# Supplementary material for: Dynamic physiological and transcriptomic changes reveal memory effects of salt stress in maize
Source: BMC Genomics. 2023 Dec 1;24:726. doi: 10.1186/s12864-023-09845-w (PMC10690987; doi:10.1186/s12864-023-09845-w)
Supplement: Supplementary file 1 — Additional file 1: Table S1. Sequencing and mapping statistics for the RNA-seq data. [file 12864_2023_9845_MOESM1_ESM.xlsx]

## Sheet: Sheet1
Table S1 Sequencing and mapping statistics for the RNA-seq data
Samples	Total read pairs	Mapped read pairs	Mapped rate (%)
T1_0h_1	41720635	31018186	0.743473
T1_0h_2	33305751	24680284	0.741022
T1_0h_3	33874268	25402451	0.749904
T1_3h_1	33498523	28383633	0.84731
T1_3h_2	33466099	27333473	0.816751
T1_3h_3	34855167	28420916	0.8154
T1_48h_1	33968015	23008983	0.677372
T1_48h_2	33404054	22200125	0.664594
T1_48h_3	72414289	50761011	0.700981
T2_3h_1	50350576	38271195	0.760094
T2_3h_2	39392362	29948786	0.760269
T2_3h_3	38431462	29262218	0.761413
T2_48h_1	33819359	21201905	0.626916
T2_48h_2	33495031	21196727	0.632832
T2_48h_3	33475805	21471143	0.641393
