# Supplementary material for: Dynamic physiological and transcriptomic changes reveal memory effects of salt stress in maize
Source: BMC Genomics. 2023 Dec 1;24:726. doi: 10.1186/s12864-023-09845-w (PMC10690987; doi:10.1186/s12864-023-09845-w)
Supplement: Supplementary file 2 — Additional file 2: Table S2. Differentially expressed genes (DEGs) between the control and salt stressed samples. [file 12864_2023_9845_MOESM2_ESM.xlsx]

## Sheet: Sheet1
Table S2. Differentially expressed genes (DEGs) between the control and salt stressed samples.
T1_3h vs T1_0h									T1_48h vs T1_0h									T2_3h vs T1_0h									T2_48h vs T1_0h
Gene	baseMean	log2FoldChange	lfcSE	stat	pvalue	padj	DEG		Gene	baseMean	log2FoldChange	lfcSE	stat	pvalue	padj	DEG		Gene	baseMean	log2FoldChange	lfcSE	stat	pvalue	padj	DEG		Gene	baseMean	log2FoldChange	lfcSE	stat	pvalue	padj	DEG
Zm00001d027242	1264.7	-1.45954	0.112526	-12.9707	1.79444e-38	2.2136e-37	down		Zm00001d027242	1264.7	-1.12772	0.111704	-10.0956	5.77598e-24	4.1281e-23	down		Zm00001d027271	268.947	-1.83649	0.213162	-8.61543	6.96783e-18	5.90983e-17	down		Zm00001d027281	2750.7	1.12045	0.122764	9.1269	7.04861e-20	6.66696e-19	up
Zm00001d027254	8.53907	-5.61338	1.40374	-3.99886	6.36476e-05	0.000163368	down		Zm00001d027259	1039.96	-1.06068	0.138652	-7.64993	2.01088e-14	9.21308e-14	down		Zm00001d027288	1730.26	-1.61519	0.25087	-6.43835	1.20781e-10	6.36414e-10	down		Zm00001d027288	1730.26	-1.43746	0.251072	-5.72529	1.03255e-08	4.55777e-08	down
Zm00001d027271	268.947	-2.47347	0.222395	-11.122	9.80679e-29	9.46203e-28	down		Zm00001d027271	268.947	-1.05831	0.21096	-5.01663	5.25865e-07	1.46945e-06	down		Zm00001d027295	3281.48	-1.5255	0.0731961	-20.8413	1.82958e-96	9.94359e-95	down		Zm00001d027295	3281.48	-1.23268	0.0733678	-16.8013	2.38736e-63	8.91294e-62	down
Zm00001d027295	3281.48	-1.23084	0.0732574	-16.8016	2.37421e-63	4.78379e-62	down		Zm00001d027288	1730.26	-1.76074	0.251388	-7.00406	2.48643e-12	1.01158e-11	down		Zm00001d027300	5.54637	-5.10501	1.6864	-3.02717	0.00246856	0.00541336	down		Zm00001d027304	56.0326	1.10055	0.380792	2.89017	0.00385038	0.00829695	up
Zm00001d027304	56.0326	-1.69384	0.42392	-3.99566	6.45143e-05	0.000165495	down		Zm00001d027295	3281.48	-1.80793	0.0742478	-24.3499	5.81005e-131	3.18904e-129	down		Zm00001d027304	56.0326	-1.09357	0.399975	-2.73411	0.00625496	0.0127391	down		Zm00001d027305	150.203	-4.44003	0.406057	-10.9345	7.88483e-28	1.07675e-26	down
Zm00001d027305	150.203	-2.46764	0.351224	-7.02584	2.12785e-12	1.0285e-11	down		Zm00001d027302	458.731	1.21333	0.151975	7.98373	1.41972e-15	6.91264e-15	up		Zm00001d027325	1111.92	1.18517	0.121017	9.79346	1.20111e-22	1.29162e-21	up		Zm00001d027320	16.1554	-2.31725	0.770154	-3.00881	0.00262274	0.00582094	down
Zm00001d027315	34.0922	1.3128	0.458198	2.86515	0.00416814	0.00821158	up		Zm00001d027305	150.203	-4.74805	0.415588	-11.4249	3.13966e-30	2.78801e-29	down		Zm00001d027330	206.446	-3.745	0.262496	-14.2669	3.52106e-46	7.73445e-45	down		Zm00001d027325	1111.92	1.1176	0.121917	9.16686	4.86985e-20	4.66776e-19	up
Zm00001d027321	55.2268	-1.46445	0.364484	-4.01788	5.87252e-05	0.000151453	down		Zm00001d027313	452.71	-1.42367	0.166549	-8.54806	1.25175e-17	6.79646e-17	down		Zm00001d027337	494.629	-1.10482	0.15551	-7.10447	1.20784e-12	7.40097e-12	down		Zm00001d027330	206.446	-1.8665	0.246114	-7.58389	3.35338e-14	2.26775e-13	down
Zm00001d027325	1111.92	1.33424	0.121336	10.9963	3.9827e-28	3.77496e-27	up		Zm00001d027315	34.0922	1.40415	0.457822	3.06702	0.00216206	0.00408374	up		Zm00001d027344	1403.42	1.66241	0.0994103	16.7227	8.95621e-63	2.82613e-61	up		Zm00001d027344	1403.42	1.93597	0.099676	19.4226	4.96877e-84	2.80574e-82	up
Zm00001d027330	206.446	-2.16652	0.247693	-8.7468	2.19492e-18	1.44328e-17	down		Zm00001d027325	1111.92	1.83786	0.120687	15.2283	2.29356e-52	3.84345e-51	up		Zm00001d027366	117.116	-1.00119	0.219653	-4.55806	5.16284e-06	1.70859e-05	down		Zm00001d027349	145.279	1.00864	0.21763	4.63465	3.57539e-06	1.19925e-05	up
Zm00001d027335	761.273	-1.73451	0.135127	-12.8361	1.02913e-37	1.24972e-36	down		Zm00001d027330	206.446	-2.55223	0.251604	-10.1438	3.52987e-24	2.54999e-23	down		Zm00001d027383	626.277	-1.11379	0.136228	-8.17591	2.93652e-16	2.27756e-15	down		Zm00001d027350	9.13041	1.67667	0.748588	2.23977	0.0251058	0.0459311	up
Zm00001d027344	1403.42	2.05585	0.0993332	20.6965	3.72717e-95	1.22363e-93	up		Zm00001d027335	761.273	-1.77837	0.13557	-13.1177	2.60611e-39	3.1364e-38	down		Zm00001d027394	2365.37	-1.22966	0.134421	-9.14783	5.80864e-20	5.50974e-19	down		Zm00001d027353	1059.74	1.35268	0.142202	9.51243	1.86264e-21	1.91147e-20	up
Zm00001d027346	1585.08	-1.29685	0.135039	-9.60352	7.72561e-22	5.85958e-21	down		Zm00001d027342	3132.9	-1.24491	0.219447	-5.67293	1.40372e-08	4.46896e-08	down		Zm00001d027404	32.766	-1.7686	0.49258	-3.59049	0.00033006	0.000846583	down		Zm00001d027363	1.82634	-5.05172	2.23899	-2.25625	0.0240549	0.0441515	down
Zm00001d027353	1059.74	1.07311	0.142601	7.52522	5.26329e-14	2.79131e-13	up		Zm00001d027344	1403.42	2.46759	0.098857	24.9612	1.61491e-137	9.57687e-136	up		Zm00001d027405	1260.05	-1.01897	0.156471	-6.51216	7.40775e-11	3.98782e-10	down		Zm00001d027370	15.8662	-1.97945	0.856486	-2.31113	0.0208258	0.03876	down
Zm00001d027362	842.083	1.00569	0.10639	9.4529	3.29566e-21	2.45269e-20	up		Zm00001d027351	987.024	1.03926	0.133544	7.78213	7.13153e-15	3.34996e-14	up		Zm00001d027412	1821.58	1.20757	0.146418	8.24743	1.61842e-16	1.27901e-15	up		Zm00001d027380	9.46737	2.61544	0.935733	2.79506	0.00518893	0.0109127	up
Zm00001d027366	117.116	-1.45079	0.23095	-6.28184	3.34588e-10	1.40392e-09	down		Zm00001d027353	1059.74	2.75894	0.14047	19.6409	6.92255e-86	2.10628e-84	up		Zm00001d027415	359.406	1.06118	0.171421	6.19046	5.9988e-10	2.98859e-09	up		Zm00001d027394	2365.37	-1.87297	0.135634	-13.809	2.25078e-43	4.90245e-42	down
Zm00001d027395	407.939	3.59617	0.177103	20.3055	1.15003e-91	3.58285e-90	up		Zm00001d027361	490.239	1.34843	0.185791	7.25778	3.93491e-13	1.67353e-12	up		Zm00001d027422	286.687	1.76437	0.248806	7.09135	1.32806e-12	8.1151e-12	up		Zm00001d027412	1821.58	1.11329	0.14679	7.58425	3.34424e-14	2.26224e-13	up
Zm00001d027405	1260.05	-1.42564	0.158542	-8.99221	2.42309e-19	1.66759e-18	down		Zm00001d027362	842.083	1.33193	0.105824	12.5863	2.51124e-36	2.73369e-35	up		Zm00001d027423	3690.09	2.08842	0.107015	19.5152	8.15215e-85	3.74119e-83	up		Zm00001d027415	359.406	1.38709	0.171847	8.07164	6.93621e-16	5.1774e-15	up
Zm00001d027422	286.687	4.16589	0.244471	17.0404	4.11879e-65	8.55852e-64	up		Zm00001d027370	15.8662	-2.2787	0.87077	-2.61688	0.00887374	0.0153577	down		Zm00001d027435	205.489	-2.70113	0.221069	-12.2185	2.47668e-34	3.93565e-33	down		Zm00001d027421	73.5164	-1.33907	0.302408	-4.42802	9.51009e-06	3.03096e-05	down
Zm00001d027423	3690.09	2.60367	0.106967	24.3409	7.23396e-131	3.46173e-129	up		Zm00001d027383	626.277	-1.65174	0.140586	-11.7489	7.15116e-32	6.73122e-31	down		Zm00001d027443	1619.25	2.80447	0.13248	21.1689	1.84765e-99	1.05335e-97	up		Zm00001d027423	3690.09	-1.92954	0.115598	-16.6918	1.50285e-62	5.54657e-61	down
Zm00001d027428	333.746	-1.55045	0.181966	-8.52054	1.58807e-17	1.00504e-16	down		Zm00001d027394	2365.37	-1.76437	0.135453	-13.0257	8.7438e-39	1.03044e-37	down		Zm00001d027448	416.751	-1.59939	0.137608	-11.6228	3.15802e-31	4.57468e-30	down		Zm00001d027428	333.746	-3.23435	0.203497	-15.8939	6.98866e-57	2.21704e-55	down
Zm00001d027434	1675.66	1.40252	0.122008	11.4953	1.39278e-30	1.4177e-29	up		Zm00001d027404	32.766	-1.09531	0.486376	-2.25199	0.0243228	0.0390777	down		Zm00001d027464	74.7291	-3.61047	0.336025	-10.7447	6.27958e-27	7.94193e-26	down		Zm00001d027435	205.489	-2.13095	0.219674	-9.70053	2.99926e-22	3.20911e-21	down
Zm00001d027435	205.489	-2.39336	0.221496	-10.8055	3.24299e-27	2.9752e-26	down		Zm00001d027415	359.406	2.35271	0.168811	13.937	3.7761e-44	5.23027e-43	up		Zm00001d027477	262.425	-1.97631	0.208754	-9.46718	2.87495e-21	2.89326e-20	down		Zm00001d027440	247.052	3.0481	0.190805	15.9749	1.91013e-57	6.1811e-56	up
Zm00001d027441	695.562	-1.47106	0.149622	-9.83184	8.21026e-23	6.4773e-22	down		Zm00001d027422	286.687	-1.19432	0.293826	-4.06472	4.80901e-05	0.000111074	down		Zm00001d027480	3884.22	2.32165	0.132638	17.5036	1.34441e-68	4.75813e-67	up		Zm00001d027448	416.751	-1.08803	0.137163	-7.93241	2.14938e-15	1.56103e-14	down
Zm00001d027443	1619.25	3.42995	0.132325	25.9206	3.90053e-148	2.14358e-146	up		Zm00001d027428	333.746	-1.7815	0.183937	-9.68537	3.47932e-22	2.31466e-21	down		Zm00001d027486	26.7408	-2.73629	0.658665	-4.15431	3.26276e-05	9.69285e-05	down		Zm00001d027461	340.527	1.65294	0.177334	9.32108	1.15165e-20	1.1379e-19	up
Zm00001d027448	416.751	-1.18786	0.137247	-8.6549	4.93327e-18	3.18729e-17	down		Zm00001d027434	1675.66	1.29373	0.122168	10.5897	3.32544e-26	2.5666e-25	up		Zm00001d027488	41.6114	2.01291	0.526732	3.8215	0.000132644	0.00036192	up		Zm00001d027464	74.7291	-2.86853	0.326763	-8.77865	1.65453e-18	1.4468e-17	down
Zm00001d027450	726.436	-1.02803	0.101455	-10.1329	3.94682e-24	3.26425e-23	down		Zm00001d027435	205.489	-1.96712	0.217852	-9.02962	1.7227e-19	1.01997e-18	down		Zm00001d027492	13.8981	-3.66155	0.864141	-4.23721	2.26315e-05	6.86048e-05	down		Zm00001d027477	262.425	-1.72618	0.209865	-8.2252	1.94861e-16	1.50627e-15	down
Zm00001d027456	6.06449	7.22874	1.55306	4.65452	3.24739e-06	9.65497e-06	up		Zm00001d027440	247.052	2.46693	0.192494	12.8156	1.3404e-37	1.51894e-36	up		Zm00001d027504	1434.84	-1.24584	0.133065	-9.3626	7.77956e-21	7.67547e-20	down		Zm00001d027481	272.954	1.60028	0.267395	5.9847	2.16783e-09	1.01629e-08	up
Zm00001d027458	116.832	-1.09588	0.294362	-3.72289	0.000196952	0.000473031	down		Zm00001d027443	1619.25	1.12679	0.13529	8.32868	8.17496e-17	4.25683e-16	up		Zm00001d027511	127.039	-1.81134	0.321636	-5.63163	1.78514e-08	7.78535e-08	down		Zm00001d027486	26.7408	-2.27388	0.657802	-3.45678	0.000546663	0.0013621	down
Zm00001d027459	63.3617	1.68497	0.31523	5.34522	9.03066e-08	3.11128e-07	up		Zm00001d027444	1423.45	-1.10871	0.0837371	-13.2404	5.12871e-40	6.31314e-39	down		Zm00001d027519	2671.95	1.01036	0.0921511	10.9642	5.68309e-28	7.42967e-27	up		Zm00001d027488	41.6114	1.86179	0.536137	3.47261	0.000515432	0.00128898	up
Zm00001d027464	74.7291	-2.94754	0.326609	-9.02468	1.80219e-19	1.24942e-18	down		Zm00001d027448	416.751	-1.14299	0.137248	-8.32793	8.22688e-17	4.28084e-16	down		Zm00001d027525	453.105	1.04219	0.245519	4.24486	2.18731e-05	6.64515e-05	up		Zm00001d027500	1146.48	1.04253	0.149601	6.96877	3.19728e-12	1.89149e-11	up
Zm00001d027477	262.425	-1.85869	0.210185	-8.84309	9.31053e-19	6.22733e-18	down		Zm00001d027449	623.624	1.72428	0.157227	10.9668	5.51864e-28	4.538e-27	up		Zm00001d027537	1284.45	-2.61451	0.11416	-22.9021	4.42462e-116	3.19845e-114	down		Zm00001d027524	2363.29	-1.12394	0.128012	-8.77991	1.63603e-18	1.43118e-17	down
Zm00001d027480	3884.22	3.08529	0.132529	23.2802	7.03384e-120	3.02041e-118	up		Zm00001d027454	3380.64	1.69672	0.0980363	17.307	4.16206e-67	9.18811e-66	up		Zm00001d027557	1354.83	1.00416	0.142189	7.06214	1.63961e-12	9.95559e-12	up		Zm00001d027527	2680.19	-1.0517	0.0896636	-11.7294	9.0078e-32	1.4318e-30	down
Zm00001d027481	272.954	4.89863	0.253005	19.3618	1.62138e-83	4.4017e-82	up		Zm00001d027456	6.06449	4.46216	1.60825	2.77454	0.00552798	0.00985088	up		Zm00001d027581	112.76	-1.31221	0.290161	-4.52237	6.11501e-06	2.00689e-05	down		Zm00001d027530	145.898	-1.54081	0.371815	-4.14404	3.41247e-05	0.000101032	down
Zm00001d027486	26.7408	-1.82366	0.645282	-2.82615	0.00471114	0.00920028	down		Zm00001d027461	340.527	1.58673	0.177478	8.94043	3.87642e-19	2.27143e-18	up		Zm00001d027582	53.6908	-1.22078	0.380538	-3.20803	0.00133649	0.00308722	down		Zm00001d027534	307.418	-1.49401	0.280303	-5.32999	9.82158e-08	3.91528e-07	down
Zm00001d027488	41.6114	1.3049	0.546904	2.38597	0.0170339	0.0300835	up		Zm00001d027463	145.773	-1.39532	0.260108	-5.36438	8.12281e-08	2.44258e-07	down		Zm00001d027593	1049.47	-1.01853	0.110231	-9.23995	2.46608e-20	2.37896e-19	down		Zm00001d027537	1284.45	-7.95323	0.237573	-33.477	1.0408e-245	4.2743e-243	down
Zm00001d027492	13.8981	-4.67751	1.03186	-4.53306	5.81349e-06	1.6828e-05	down		Zm00001d027464	74.7291	-1.52407	0.301247	-5.05921	4.21004e-07	1.18798e-06	down		Zm00001d027595	2643.45	-1.04757	0.142059	-7.3742	1.65337e-13	1.07062e-12	down		Zm00001d027546	549.944	-1.4069	0.123269	-11.4133	3.58893e-30	5.35424e-29	down
Zm00001d027500	1146.48	-1.24601	0.153338	-8.12593	4.43953e-16	2.62227e-15	down		Zm00001d027477	262.425	-2.55689	0.216554	-11.8072	3.58309e-32	3.40017e-31	down		Zm00001d027619	10328.4	3.87361	0.097043	39.9164	0	0	up		Zm00001d027558	4280.27	-1.18226	0.107735	-10.9737	5.11191e-28	7.03184e-27	down
Zm00001d027504	1434.84	-1.21102	0.133629	-9.06258	1.274e-19	8.8814e-19	down		Zm00001d027480	3884.22	1.85091	0.133012	13.9153	5.1128e-44	7.04204e-43	up		Zm00001d027622	867.22	2.30512	0.141621	16.2767	1.44344e-59	4.24023e-58	up		Zm00001d027619	10328.4	2.96815	0.0975233	30.4353	1.87371e-203	5.09899e-201	up
Zm00001d027506	389.048	1.29987	0.15628	8.31756	8.97948e-17	5.46389e-16	up		Zm00001d027481	272.954	3.0673	0.257238	11.924	8.87844e-33	8.62878e-32	up		Zm00001d027623	112.728	2.77415	0.338078	8.20568	2.29298e-16	1.79225e-15	up		Zm00001d027623	112.728	3.03985	0.338897	8.96982	2.96998e-19	2.70933e-18	up
Zm00001d027508	129.818	-1.24308	0.275557	-4.51115	6.44775e-06	1.85736e-05	down		Zm00001d027485	76.4843	-1.48959	0.325974	-4.56967	4.88495e-06	1.24732e-05	down		Zm00001d027625	5445.43	1.21176	0.110342	10.9819	4.67209e-28	6.14062e-27	up		Zm00001d027645	985.225	-1.17279	0.11525	-10.176	2.53762e-24	2.98372e-23	down
Zm00001d027509	67.1191	1.02047	0.366349	2.78552	0.0053442	0.0103427	up		Zm00001d027486	26.7408	-2.25214	0.656146	-3.43238	0.000598306	0.00122169	down		Zm00001d027633	353.441	1.14948	0.493711	2.32824	0.0198992	0.0363387	up		Zm00001d027652	82622	-1.57744	0.0903993	-17.4496	3.46432e-68	1.4437e-66	down
Zm00001d027524	2363.29	-3.89421	0.140667	-27.6839	1.09037e-168	7.03662e-167	down		Zm00001d027488	41.6114	4.15735	0.513248	8.10008	5.49248e-16	2.73758e-15	up		Zm00001d027637	201.023	-1.10265	0.22509	-4.8987	9.64746e-07	3.46263e-06	down		Zm00001d027657	5.77327	-5.07292	1.48704	-3.41142	0.000646261	0.00159166	down
Zm00001d027525	453.105	-3.71998	0.314102	-11.8432	2.33311e-32	2.49163e-31	down		Zm00001d027492	13.8981	-3.18011	0.854113	-3.72328	0.000196648	0.000424044	down		Zm00001d027649	390.676	-1.46221	0.141572	-10.3284	5.24266e-25	6.19155e-24	down		Zm00001d027667	3276.64	1.11063	0.0906283	12.2548	1.5839e-34	2.7733e-33	up
Zm00001d027527	2680.19	-1.26874	0.0898501	-14.1207	2.83275e-45	4.1015e-44	down		Zm00001d027504	1434.84	-1.00321	0.133367	-7.52216	5.38788e-14	2.40816e-13	down		Zm00001d027652	82622	-1.4185	0.0903675	-15.697	1.58629e-55	4.31066e-54	down		Zm00001d027673	35.9783	-3.27387	0.598187	-5.47299	4.42502e-08	1.82387e-07	down
Zm00001d027530	145.898	1.41961	0.344285	4.12335	3.73398e-05	9.85734e-05	up		Zm00001d027509	67.1191	1.17998	0.365616	3.22737	0.00124934	0.00244172	up		Zm00001d027667	3276.64	1.28229	0.0901652	14.2216	6.72768e-46	1.46617e-44	up		Zm00001d027676	472.201	1.49931	0.18347	8.17199	3.03342e-16	2.31707e-15	up
Zm00001d027532	482.407	1.83323	0.139196	13.1701	1.30387e-39	1.65267e-38	up		Zm00001d027512	868.335	-1.82267	0.149419	-12.1984	3.1714e-34	3.24775e-33	down		Zm00001d027676	472.201	2.25724	0.180125	12.5315	5.01936e-36	8.424e-35	up		Zm00001d027678	2070.77	1.80272	0.100033	18.0211	1.32989e-72	6.11775e-71	up
Zm00001d027537	1284.45	-1.99599	0.113545	-17.5788	3.57835e-69	7.95514e-68	down		Zm00001d027514	1476.39	1.09404	0.102721	10.6506	1.73291e-26	1.3521e-25	up		Zm00001d027677	111.776	1.14837	0.261534	4.39091	1.12877e-05	3.58072e-05	up		Zm00001d027679	234.934	-1.96233	0.226612	-8.6594	4.74233e-18	4.04208e-17	down
Zm00001d027539	1951.38	-1.22843	0.109885	-11.1793	5.15101e-29	4.99982e-28	down		Zm00001d027515	195.82	-1.33476	0.200723	-6.64977	2.93557e-11	1.12015e-10	down		Zm00001d027678	2070.77	1.09554	0.100319	10.9206	9.18967e-28	1.19785e-26	up		Zm00001d027682	785.126	-4.62574	0.158741	-29.1402	1.11354e-186	2.37279e-184	down
Zm00001d027557	1354.83	3.04046	0.140757	21.6008	1.76352e-103	6.43499e-102	up		Zm00001d027520	6601.61	1.42938	0.0727951	19.6356	7.67405e-86	2.32853e-84	up		Zm00001d027682	785.126	-7.12712	0.209514	-34.0174	1.23338e-253	3.54315e-251	down		Zm00001d027718	55.3547	1.44879	0.474007	3.05647	0.00223963	0.00502898	up
Zm00001d027581	112.76	-1.01192	0.290757	-3.4803	0.00050086	0.00113904	down		Zm00001d027524	2363.29	1.11902	0.126069	8.87624	6.91605e-19	3.98497e-18	up		Zm00001d027708	1270.56	1.21111	0.132923	9.11139	8.13299e-20	7.65865e-19	up		Zm00001d027723	286.008	1.77432	0.209139	8.48392	2.17731e-17	1.77605e-16	up
Zm00001d027593	1049.47	-1.75234	0.113896	-15.3855	2.0488e-53	3.54335e-52	down		Zm00001d027525	453.105	2.41807	0.244388	9.89438	4.40351e-23	3.0347e-22	up		Zm00001d027719	525.814	1.28506	0.178801	7.18711	6.61792e-13	4.11203e-12	up		Zm00001d027731	22635.6	1.39492	0.0896552	15.5587	1.38894e-54	4.12791e-53	up
Zm00001d027595	2643.45	-1.05361	0.142307	-7.40378	1.32361e-13	6.85069e-13	down		Zm00001d027527	2680.19	-1.56532	0.0904518	-17.3055	4.27421e-67	9.42627e-66	down		Zm00001d027729	18.672	-2.68886	0.988683	-2.71964	0.00653538	0.0132456	down		Zm00001d027740	94.9149	6.07901	1.07143	5.67372	1.39733e-08	6.07651e-08	up
Zm00001d027607	399.956	-1.64075	0.187673	-8.7426	2.27805e-18	1.49577e-17	down		Zm00001d027532	482.407	2.05754	0.138864	14.817	1.13762e-49	1.80518e-48	up		Zm00001d027734	1178.57	-1.91848	0.114015	-16.8266	1.5585e-63	4.989e-62	down		Zm00001d027741	131.269	1.19872	0.239306	5.00916	5.4669e-07	2.00163e-06	up
Zm00001d027613	1346.24	1.6196	0.146422	11.0612	1.93593e-28	1.85362e-27	up		Zm00001d027533	5285.29	2.08049	0.0716492	29.0372	2.23423e-185	2.13945e-183	up		Zm00001d027740	94.9149	7.58387	1.06475	7.12269	1.0584e-12	6.5087e-12	up		Zm00001d027749	1430.8	-1.20157	0.12291	-9.77605	1.42665e-22	1.54773e-21	down
Zm00001d027619	10328.4	5.25554	0.0968803	54.2478	0	0	up		Zm00001d027534	307.418	1.16917	0.264538	4.41968	9.88489e-06	2.45155e-05	up		Zm00001d027756	5346.37	-1.20024	0.0910103	-13.1879	1.02987e-39	1.92081e-38	down		Zm00001d027756	5346.37	-1.298	0.0913804	-14.2043	8.6111e-46	2.00721e-44	down
Zm00001d027621	630.265	1.34826	0.134093	10.0547	8.76111e-24	7.16204e-23	up		Zm00001d027537	1284.45	-4.55162	0.127205	-35.7816	2.13494e-280	4.77019e-278	down		Zm00001d027757	243.591	-1.75422	0.241849	-7.25336	4.06565e-13	2.56949e-12	down		Zm00001d027757	243.591	-1.51711	0.243734	-6.22447	4.83182e-10	2.4023e-09	down
Zm00001d027622	867.22	3.1983	0.140884	22.7017	4.31296e-114	1.73032e-112	up		Zm00001d027546	549.944	-1.78881	0.125733	-14.227	6.2303e-46	9.04887e-45	down		Zm00001d027760	1098.99	-2.12871	0.116696	-18.2415	2.41563e-74	9.52474e-73	down		Zm00001d027760	1098.99	-1.93326	0.117366	-16.4721	5.82095e-61	2.07706e-59	down
Zm00001d027623	112.728	1.46231	0.352479	4.14865	3.34443e-05	8.87879e-05	up		Zm00001d027573	314.003	1.35015	0.197283	6.84371	7.7169e-12	3.04709e-11	up		Zm00001d027763	183.457	-1.31865	0.249832	-5.27815	1.30498e-07	5.17777e-07	down		Zm00001d027766	2.96304	-4.68882	1.9787	-2.36964	0.0178053	0.0336148	down
Zm00001d027645	985.225	-2.15585	0.118483	-18.1955	5.60477e-74	1.33963e-72	down		Zm00001d027589	226.344	-1.56352	0.209471	-7.46413	8.38508e-14	3.6992e-13	down		Zm00001d027790	148.022	1.14377	0.296339	3.85966	0.000113543	0.000312424	up		Zm00001d027802	1486.83	-1.16318	0.113189	-10.2765	8.99538e-25	1.07902e-23	down
Zm00001d027649	390.676	-1.17408	0.141985	-8.26905	1.35033e-16	8.15724e-16	down		Zm00001d027595	2643.45	-1.81363	0.143206	-12.6644	9.30983e-37	1.02967e-35	down		Zm00001d027794	755.318	-1.10557	0.157979	-6.99821	2.59247e-12	1.54737e-11	down		Zm00001d027812	462.598	2.26894	0.162181	13.9901	1.79043e-44	4.03194e-43	up
Zm00001d027656	619.428	1.35726	0.134512	10.0902	6.10347e-24	5.01853e-23	up		Zm00001d027596	1391.29	1.13086	0.102687	11.0128	3.31639e-28	2.74238e-27	up		Zm00001d027813	877.513	-1.37282	0.192945	-7.11506	1.11864e-12	6.86771e-12	down		Zm00001d027813	877.513	-1.36792	0.193723	-7.06124	1.65021e-12	9.96347e-12	down
Zm00001d027662	5.14279	6.18694	1.80351	3.4305	0.000602478	0.00135405	up		Zm00001d027618	1675.69	-1.35883	0.117466	-11.5679	5.99587e-31	5.46471e-30	down		Zm00001d027816	1068.52	-1.6046	0.119228	-13.4582	2.75482e-41	5.35941e-40	down		Zm00001d027816	1068.52	-1.38832	0.119783	-11.5902	4.6194e-31	7.14646e-30	down
Zm00001d027667	3276.64	1.70873	0.0901151	18.9616	3.54275e-80	9.14515e-79	up		Zm00001d027619	10328.4	4.17695	0.0970713	43.0298	0	0	up		Zm00001d027854	3884.31	2.07538	0.104246	19.9085	3.43347e-88	1.65465e-86	up		Zm00001d027854	3884.31	2.68287	0.104076	25.778	1.56476e-146	2.1683e-144	up
Zm00001d027673	35.9783	-1.05962	0.454897	-2.32936	0.0198399	0.0346443	down		Zm00001d027621	630.265	1.71126	0.133539	12.8147	1.35638e-37	1.53626e-36	up		Zm00001d027855	417.415	-3.28233	0.173004	-18.9726	2.8713e-80	1.24049e-78	down		Zm00001d027855	417.415	-1.69354	0.164746	-10.2797	8.69967e-25	1.04465e-23	down
Zm00001d027676	472.201	1.69443	0.182426	9.28834	1.56706e-20	1.13265e-19	up		Zm00001d027622	867.22	2.87334	0.141391	20.322	8.219e-92	2.77564e-90	up		Zm00001d027863	275.695	2.7251	0.222501	12.2476	1.73039e-34	2.76363e-33	up		Zm00001d027859	128.075	-1.78443	0.226812	-7.86745	3.61947e-15	2.58794e-14	down
Zm00001d027679	234.934	-1.4153	0.215235	-6.57562	4.84496e-11	2.16015e-10	down		Zm00001d027623	112.728	3.55396	0.336549	10.56	4.56649e-26	3.51709e-25	up		Zm00001d027868	87.279	-1.23121	0.251255	-4.90025	9.57153e-07	3.43705e-06	down		Zm00001d027874	914.327	-2.06157	0.123436	-16.7015	1.27709e-62	4.7288e-61	down
Zm00001d027682	785.126	-6.5305	0.200325	-32.5995	4.16365e-233	4.39459e-231	down		Zm00001d027645	985.225	-2.098	0.118426	-17.7157	3.17432e-70	7.39115e-69	down		Zm00001d027874	914.327	-2.1035	0.121547	-17.306	4.2366e-67	1.45292e-65	down		Zm00001d027887	306.253	-1.73231	0.189691	-9.13228	6.70705e-20	6.35454e-19	down
Zm00001d027688	1770.89	-1.37728	0.10997	-12.5242	5.50776e-36	6.45918e-35	down		Zm00001d027656	619.428	2.12881	0.132972	16.0094	1.09802e-57	2.0376e-56	up		Zm00001d027884	1495.96	1.32283	0.114638	11.5392	8.36738e-31	1.19334e-29	up		Zm00001d027888	213.784	-1.55756	0.237946	-6.54585	5.91578e-11	3.17537e-10	down
Zm00001d027708	1270.56	3.41336	0.130802	26.0956	4.09128e-150	2.2761e-148	up		Zm00001d027667	3276.64	1.16001	0.0905746	12.8072	1.49347e-37	1.6898e-36	up		Zm00001d027892	500.192	-1.09632	0.151345	-7.24387	4.36074e-13	2.7472e-12	down		Zm00001d027892	500.192	-1.88166	0.159225	-11.8177	3.16385e-32	5.13007e-31	down
Zm00001d027709	324.837	1.0015	0.171952	5.82428	5.73594e-09	2.18405e-08	up		Zm00001d027676	472.201	2.72835	0.180031	15.1549	7.02998e-52	1.16589e-50	up		Zm00001d027900	4962.26	5.10325	0.121128	42.1311	0	0	up		Zm00001d027900	4962.26	3.41891	0.122621	27.8818	4.43416e-171	8.27723e-169	up
Zm00001d027718	55.3547	1.64976	0.472198	3.49379	0.000476214	0.00108627	up		Zm00001d027678	2070.77	2.11353	0.0997683	21.1844	1.33116e-99	5.11202e-98	up		Zm00001d027907	425.401	1.87573	0.200096	9.37414	6.97408e-21	6.89922e-20	up		Zm00001d027904	3.15778	4.37152	1.8095	2.41586	0.015698	0.0299848	up
Zm00001d027729	18.672	1.80957	0.810412	2.23291	0.0255551	0.0436489	up		Zm00001d027679	234.934	1.36369	0.196404	6.94331	3.83014e-12	1.54322e-11	up		Zm00001d027908	198.871	1.13373	0.20706	5.47535	4.36646e-08	1.82479e-07	up		Zm00001d027908	198.871	-1.0753	0.227326	-4.73023	2.24269e-06	7.69958e-06	down
Zm00001d027734	1178.57	-1.84086	0.11505	-16.0005	1.26701e-57	2.36512e-56	down		Zm00001d027682	785.126	-2.87135	0.144963	-19.8074	2.57085e-87	8.02077e-86	down		Zm00001d027918	94.0493	-1.16346	0.273781	-4.24961	2.14145e-05	6.51746e-05	down		Zm00001d027924	6767.08	1.18271	0.0915415	12.9199	3.4741e-38	6.68394e-37	up
Zm00001d027740	94.9149	9.00814	1.0635	8.47031	2.44745e-17	1.53344e-16	up		Zm00001d027694	62.5871	1.17933	0.324368	3.63577	0.000277154	0.000589258	up		Zm00001d027921	1167.55	1.66356	0.100057	16.6261	4.50658e-62	1.39616e-60	up		Zm00001d027925	3152.08	-2.61483	0.0998809	-26.1795	4.55322e-151	6.50909e-149	down
Zm00001d027760	1098.99	-2.45609	0.118939	-20.65	9.77058e-95	3.17994e-93	down		Zm00001d027708	1270.56	2.20134	0.13197	16.6807	1.81226e-62	3.65758e-61	up		Zm00001d027925	3152.08	-2.42491	0.0987504	-24.556	3.73549e-133	3.3589e-131	down		Zm00001d027932	1200.37	2.64436	0.488021	5.41853	6.00918e-08	2.44557e-07	up
Zm00001d027763	183.457	-1.53935	0.254803	-6.04134	1.52837e-09	6.0884e-09	down		Zm00001d027731	22635.6	1.09675	0.0896833	12.2292	2.17161e-34	2.23009e-33	up		Zm00001d027932	1200.37	7.32061	0.44882	16.3108	8.2723e-60	2.43978e-58	up		Zm00001d027934	2231.4	1.31503	0.0778008	16.9025	4.30903e-64	1.63576e-62	up
Zm00001d027790	148.022	1.3015	0.297113	4.3805	1.18409e-05	3.31167e-05	up		Zm00001d027740	94.9149	4.17286	1.09294	3.81801	0.000134535	0.000295259	up		Zm00001d027936	754.745	1.28336	0.148906	8.61857	6.77969e-18	5.75246e-17	up		Zm00001d027936	754.745	1.99266	0.148369	13.4305	4.00933e-41	8.27021e-40	up
Zm00001d027809	236.425	2.31496	0.184411	12.5533	3.81367e-36	4.4911e-35	up		Zm00001d027743	946.324	1.36532	0.117688	11.6012	4.0641e-31	3.72248e-30	up		Zm00001d027946	3399.44	3.15753	0.131886	23.9413	1.13741e-126	9.45847e-125	up		Zm00001d027948	6003.37	4.05349	0.125454	32.3106	4.95897e-229	1.6971e-226	up
Zm00001d027810	1.77402	5.54821	2.44598	2.2683	0.0233111	0.0401409	up		Zm00001d027749	1430.8	-1.36444	0.123242	-11.0713	1.7292e-28	1.44886e-27	down		Zm00001d027948	6003.37	7.20725	0.122637	58.7688	0	0	up		Zm00001d027954	24.5187	-4.3862	1.16137	-3.77674	0.000158896	0.00043023	down
Zm00001d027813	877.513	-1.20029	0.193233	-6.2116	5.24466e-10	2.16706e-09	down		Zm00001d027755	293.831	1.13308	0.169536	6.68345	2.33378e-11	8.95771e-11	up		Zm00001d027954	24.5187	1.30905	0.564954	2.3171	0.0204985	0.0373345	up		Zm00001d027969	637.293	1.26558	0.115951	10.9148	9.79876e-28	1.33328e-26	up
Zm00001d027816	1068.52	-1.73978	0.120601	-14.426	3.55235e-47	5.39952e-46	down		Zm00001d027760	1098.99	-2.02639	0.117578	-17.2344	1.46503e-66	3.18334e-65	down		Zm00001d027982	7293.26	1.99509	0.0880696	22.6535	1.28782e-113	8.98736e-112	up		Zm00001d027982	7293.26	2.23687	0.0881557	25.3741	4.87045e-142	6.3589e-140	up
Zm00001d027846	1136.11	1.91651	0.151751	12.6293	1.45572e-36	1.72872e-35	up		Zm00001d027790	148.022	1.00995	0.298893	3.37898	0.000727553	0.00147053	up		Zm00001d027991	1503.19	1.68752	0.124295	13.5768	5.50088e-42	1.08837e-40	up		Zm00001d027995	259.516	-3.16266	0.27365	-11.5573	6.78022e-31	1.04109e-29	down
Zm00001d027854	3884.31	4.43047	0.103144	42.9544	0	0	up		Zm00001d027801	243.6	-1.72888	0.20315	-8.51038	1.73361e-17	9.3371e-17	down		Zm00001d027996	1567.34	-1.86282	0.141049	-13.2069	8.00691e-40	1.49588e-38	down		Zm00001d027996	1567.34	-3.32416	0.147184	-22.585	6.07981e-113	5.12405e-111	down
Zm00001d027855	417.415	-1.41593	0.163209	-8.67554	4.11606e-18	2.66771e-17	down		Zm00001d027813	877.513	-1.5193	0.194036	-7.82998	4.87949e-15	2.31123e-14	down		Zm00001d027997	11.9161	3.54953	1.51725	2.33945	0.0193123	0.0353663	up		Zm00001d027997	11.9161	4.85857	1.47256	3.29941	0.000968899	0.00231852	up
Zm00001d027859	128.075	-2.34646	0.236248	-9.93219	3.01546e-23	2.41955e-22	down		Zm00001d027841	1290.35	1.54733	0.0966469	16.0101	1.08618e-57	2.01902e-56	up		Zm00001d028004	240.329	2.3814	0.205514	11.5875	4.76765e-31	6.86591e-30	up		Zm00001d028005	747.181	1.29468	0.131591	9.83864	7.67393e-23	8.43871e-22	up
Zm00001d027868	87.279	-1.49396	0.260213	-5.74127	9.39666e-09	3.52445e-08	down		Zm00001d027843	23.6998	-2.14289	0.768003	-2.7902	0.0052675	0.00941705	down		Zm00001d028007	157.584	1.31393	0.336129	3.90902	9.26714e-05	0.000257848	up		Zm00001d028006	1321.77	1.09912	0.11825	9.29488	1.47369e-20	1.44825e-19	up
Zm00001d027884	1495.96	1.55381	0.114729	13.5434	8.67357e-42	1.15786e-40	up		Zm00001d027844	85.0493	-1.14205	0.325967	-3.50357	0.000459069	0.000952143	down		Zm00001d028012	612.366	2.29633	0.140138	16.3862	2.39917e-60	7.15356e-59	up		Zm00001d028012	612.366	1.12521	0.14551	7.73284	1.05175e-14	7.32077e-14	up
Zm00001d027885	34.3529	1.73081	0.617955	2.80088	0.00509642	0.00989707	up		Zm00001d027846	1136.11	1.81345	0.151928	11.9362	7.66146e-33	7.47559e-32	up		Zm00001d028013	8.19372	5.60142	1.48709	3.76669	0.000165425	0.000443915	up		Zm00001d028056	226.89	2.73616	0.299399	9.13883	6.3133e-20	5.99658e-19	up
Zm00001d027887	306.253	-1.00554	0.183402	-5.4827	4.18889e-08	1.48555e-07	down		Zm00001d027854	3884.31	3.24416	0.103656	31.2974	5.06123e-215	6.50897e-213	up		Zm00001d028022	656.875	1.26876	0.381599	3.32484	0.000884689	0.00211172	up		Zm00001d028071	486.988	1.68191	0.170681	9.85409	6.58131e-23	7.2584e-22	up
Zm00001d027900	4962.26	6.35317	0.120917	52.5417	0	0	up		Zm00001d027855	417.415	-3.67626	0.182598	-20.133	3.79158e-90	1.24068e-88	down		Zm00001d028025	403.201	-1.29456	0.166743	-7.76383	8.24034e-15	5.85532e-14	down		Zm00001d028072	4.16316	3.82852	1.71461	2.23287	0.0255572	0.0467002	up
Zm00001d027907	425.401	2.89335	0.198873	14.5488	5.9457e-48	9.21094e-47	up		Zm00001d027861	6814.25	1.29004	0.0759516	16.985	1.06095e-64	2.2287e-63	up		Zm00001d028056	226.89	2.18476	0.300672	7.26625	3.69609e-13	2.34396e-12	up		Zm00001d028092	36.3065	7.48986	1.24031	6.0387	1.55362e-09	7.38149e-09	up
Zm00001d027918	94.0493	-1.05017	0.27741	-3.78563	0.00015332	0.000373455	down		Zm00001d027863	275.695	2.75064	0.223286	12.3189	7.16755e-35	7.48565e-34	up		Zm00001d028092	36.3065	7.34579	1.23841	5.93161	2.99974e-09	1.4082e-08	up		Zm00001d028118	1170.02	1.44996	0.111621	12.99	1.39355e-38	2.71346e-37	up
Zm00001d027921	1167.55	1.00195	0.101706	9.85142	6.75821e-23	5.35606e-22	up		Zm00001d027868	87.279	-1.2613	0.256754	-4.91249	8.99255e-07	2.45696e-06	down		Zm00001d028093	2945.14	2.91725	0.0812841	35.8895	4.45503e-282	1.58944e-279	up		Zm00001d028144	485.425	-3.49701	0.194826	-17.9494	4.84838e-72	2.1902e-70	down
Zm00001d027922	515.278	-1.24664	0.124651	-10.0011	1.50772e-23	1.22499e-22	down		Zm00001d027888	213.784	-2.98779	0.256455	-11.6504	2.2843e-31	2.11064e-30	down		Zm00001d028103	1029.85	2.74685	0.155402	17.6758	6.44729e-70	2.32649e-68	up		Zm00001d028151	438.391	1.86115	0.16818	11.0664	1.82611e-28	2.55237e-27	up
Zm00001d027925	3152.08	-1.94922	0.0985659	-19.7758	4.80867e-87	1.3801e-85	down		Zm00001d027900	4962.26	5.01194	0.121322	41.3111	0	0	up		Zm00001d028114	462.644	1.81725	0.152488	11.9174	9.61034e-33	1.45803e-31	up		Zm00001d028160	368.632	-1.61947	0.178817	-9.05658	1.34611e-19	1.24864e-18	down
Zm00001d027932	1200.37	10.5843	0.447758	23.6384	1.55222e-123	6.87449e-122	up		Zm00001d027907	425.401	1.79817	0.201415	8.92772	4.34871e-19	2.53809e-18	up		Zm00001d028118	1170.02	2.16614	0.10913	19.8491	1.12287e-87	5.37615e-86	up		Zm00001d028162	626.709	-3.48936	0.193172	-18.0635	6.18225e-73	2.85559e-71	down
Zm00001d027936	754.745	1.86246	0.14845	12.5461	4.17836e-36	4.91544e-35	up		Zm00001d027921	1167.55	1.47654	0.100901	14.6336	1.71423e-48	2.64795e-47	up		Zm00001d028120	199.254	2.35835	0.290154	8.12792	4.36724e-16	3.35545e-15	up		Zm00001d028165	533.68	1.16826	0.244781	4.77266	1.81807e-06	6.30892e-06	up
Zm00001d027938	2425.79	1.93294	0.104092	18.5695	5.67568e-77	1.40566e-75	up		Zm00001d027924	6767.08	1.68678	0.0914067	18.4536	4.87813e-76	1.26056e-74	up		Zm00001d028144	485.425	1.33633	0.125249	10.6694	1.41525e-26	1.7617e-25	up		Zm00001d028180	1235.04	1.01318	0.116901	8.66704	4.43514e-18	3.78596e-17	up
Zm00001d027946	3399.44	2.73363	0.132121	20.6904	4.22349e-95	1.38255e-93	up		Zm00001d027932	1200.37	6.75594	0.449945	15.015	5.85309e-51	9.49197e-50	up		Zm00001d028151	438.391	2.64127	0.16523	15.9854	1.61487e-57	4.55044e-56	up		Zm00001d028185	88.1056	-2.09361	0.304927	-6.86597	6.60432e-12	3.82002e-11	down
Zm00001d027948	6003.37	7.82826	0.122592	63.8563	0	0	up		Zm00001d027934	2231.4	1.15055	0.0779663	14.7571	2.77126e-49	4.36611e-48	up		Zm00001d028153	89.5971	-1.05762	0.323402	-3.27028	0.0010744	0.00252639	down		Zm00001d028187	1635.47	1.00385	0.0977616	10.2684	9.78413e-25	1.17176e-23	up
Zm00001d027982	7293.26	3.51007	0.0877214	40.0139	0	0	up		Zm00001d027936	754.745	1.67848	0.148947	11.2689	1.86864e-29	1.61841e-28	up		Zm00001d028160	368.632	-1.47389	0.175774	-8.38515	5.06592e-17	4.11223e-16	down		Zm00001d028191	473.093	-1.23914	0.169178	-7.32452	2.39764e-13	1.52723e-12	down
Zm00001d027991	1503.19	1.8191	0.124458	14.6162	2.21454e-48	3.46878e-47	up		Zm00001d027938	2425.79	1.36659	0.104533	13.0733	4.6769e-39	5.57999e-38	up		Zm00001d028162	626.709	-2.51263	0.184466	-13.6211	3.00082e-42	5.98002e-41	down		Zm00001d028195	181.964	-1.40922	0.246763	-5.71082	1.12432e-08	4.9349e-08	down
Zm00001d027995	259.516	-1.11946	0.232318	-4.81864	1.44537e-06	4.46237e-06	down		Zm00001d027939	200.316	-1.18182	0.227427	-5.19648	2.03097e-07	5.89336e-07	down		Zm00001d028165	533.68	3.63103	0.238695	15.212	2.9422e-52	7.46347e-51	up		Zm00001d028210	709.926	-1.31149	0.160186	-8.1873	2.67142e-16	2.04679e-15	down
Zm00001d027996	1567.34	-1.4192	0.140895	-10.0727	7.29401e-24	5.9822e-23	down		Zm00001d027946	3399.44	2.41185	0.132304	18.2296	3.00597e-74	7.50474e-73	up		Zm00001d028167	4100.7	1.20239	0.102579	11.7217	9.87024e-32	1.4565e-30	up		Zm00001d028230	15943.6	2.42279	0.11588	20.9077	4.55757e-97	3.21693e-95	up
Zm00001d027997	11.9161	7.71353	1.42425	5.41587	6.09924e-08	2.13587e-07	up		Zm00001d027948	6003.37	6.51689	0.122938	53.0096	0	0	up		Zm00001d028180	1235.04	-1.10409	0.120199	-9.18556	4.09398e-20	3.91183e-19	down		Zm00001d028231	1101.41	-1.15484	0.11831	-9.76111	1.65331e-22	1.78933e-21	down
Zm00001d028004	240.329	1.11219	0.211441	5.26007	1.43998e-07	4.8719e-07	up		Zm00001d027955	71.7715	1.30478	0.312748	4.17197	3.01973e-05	7.10373e-05	up		Zm00001d028182	180.935	1.93136	0.292611	6.60043	4.09955e-11	2.25185e-10	up		Zm00001d028240	79.5849	-1.98193	0.265386	-7.46809	8.1366e-14	5.35493e-13	down
Zm00001d028006	1321.77	1.3536	0.117763	11.4942	1.41013e-30	1.43472e-29	up		Zm00001d027957	1453.73	1.06412	0.108553	9.80273	1.09585e-22	7.43793e-22	up		Zm00001d028185	88.1056	-2.33922	0.302043	-7.74465	9.58443e-15	6.78641e-14	down		Zm00001d028241	93.936	-3.59144	0.525095	-6.8396	7.94145e-12	4.55957e-11	down
Zm00001d028007	157.584	2.43798	0.334143	7.29622	2.95976e-13	1.50568e-12	up		Zm00001d027973	36.0179	-1.60935	0.525756	-3.06102	0.00220583	0.00416323	down		Zm00001d028195	181.964	-1.3101	0.243249	-5.38584	7.21087e-08	2.95379e-07	down		Zm00001d028243	506.433	-1.22653	0.134296	-9.13305	6.65938e-20	6.31202e-19	down
Zm00001d028012	612.366	2.62715	0.140164	18.7434	2.19182e-78	5.53765e-77	up		Zm00001d027975	603.294	-1.82133	0.134017	-13.5903	4.57118e-42	5.95843e-41	down		Zm00001d028210	709.926	-1.041	0.15822	-6.57942	4.72289e-11	2.5827e-10	down		Zm00001d028252	60.8311	-1.7188	0.529259	-3.24755	0.00116401	0.00274614	down
Zm00001d028013	8.19372	5.18838	1.49559	3.46912	0.000522159	0.00118414	up		Zm00001d027982	7293.26	2.66595	0.0879717	30.3046	9.97335e-202	1.11985e-199	up		Zm00001d028214	1562.09	1.06929	0.1228	8.70756	3.10493e-18	2.686e-17	up		Zm00001d028260	12126.2	-4.06412	0.103081	-39.4266	0	0	down
Zm00001d028022	656.875	1.08274	0.381987	2.83448	0.00458998	0.00898075	up		Zm00001d027991	1503.19	1.0089	0.12546	8.04159	8.86802e-16	4.36398e-15	up		Zm00001d028219	220.01	1.0057	0.282286	3.56271	0.000367041	0.000934179	up		Zm00001d028266	42.0154	-5.95255	0.822731	-7.23512	4.65128e-13	2.91101e-12	down
Zm00001d028025	403.201	-1.97466	0.172607	-11.4402	2.63352e-30	2.64959e-29	down		Zm00001d027995	259.516	1.41592	0.221121	6.40339	1.51968e-10	5.52521e-10	up		Zm00001d028229	100.9	-1.99182	0.343323	-5.8016	6.56868e-09	2.98172e-08	down		Zm00001d028287	140.281	1.09101	0.335939	3.24766	0.0011636	0.00274545	up
Zm00001d028026	48.7701	-1.24121	0.387563	-3.2026	0.00136195	0.0028991	down		Zm00001d027997	11.9161	6.69378	1.43246	4.67293	2.96928e-06	7.72894e-06	up		Zm00001d028230	15943.6	4.16079	0.115382	36.061	9.28561e-285	3.4233e-282	up		Zm00001d028303	2214.22	1.2814	0.112923	11.3475	7.63297e-30	1.12463e-28	up
Zm00001d028039	338.759	-1.32663	0.135082	-9.82096	9.14639e-23	7.20577e-22	down		Zm00001d028004	240.329	1.41626	0.210073	6.74172	1.56525e-11	6.07962e-11	up		Zm00001d028231	1101.41	-2.00447	0.119401	-16.7877	3.00354e-63	9.57326e-62	down		Zm00001d028307	929.321	1.69216	0.131309	12.8868	5.34063e-38	1.02228e-36	up
Zm00001d028054	1928.71	1.54026	0.100748	15.2883	9.14772e-53	1.55587e-51	up		Zm00001d028006	1321.77	1.19452	0.118084	10.1159	4.69801e-24	3.37622e-23	up		Zm00001d028243	506.433	-2.09805	0.136326	-15.39	1.91084e-53	4.95519e-52	down		Zm00001d028320	4.36853	4.89063	1.9344	2.52824	0.0114635	0.022486	up
Zm00001d028055	749.498	1.08007	0.123206	8.76635	1.84548e-18	1.21776e-17	up		Zm00001d028012	612.366	2.38277	0.140814	16.9214	3.12939e-64	6.52423e-63	up		Zm00001d028249	381.421	2.62192	0.15201	17.2484	1.15076e-66	3.8803e-65	up		Zm00001d028325	1074.16	1.84559	0.120775	15.2812	1.01998e-52	2.94607e-51	up
Zm00001d028056	226.89	5.60309	0.28591	19.5974	1.62647e-85	4.5693e-84	up		Zm00001d028013	8.19372	5.02799	1.49896	3.35432	0.0007956	0.00160061	up		Zm00001d028260	12126.2	-1.64365	0.10147	-16.1984	5.17935e-59	1.50351e-57	down		Zm00001d028331	787.19	-1.62749	0.135789	-11.9854	4.23798e-33	7.08013e-32	down
Zm00001d028089	102.416	1.57286	0.316916	4.96303	6.9403e-07	2.21288e-06	up		Zm00001d028020	1225.7	1.12184	0.0986968	11.3665	6.13989e-30	5.40018e-29	up		Zm00001d028266	42.0154	-1.72662	0.421958	-4.09193	4.27799e-05	0.000125012	down		Zm00001d028337	245.216	-1.3711	0.233987	-5.85975	4.63578e-09	2.1166e-08	down
Zm00001d028092	36.3065	8.61179	1.23436	6.97671	3.02174e-12	1.44816e-11	up		Zm00001d028025	403.201	-1.45254	0.169424	-8.57342	1.0046e-17	5.4774e-17	down		Zm00001d028269	546.2	1.12499	0.181042	6.21397	5.16629e-10	2.58841e-09	up		Zm00001d028339	1898.79	1.42454	0.116933	12.1826	3.84861e-34	6.65608e-33	up
Zm00001d028093	2945.14	3.73773	0.0810373	46.1236	0	0	up		Zm00001d028026	48.7701	-1.28838	0.389157	-3.31069	0.000930648	0.00185367	down		Zm00001d028274	8.3101	3.88424	1.49736	2.59405	0.00948526	0.0185989	up		Zm00001d028344	174.613	-1.70168	0.269909	-6.30466	2.8883e-10	1.46602e-09	down
Zm00001d028094	7352.75	1.93118	0.0998107	19.3484	2.10115e-83	5.69733e-82	up		Zm00001d028039	338.759	-2.00076	0.141979	-14.092	4.25503e-45	6.06452e-44	down		Zm00001d028284	358.347	-2.03118	0.177275	-11.4578	2.15001e-30	3.02341e-29	down		Zm00001d028348	10.4492	-4.40939	1.12347	-3.92477	8.68109e-05	0.000243729	down
Zm00001d028103	1029.85	2.50071	0.155995	16.0307	7.79918e-58	1.46191e-56	up		Zm00001d028054	1928.71	1.54976	0.100813	15.3727	2.49548e-53	4.26585e-52	up		Zm00001d028287	140.281	2.37895	0.311884	7.62767	2.39026e-14	1.63946e-13	up		Zm00001d028354	246.897	-1.0177	0.172372	-5.90412	3.54534e-09	1.63593e-08	down
Zm00001d028109	959.378	1.10975	0.102203	10.8583	1.82131e-27	1.69014e-26	up		Zm00001d028055	749.498	2.17071	0.121097	17.9254	7.46713e-72	1.77415e-70	up		Zm00001d028299	1032.04	-1.69238	0.102035	-16.5862	8.77041e-62	2.69446e-60	down		Zm00001d028358	299.437	-1.06685	0.212804	-5.01328	5.35089e-07	1.9617e-06	down
Zm00001d028118	1170.02	2.30331	0.109452	21.044	2.59313e-98	8.8476e-97	up		Zm00001d028056	226.89	4.72994	0.287778	16.4361	1.05484e-60	2.06853e-59	up		Zm00001d028303	2214.22	3.01748	0.104714	28.8164	1.33551e-182	1.98265e-180	up		Zm00001d028360	5297.71	-1.71732	0.101666	-16.8917	5.18077e-64	1.96339e-62	down
Zm00001d028122	8.67563	-2.48475	1.1423	-2.17521	0.0296141	0.0499212	down		Zm00001d028071	486.988	1.56808	0.170894	9.17577	4.48352e-20	2.72535e-19	up		Zm00001d028307	929.321	1.41714	0.130982	10.8193	2.78859e-27	3.56759e-26	up		Zm00001d028363	449.571	-1.28239	0.1464	-8.75951	1.96093e-18	1.70877e-17	down
Zm00001d028129	793.578	1.36071	0.156867	8.67428	4.16171e-18	2.69574e-17	up		Zm00001d028092	36.3065	8.43254	1.23516	6.82708	8.66616e-12	3.4146e-11	up		Zm00001d028309	52.2875	-1.21022	0.363291	-3.33128	0.000864461	0.00206656	down		Zm00001d028365	87.5797	-1.14843	0.30943	-3.71143	0.000206091	0.000548031	down
Zm00001d028130	344.504	-1.2859	0.16071	-8.00136	1.23056e-15	7.12499e-15	down		Zm00001d028093	2945.14	1.82459	0.0828678	22.0181	1.93142e-107	8.15325e-106	up		Zm00001d028320	4.36853	4.29581	1.93932	2.21512	0.026752	0.047382	up		Zm00001d028366	753.573	-2.77673	0.140075	-19.8232	1.87927e-87	1.11703e-85	down
Zm00001d028151	438.391	1.62535	0.16875	9.63173	5.87295e-22	4.48301e-21	up		Zm00001d028094	7352.75	2.41331	0.0997255	24.1996	2.24743e-129	1.21846e-127	up		Zm00001d028325	1074.16	2.39677	0.11778	20.3495	4.68866e-92	2.40634e-90	up		Zm00001d028377	310.504	-1.36481	0.201168	-6.78443	1.16545e-11	6.60244e-11	down
Zm00001d028160	368.632	-2.32664	0.183701	-12.6654	9.19913e-37	1.09589e-35	down		Zm00001d028103	1029.85	2.76893	0.155777	17.7749	1.10627e-70	2.59223e-69	up		Zm00001d028344	174.613	-2.79786	0.277954	-10.0659	7.81597e-24	8.8525e-23	down		Zm00001d028410	136.255	1.21138	0.270873	4.47213	7.7445e-06	2.49679e-05	up
Zm00001d028165	533.68	-1.37998	0.274362	-5.0298	4.91001e-07	1.59e-06	down		Zm00001d028109	959.378	1.1216	0.10231	10.9627	5.77296e-28	4.74184e-27	up		Zm00001d028347	535.494	2.96669	0.185688	15.9767	1.85683e-57	5.22558e-56	up		Zm00001d028413	53.3136	-1.53888	0.53397	-2.88197	0.003952	0.00850293	down
Zm00001d028167	4100.7	2.24355	0.102287	21.9338	1.23589e-106	4.63703e-105	up		Zm00001d028114	462.644	1.12321	0.15513	7.24041	4.47329e-13	1.89776e-12	up		Zm00001d028348	10.4492	-3.2586	0.990085	-3.29123	0.000997505	0.00235786	down		Zm00001d028416	410.601	-1.70985	0.165273	-10.3456	4.38246e-25	5.34197e-24	down
Zm00001d028182	180.935	1.19724	0.295571	4.05059	5.10879e-05	0.000132635	up		Zm00001d028117	9690.11	-1.05037	0.0981334	-10.7035	9.79838e-27	7.72142e-26	down		Zm00001d028360	5297.71	-2.71332	0.102087	-26.5785	1.20239e-155	1.38525e-153	down		Zm00001d028419	130.542	-1.91048	0.2324	-8.22065	2.02398e-16	1.56186e-15	down
Zm00001d028185	88.1056	-2.01159	0.302337	-6.65349	2.8623e-11	1.29951e-10	down		Zm00001d028118	1170.02	2.86674	0.108759	26.3586	4.08852e-153	2.87105e-151	up		Zm00001d028363	449.571	-1.16761	0.143518	-8.13564	4.09763e-16	3.15378e-15	down		Zm00001d028426	1125.15	-1.11529	0.123868	-9.00389	2.17862e-19	1.99953e-18	down
Zm00001d028187	1635.47	1.7599	0.0967254	18.1949	5.66796e-74	1.3533e-72	up		Zm00001d028120	199.254	2.91761	0.289854	10.0658	7.82689e-24	5.55797e-23	up		Zm00001d028365	87.5797	-1.32081	0.306833	-4.30464	1.67256e-05	5.16496e-05	down		Zm00001d028445	450.757	-3.98096	0.24652	-16.1486	1.16162e-58	3.91022e-57	down
Zm00001d028193	1762.56	1.72425	0.107574	16.0285	8.08436e-58	1.51285e-56	up		Zm00001d028122	8.67563	-2.54391	1.14796	-2.21603	0.0266895	0.0425462	down		Zm00001d028366	753.573	-3.09572	0.139463	-22.1974	3.63929e-109	2.40302e-107	down		Zm00001d028465	364.241	-2.45459	0.166831	-14.713	5.31933e-49	1.37626e-47	down
Zm00001d028195	181.964	-1.02602	0.243596	-4.21196	2.53162e-05	6.82358e-05	down		Zm00001d028129	793.578	1.29743	0.15707	8.2602	1.45427e-16	7.4706e-16	up		Zm00001d028367	213.114	-1.87238	0.191468	-9.77905	1.38506e-22	1.48654e-21	down		Zm00001d028471	78.0043	-4.07753	0.429457	-9.49462	2.21007e-21	2.25979e-20	down
Zm00001d028219	220.01	2.63094	0.278746	9.43849	3.78176e-21	2.80982e-20	up		Zm00001d028130	344.504	-1.20903	0.160456	-7.535	4.88346e-14	2.18713e-13	down		Zm00001d028368	1354.77	-1.19218	0.117604	-10.1373	3.77481e-24	4.32861e-23	down		Zm00001d028472	357.088	-2.54762	0.230133	-11.0702	1.75004e-28	2.44756e-27	down
Zm00001d028225	36.837	-1.5425	0.448496	-3.43926	0.000583306	0.00131488	down		Zm00001d028139	799.264	1.21201	0.158934	7.62584	2.42453e-14	1.10579e-13	up		Zm00001d028369	2811.43	1.06094	0.0932941	11.372	5.76679e-30	8.01265e-29	up		Zm00001d028473	6.90207	4.24446	1.34735	3.15023	0.00163145	0.00375211	up
Zm00001d028229	100.9	-1.95998	0.347025	-5.64796	1.62364e-08	5.97674e-08	down		Zm00001d028144	485.425	1.09672	0.12659	8.66359	4.57132e-18	2.53428e-17	up		Zm00001d028399	507.436	-1.31154	0.171932	-7.62825	2.37956e-14	1.63313e-13	down		Zm00001d028486	643.875	-2.13247	0.171855	-12.4085	2.34871e-35	4.22039e-34	down
Zm00001d028230	15943.6	5.07358	0.115335	43.9898	0	0	up		Zm00001d028151	438.391	1.8579	0.168108	11.0518	2.14772e-28	1.79206e-27	up		Zm00001d028445	450.757	-7.38684	0.325237	-22.7121	3.39836e-114	2.3864e-112	down		Zm00001d028505	408.839	-1.28839	0.151859	-8.48411	2.17372e-17	1.77377e-16	down
Zm00001d028231	1101.41	-2.10886	0.120965	-17.4336	4.58419e-68	1.00919e-66	down		Zm00001d028162	626.709	-3.50407	0.19288	-18.1671	9.40263e-74	2.32127e-72	down		Zm00001d028472	357.088	-1.75394	0.22131	-7.92528	2.27627e-15	1.66891e-14	down		Zm00001d028531	442.031	-1.20074	0.213295	-5.62947	1.80769e-08	7.77276e-08	down
Zm00001d028240	79.5849	-1.40052	0.251052	-5.57862	2.42427e-08	8.7808e-08	down		Zm00001d028165	533.68	3.31809	0.239335	13.8638	1.04951e-43	1.44014e-42	up		Zm00001d028477	4637.14	1.47509	0.0827805	17.8193	5.00822e-71	1.84945e-69	up		Zm00001d028536	5940.01	1.54626	0.0765345	20.2035	9.12764e-91	5.74279e-89	up
Zm00001d028241	93.936	2.08153	0.300499	6.92691	4.30134e-12	2.03849e-11	up		Zm00001d028167	4100.7	1.90721	0.102445	18.6169	2.34232e-77	6.19763e-76	up		Zm00001d028486	643.875	-2.53017	0.171742	-14.7324	3.98985e-49	9.45933e-48	down		Zm00001d028548	36.9034	9.3497	1.26265	7.40483	1.31322e-13	8.51367e-13	up
Zm00001d028243	506.433	-2.57034	0.142061	-18.0932	3.60616e-73	8.51122e-72	down		Zm00001d028183	2584.93	-1.10049	0.0712986	-15.435	9.5249e-54	1.6358e-52	down		Zm00001d028505	408.839	-1.01914	0.14634	-6.96418	3.30316e-12	1.95992e-11	down		Zm00001d028574	2967.9	5.12045	0.169982	30.1236	2.38212e-199	6.04549e-197	up
Zm00001d028248	3.47688	3.9792	1.79334	2.21888	0.0264952	0.0451148	up		Zm00001d028184	309.636	-1.20374	0.153825	-7.82539	5.06105e-15	2.39466e-14	down		Zm00001d028514	453.915	1.03378	0.185014	5.5876	2.30234e-08	9.91391e-08	up		Zm00001d028588	190.031	2.35598	0.279587	8.42664	3.55729e-17	2.87884e-16	up
Zm00001d028249	381.421	1.45301	0.156695	9.27286	1.81222e-20	1.30567e-19	up		Zm00001d028185	88.1056	-2.20364	0.305863	-7.20468	5.81807e-13	2.45088e-12	down		Zm00001d028528	584.018	1.53264	0.122732	12.4877	8.71203e-36	1.44974e-34	up		Zm00001d028601	7058.19	-2.18675	0.089266	-24.497	1.59185e-132	1.8068e-130	down
Zm00001d028252	60.8311	-2.15775	0.536004	-4.02562	5.68245e-05	0.000146702	down		Zm00001d028188	907.964	-1.05254	0.135594	-7.76243	8.33178e-15	3.90051e-14	down		Zm00001d028535	959.292	1.05998	0.114596	9.24976	2.24998e-20	2.17524e-19	up		Zm00001d028603	1579.89	1.44134	0.103997	13.8595	1.11471e-43	2.45159e-42	up
Zm00001d028255	204.218	-1.37464	0.228822	-6.00744	1.8848e-09	7.45049e-09	down		Zm00001d028195	181.964	-2.48372	0.258145	-9.62142	6.49261e-22	4.26922e-21	down		Zm00001d028536	5940.01	1.98657	0.0760792	26.1119	2.66867e-150	2.90793e-148	up		Zm00001d028615	102.008	-1.85291	0.256118	-7.23462	4.66837e-13	2.9209e-12	down
Zm00001d028260	12126.2	-2.05992	0.101651	-20.2645	2.64404e-91	8.13638e-90	down		Zm00001d028197	252.204	-1.65292	0.212461	-7.77987	7.26004e-15	3.40815e-14	down		Zm00001d028548	36.9034	7.45475	1.26763	5.88087	4.08122e-09	1.88836e-08	up		Zm00001d028630	14263.5	-2.48305	0.102679	-24.1826	3.38784e-129	3.62659e-127	down
Zm00001d028265	956.141	1.04166	0.120317	8.65764	4.81627e-18	3.11348e-17	up		Zm00001d028210	709.926	-1.78818	0.16203	-11.0361	2.55973e-28	2.13022e-27	down		Zm00001d028565	1307.6	1.64069	0.128405	12.7774	2.19253e-37	3.81579e-36	up		Zm00001d028649	1360.82	-1.08007	0.124887	-8.64838	5.22337e-18	4.44873e-17	down
Zm00001d028266	42.0154	-1.15726	0.418459	-2.76554	0.00568293	0.0109438	down		Zm00001d028219	220.01	1.4683	0.282092	5.20503	1.93968e-07	5.63733e-07	up		Zm00001d028574	2967.9	5.86678	0.169026	34.7094	5.68123e-264	1.7454e-261	up		Zm00001d028651	6607.28	1.99306	0.124769	15.9739	1.94098e-57	6.27195e-56	up
Zm00001d028269	546.2	2.11525	0.179933	11.7558	6.59413e-32	6.96314e-31	up		Zm00001d028229	100.9	-1.94731	0.347483	-5.60403	2.09428e-08	6.58501e-08	down		Zm00001d028576	723.72	1.09179	0.15332	7.12102	1.07132e-12	6.58452e-12	up		Zm00001d028664	20.4792	3.11405	0.740344	4.20622	2.59678e-05	7.81524e-05	up
Zm00001d028274	8.3101	6.75161	1.46381	4.61234	3.98154e-06	1.17511e-05	up		Zm00001d028230	15943.6	4.51299	0.11539	39.1108	0	0	up		Zm00001d028585	2.53566	4.89441	2.0552	2.38147	0.0172435	0.0319239	up		Zm00001d028669	154.131	-1.51419	0.202176	-7.48948	6.91496e-14	4.57761e-13	down
Zm00001d028284	358.347	-2.14169	0.180714	-11.8512	2.12014e-32	2.26526e-31	down		Zm00001d028231	1101.41	-1.03243	0.118013	-8.74841	2.16379e-18	1.21727e-17	down		Zm00001d028601	7058.19	1.01832	0.0847505	12.0155	2.9446e-33	4.52323e-32	up		Zm00001d028670	45.4399	-3.27917	1.32315	-2.47831	0.0132008	0.0255805	down
Zm00001d028287	140.281	4.39818	0.304313	14.4528	2.4063e-47	3.67486e-46	up		Zm00001d028235	39.1382	1.61831	0.510685	3.1689	0.00153017	0.00295146	up		Zm00001d028611	307.785	1.07347	0.154634	6.94204	3.86478e-12	2.28397e-11	up		Zm00001d028680	277.467	-1.11782	0.19099	-5.85278	4.83437e-09	2.20416e-08	down
Zm00001d028299	1032.04	-1.86761	0.104409	-17.8874	1.47733e-71	3.4224e-70	down		Zm00001d028238	723.906	-1.209	0.170931	-7.07307	1.51541e-12	6.23527e-12	down		Zm00001d028615	102.008	-1.92542	0.250823	-7.67641	1.63612e-14	1.13844e-13	down		Zm00001d028690	2169.06	1.06906	0.0866807	12.3333	5.99309e-35	1.0642e-33	up
Zm00001d028303	2214.22	4.57424	0.103315	44.2747	0	0	up		Zm00001d028240	79.5849	-1.41259	0.25151	-5.61644	1.9493e-08	6.1431e-08	down		Zm00001d028616	726.805	-1.34478	0.128331	-10.479	1.07881e-25	1.30615e-24	down		Zm00001d028693	1676.87	1.73536	0.112689	15.3995	1.64819e-53	4.83477e-52	up
Zm00001d028304	1230.49	1.86406	0.128695	14.4843	1.52206e-47	2.33234e-46	up		Zm00001d028241	93.936	1.20689	0.305734	3.94752	7.89643e-05	0.00017807	up		Zm00001d028630	14263.5	2.20296	0.0985082	22.3633	8.96976e-111	6.08623e-109	up		Zm00001d028714	2850.85	-1.15547	0.0901863	-12.812	1.40458e-37	2.67499e-36	down
Zm00001d028307	929.321	1.62971	0.131261	12.4158	2.1453e-35	2.4773e-34	up		Zm00001d028243	506.433	-1.76337	0.136637	-12.9055	4.19121e-38	4.83114e-37	down		Zm00001d028654	1491.36	1.71604	0.121037	14.1778	1.2574e-45	2.71088e-44	up		Zm00001d028718	1072.79	9.11265	0.418933	21.752	6.60828e-105	5.12925e-103	up
Zm00001d028309	52.2875	-1.08985	0.366503	-2.97365	0.00294284	0.00595876	down		Zm00001d028249	381.421	2.00506	0.154618	12.9678	1.86239e-38	2.16139e-37	up		Zm00001d028664	20.4792	2.14925	0.748136	2.8728	0.00406853	0.00858903	up		Zm00001d028720	112.111	3.88819	0.426814	9.1098	8.25336e-20	7.77068e-19	up
Zm00001d028312	40.715	3.70778	0.552581	6.70993	1.94716e-11	8.93187e-11	up		Zm00001d028255	204.218	-1.38392	0.229319	-6.0349	1.59056e-09	5.42449e-09	down		Zm00001d028669	154.131	-1.02462	0.192455	-5.32395	1.0154e-07	4.0905e-07	down		Zm00001d028721	255.092	2.46189	0.221086	11.1354	8.43237e-29	1.19262e-27	up
Zm00001d028314	10.9277	2.96305	1.0748	2.75683	0.0058364	0.0112193	up		Zm00001d028260	12126.2	-2.76441	0.101971	-27.1098	7.54061e-162	5.71227e-160	down		Zm00001d028670	45.4399	-5.93742	1.50794	-3.93743	8.2359e-05	0.000231015	down		Zm00001d028742	2800.67	1.199	0.108301	11.0711	1.73333e-28	2.42569e-27	up
Zm00001d028320	4.36853	5.78951	1.91419	3.02453	0.00249021	0.00509709	up		Zm00001d028265	956.141	1.10634	0.120328	9.19436	3.77241e-20	2.30068e-19	up		Zm00001d028676	241.291	1.38559	0.237155	5.84255	5.14088e-09	2.3573e-08	up		Zm00001d028744	5667.87	3.05848	0.109098	28.0343	6.20953e-173	1.1886e-170	up
Zm00001d028325	1074.16	4.21627	0.11577	36.4192	2.11256e-290	3.16002e-288	up		Zm00001d028266	42.0154	-1.06401	0.417853	-2.54636	0.0108852	0.018583	down		Zm00001d028692	1416.7	3.17006	0.138403	22.9045	4.1882e-116	3.03748e-114	up		Zm00001d028745	573.025	1.44289	0.204631	7.05118	1.77412e-12	1.06887e-11	up
Zm00001d028347	535.494	-2.4959	0.327796	-7.61418	2.65377e-14	1.43846e-13	down		Zm00001d028269	546.2	1.11748	0.182078	6.13739	8.38874e-10	2.91347e-09	up		Zm00001d028711	142.129	1.22238	0.283113	4.31764	1.57704e-05	4.89051e-05	up		Zm00001d028776	135.357	3.25762	0.290774	11.2033	3.92984e-29	5.63577e-28	up
Zm00001d028348	10.4492	-2.53485	0.973583	-2.60363	0.00922426	0.0171522	down		Zm00001d028284	358.347	-1.15576	0.174665	-6.61701	3.66531e-11	1.38806e-10	down		Zm00001d028714	2850.85	-1.37709	0.0899622	-15.3075	6.81539e-53	1.74084e-51	down		Zm00001d028777	32.0364	3.33153	0.65412	5.09315	3.52166e-07	1.31695e-06	up
Zm00001d028349	2020.33	-1.85237	0.140933	-13.1437	1.85054e-39	2.33248e-38	down		Zm00001d028287	140.281	3.73104	0.306618	12.1684	4.5808e-34	4.65873e-33	up		Zm00001d028718	1072.79	5.76358	0.42155	13.6723	1.4857e-42	2.98219e-41	up		Zm00001d028778	808.425	1.59477	0.14913	10.6938	1.08785e-26	1.41377e-25	up
Zm00001d028360	5297.71	-2.93895	0.10271	-28.6141	4.48222e-180	3.25531e-178	down		Zm00001d028293	916.934	1.69169	0.129236	13.09	3.75848e-39	4.49879e-38	up		Zm00001d028720	112.111	3.98533	0.424057	9.39812	5.55488e-21	5.5249e-20	up		Zm00001d028785	1690.57	1.18006	0.132416	8.91174	5.0236e-19	4.53147e-18	up
Zm00001d028365	87.5797	-1.85897	0.317891	-5.84782	4.98063e-09	1.90674e-08	down		Zm00001d028303	2214.22	5.44223	0.102863	52.9077	0	0	up		Zm00001d028721	255.092	2.69866	0.21836	12.3588	4.36787e-35	7.09899e-34	up		Zm00001d028787	1502.12	-1.40061	0.101174	-13.8436	1.3905e-43	3.05222e-42	down
Zm00001d028366	753.573	-2.36516	0.13768	-17.1787	3.83656e-66	8.15205e-65	down		Zm00001d028304	1230.49	1.84639	0.128787	14.3368	1.28869e-46	1.90292e-45	up		Zm00001d028742	2800.67	2.51668	0.104755	24.0245	1.54233e-127	1.30714e-125	up		Zm00001d028796	677.322	-1.64475	0.159482	-10.313	6.15214e-25	7.45485e-24	down
Zm00001d028368	1354.77	-1.36777	0.118675	-11.5253	9.83441e-31	1.0042e-29	down		Zm00001d028307	929.321	2.62962	0.12975	20.2669	2.52163e-91	8.42574e-90	up		Zm00001d028744	5667.87	5.35583	0.107013	50.0482	0	0	up		Zm00001d028810	1208.71	-1.12624	0.0865409	-13.014	1.01856e-38	1.98844e-37	down
Zm00001d028385	576.156	1.10724	0.149943	7.38436	1.53185e-13	7.89952e-13	up		Zm00001d028309	52.2875	-1.97363	0.385086	-5.12518	2.97261e-07	8.49867e-07	down		Zm00001d028745	573.025	1.96698	0.202425	9.71712	2.54893e-22	2.68999e-21	up		Zm00001d028814	49534	3.05577	0.0906823	33.6975	6.28897e-249	2.68017e-246	up
Zm00001d028399	507.436	-1.00651	0.172069	-5.84948	4.93121e-09	1.88846e-08	down		Zm00001d028319	143.973	-1.02742	0.252994	-4.06106	4.88494e-05	0.000112722	down		Zm00001d028750	11719.6	4.58844	0.12483	36.7576	8.78432e-296	3.66621e-293	up		Zm00001d028815	40039	2.46904	0.093953	26.2795	3.29132e-152	4.82734e-150	up
Zm00001d028400	1101.38	1.40064	0.118748	11.7951	4.13876e-32	4.39916e-31	up		Zm00001d028320	4.36853	4.67766	1.94008	2.41107	0.0159057	0.0264338	up		Zm00001d028752	1108.62	1.36424	0.113037	12.0689	1.54128e-33	2.39082e-32	up		Zm00001d028816	35046	2.52168	0.0906799	27.8085	3.41907e-170	6.22795e-168	up
Zm00001d028404	1053.3	-1.52456	0.16036	-9.5071	1.96044e-21	1.47111e-20	down		Zm00001d028325	1074.16	2.84258	0.117696	24.1518	7.14274e-129	3.80717e-127	up		Zm00001d028753	888.051	1.09299	0.13228	8.26275	1.42349e-16	1.12859e-15	up		Zm00001d028820	2821.72	3.78532	0.138453	27.34	1.42026e-164	2.43026e-162	up
Zm00001d028405	7.03782	-2.58926	1.08239	-2.39216	0.0167493	0.0296185	down		Zm00001d028337	245.216	-3.17623	0.256317	-12.3918	2.89445e-35	3.06487e-34	down		Zm00001d028759	18544.9	1.0728	0.0664726	16.139	1.35685e-58	3.9182e-57	up		Zm00001d028829	213.365	-1.55238	0.239017	-6.49483	8.31291e-11	4.40243e-10	down
Zm00001d028413	53.3136	-1.66032	0.534591	-3.10577	0.00189782	0.00394933	down		Zm00001d028339	1898.79	1.53752	0.116826	13.1608	1.47603e-39	1.79001e-38	up		Zm00001d028770	549.927	-1.32051	0.136762	-9.6556	4.65442e-22	4.85641e-21	down		Zm00001d028838	504.385	3.02454	0.189117	15.993	1.43019e-57	4.64133e-56	up
Zm00001d028415	310.624	1.09258	0.181155	6.03118	1.62767e-09	6.46233e-09	up		Zm00001d028347	535.494	5.218	0.183104	28.4975	1.25741e-178	1.1446e-176	up		Zm00001d028776	135.357	2.35779	0.293993	8.01989	1.05841e-15	7.94168e-15	up		Zm00001d028840	318.528	-1.21784	0.18535	-6.57047	5.01567e-11	2.70896e-10	down
Zm00001d028416	410.601	1.10963	0.148836	7.45533	8.96411e-14	4.68903e-13	up		Zm00001d028348	10.4492	-7.67706	1.49217	-5.1449	2.67657e-07	7.68206e-07	down		Zm00001d028777	32.0364	3.38099	0.648854	5.2107	1.88125e-07	7.34439e-07	up		Zm00001d028867	618.271	1.56516	0.203031	7.709	1.26806e-14	8.78459e-14	up
Zm00001d028426	1125.15	-1.26301	0.124013	-10.1845	2.32608e-24	1.93943e-23	down		Zm00001d028355	127.214	1.07393	0.278611	3.85458	0.000115927	0.000256328	up		Zm00001d028778	808.425	2.52016	0.1466	17.1907	3.11663e-66	1.04139e-64	up		Zm00001d028868	1601.58	-1.7985	0.112258	-16.0211	9.09574e-58	2.96886e-56	down
Zm00001d028445	450.757	-4.31959	0.24909	-17.3415	2.28654e-67	4.96596e-66	down		Zm00001d028358	299.437	-1.2351	0.213745	-5.77838	7.54223e-09	2.45272e-08	down		Zm00001d028785	1690.57	1.36187	0.131637	10.3457	4.37819e-25	5.19001e-24	up		Zm00001d028900	6.71779	6.82043	1.52015	4.48667	7.23457e-06	2.34074e-05	up
Zm00001d028457	66.546	1.41741	0.33072	4.28584	1.82049e-05	4.98537e-05	up		Zm00001d028360	5297.71	-2.07791	0.10191	-20.3897	2.06458e-92	7.04759e-91	down		Zm00001d028796	677.322	-1.56621	0.157997	-9.91291	3.65833e-23	4.00804e-22	down		Zm00001d028919	60.9125	1.84659	0.644544	2.86495	0.0041707	0.00892672	up
Zm00001d028465	364.241	-1.51338	0.154636	-9.78673	1.28379e-22	1.00579e-21	down		Zm00001d028363	449.571	-1.67678	0.14881	-11.2679	1.89049e-29	1.6367e-28	down		Zm00001d028814	49534	3.20111	0.0906499	35.3128	3.73182e-273	1.17925e-270	up		Zm00001d028922	139.877	1.30518	0.295556	4.41601	1.00538e-05	3.19389e-05	up
Zm00001d028471	78.0043	-2.4005	0.320451	-7.491	6.8349e-14	3.60364e-13	down		Zm00001d028365	87.5797	-1.59094	0.314409	-5.06009	4.19053e-07	1.18278e-06	down		Zm00001d028815	40039	2.9824	0.0938837	31.7669	1.85452e-221	3.76348e-219	up		Zm00001d028925	49.2095	1.66757	0.377345	4.41922	9.90564e-06	3.14992e-05	up
Zm00001d028472	357.088	-1.15595	0.220224	-5.249	1.5293e-07	5.1602e-07	down		Zm00001d028366	753.573	-2.78244	0.139895	-19.8894	5.0243e-88	1.58541e-86	down		Zm00001d028816	35046	3.08346	0.0905889	34.0379	6.12193e-254	1.7818e-251	up		Zm00001d028930	1638.55	2.62669	0.105421	24.9162	4.96885e-137	6.06657e-135	up
Zm00001d028477	4637.14	1.59114	0.0828688	19.2007	3.65011e-82	9.68802e-81	up		Zm00001d028367	213.114	-1.46555	0.191197	-7.66515	1.7862e-14	8.20238e-14	down		Zm00001d028820	2821.72	2.91497	0.138644	21.0249	3.88536e-98	2.1594e-96	up		Zm00001d028946	1008.01	1.00501	0.122162	8.22692	1.92096e-16	1.48599e-15	up
Zm00001d028486	643.875	-4.3622	0.188846	-23.0992	4.71391e-118	2.00137e-116	down		Zm00001d028370	3522.77	1.35635	0.0920429	14.736	3.78428e-49	5.95365e-48	up		Zm00001d028829	213.365	-1.39255	0.231791	-6.00775	1.88111e-09	8.97934e-09	down		Zm00001d028952	700.444	-1.94752	0.114021	-17.0804	2.07863e-65	8.1652e-64	down
Zm00001d028514	453.915	1.99103	0.183774	10.8341	2.37255e-27	2.18998e-26	up		Zm00001d028377	310.504	-1.75913	0.20368	-8.63676	5.78275e-18	3.19307e-17	down		Zm00001d028830	669.434	-1.12356	0.132798	-8.46066	2.65862e-17	2.19108e-16	down		Zm00001d028964	119.832	1.24226	0.215258	5.77102	7.87947e-09	3.51448e-08	up
Zm00001d028527	15.4687	6.91447	1.23623	5.59321	2.22908e-08	8.09588e-08	up		Zm00001d028399	507.436	-1.12646	0.172741	-6.52109	6.97977e-11	2.59309e-10	down		Zm00001d028838	504.385	1.93152	0.191164	10.104	5.30428e-24	6.04174e-23	up		Zm00001d028967	87.7654	-2.28686	0.290335	-7.87661	3.36379e-15	2.40894e-14	down
Zm00001d028536	5940.01	2.22857	0.0761196	29.2772	2.02301e-188	1.5811e-186	up		Zm00001d028400	1101.38	-1.27599	0.125782	-10.1444	3.50981e-24	2.53633e-23	down		Zm00001d028840	318.528	-1.14581	0.182596	-6.27511	3.49383e-10	1.77581e-09	down		Zm00001d028986	524.724	2.34684	0.176012	13.3334	1.47989e-40	3.0141e-39	up
Zm00001d028548	36.9034	7.74478	1.26794	6.10818	1.00772e-09	4.06961e-09	up		Zm00001d028404	1053.3	1.01462	0.154284	6.57635	4.82124e-11	1.80909e-10	up		Zm00001d028863	189.84	-1.14472	0.258469	-4.42886	9.47319e-06	3.04176e-05	down		Zm00001d028992	1777.99	1.02359	0.107212	9.54735	1.33056e-21	1.37481e-20	up
Zm00001d028565	1307.6	3.0687	0.127367	24.0935	2.92519e-128	1.35949e-126	up		Zm00001d028408	35.3547	1.57073	0.552776	2.84153	0.00448983	0.00810735	up		Zm00001d028867	618.271	1.76322	0.20199	8.72922	2.56432e-18	2.22617e-17	up		Zm00001d028998	72668.6	3.31883	0.0982818	33.7685	5.72347e-250	2.48608e-247	up
Zm00001d028566	1257.75	1.9413	0.111022	17.4857	1.84123e-68	4.06131e-67	up		Zm00001d028415	310.624	1.05612	0.181504	5.81869	5.93095e-09	1.94417e-08	up		Zm00001d028885	406.252	1.41067	0.18986	7.43006	1.08553e-13	7.12094e-13	up		Zm00001d029011	49.4565	1.16161	0.432262	2.68728	0.00720362	0.0147154	up
Zm00001d028570	1327.96	1.12471	0.121077	9.28923	1.55402e-20	1.12358e-19	up		Zm00001d028416	410.601	-1.55688	0.162708	-9.56856	1.08408e-21	7.05498e-21	down		Zm00001d028889	504.838	-1.44949	0.156177	-9.28102	1.67864e-20	1.62929e-19	down		Zm00001d029025	84.8202	2.93832	0.391382	7.50755	6.02433e-14	4.00682e-13	up
Zm00001d028572	6112.54	-1.00516	0.0821056	-12.2423	1.84616e-34	2.08496e-33	down		Zm00001d028426	1125.15	-2.10346	0.126882	-16.578	1.00524e-61	1.99069e-60	down		Zm00001d028900	6.71779	5.3214	1.53499	3.46672	0.00052685	0.00130825	up		Zm00001d029038	114.437	-2.50777	0.327023	-7.66849	1.74027e-14	1.19803e-13	down
Zm00001d028574	2967.9	7.79608	0.168516	46.2631	0	0	up		Zm00001d028429	690.018	-1.00482	0.133854	-7.50683	6.05744e-14	2.69762e-13	down		Zm00001d028919	60.9125	3.43191	0.626344	5.47927	4.27073e-08	1.78681e-07	up		Zm00001d029051	354.681	-1.29699	0.194181	-6.6793	2.4009e-11	1.32914e-10	down
Zm00001d028576	723.72	1.6588	0.152983	10.8431	2.15129e-27	1.99062e-26	up		Zm00001d028445	450.757	-3.6055	0.243232	-14.8233	1.03542e-49	1.64537e-48	down		Zm00001d028922	139.877	1.03517	0.294713	3.51246	0.00044398	0.00111651	up		Zm00001d029053	561.436	1.17811	0.132332	8.90268	5.45148e-19	4.90372e-18	up
Zm00001d028585	2.53566	4.68615	2.06841	2.26558	0.0234772	0.0404115	up		Zm00001d028473	6.90207	4.76377	1.33961	3.55608	0.000376427	0.000787456	up		Zm00001d028930	1638.55	2.77349	0.104451	26.5531	2.36575e-155	2.71142e-153	up		Zm00001d029062	80.6031	1.56049	0.55173	2.82836	0.00467866	0.00992458	up
Zm00001d028588	190.031	2.05669	0.280887	7.3221	2.44124e-13	1.24921e-12	up		Zm00001d028485	494.56	-1.2851	0.148351	-8.66255	4.61346e-18	2.55636e-17	down		Zm00001d028931	831.265	3.33325	0.469075	7.10601	1.19446e-12	7.32305e-12	up		Zm00001d029065	1712.47	1.14782	0.117029	9.808	1.04013e-22	1.13331e-21	up
Zm00001d028601	7058.19	2.04987	0.0845962	24.2313	1.04217e-129	4.91428e-128	up		Zm00001d028486	643.875	-2.15156	0.171854	-12.5197	5.82435e-36	6.29075e-35	down		Zm00001d028986	524.724	3.71303	0.172076	21.5779	2.89923e-103	1.76184e-101	up		Zm00001d029066	741.952	1.77615	0.133956	13.2592	3.99373e-40	8.04695e-39	up
Zm00001d028603	1579.89	1.15409	0.104274	11.0679	1.79462e-28	1.71978e-27	up		Zm00001d028514	453.915	1.08306	0.186032	5.82188	5.81908e-09	1.90835e-08	up		Zm00001d028987	2050.22	1.10239	0.117609	9.37331	7.02905e-21	6.94739e-20	up		Zm00001d029078	331.345	-1.58643	0.217281	-7.30129	2.85017e-13	1.80783e-12	down
Zm00001d028608	2045.18	1.36632	0.08585	15.9152	4.9673e-57	9.18138e-56	up		Zm00001d028527	15.4687	3.18401	1.28736	2.47328	0.013388	0.022493	up		Zm00001d028988	392.308	2.3611	0.263866	8.9481	3.61649e-19	3.30429e-18	up		Zm00001d029087	1560.56	4.63864	0.122241	37.9466	0	0	up
Zm00001d028611	307.785	1.66043	0.153723	10.8014	3.38829e-27	3.10598e-26	up		Zm00001d028535	959.292	1.14395	0.115168	9.93292	2.99347e-23	2.07964e-22	up		Zm00001d028992	1777.99	1.58521	0.104912	15.1099	1.3941e-51	3.47661e-50	up		Zm00001d029091	1418.9	3.89465	0.112917	34.4911	1.08952e-260	5.34977e-258	up
Zm00001d028615	102.008	-1.75803	0.253329	-6.93973	3.92853e-12	1.8669e-11	down		Zm00001d028536	5940.01	2.14194	0.0761919	28.1124	6.90274e-174	5.9644e-172	up		Zm00001d028998	72668.6	2.06532	0.0983054	21.0093	5.39785e-98	2.99249e-96	up		Zm00001d029099	12.5504	-7.99963	1.47486	-5.42398	5.82873e-08	2.3747e-07	down
Zm00001d028616	726.805	-1.27955	0.129673	-9.86747	5.76004e-23	4.57944e-22	down		Zm00001d028538	302.664	-1.4053	0.192277	-7.30871	2.69713e-13	1.15913e-12	down		Zm00001d028999	751.49	1.21181	0.133297	9.09108	9.80607e-20	9.19111e-19	up		Zm00001d029119	1554.55	1.36584	0.169228	8.07101	6.97183e-16	5.20055e-15	up
Zm00001d028630	14263.5	2.39071	0.0985226	24.2656	4.52105e-130	2.13634e-128	up		Zm00001d028548	36.9034	5.69645	1.29284	4.40615	1.05223e-05	2.60292e-05	up		Zm00001d029035	38.2026	1.01332	0.419322	2.41658	0.015667	0.0292995	up		Zm00001d029126	1832.14	-1.71106	0.106333	-16.0915	2.92869e-58	9.71372e-57	down
Zm00001d028642	65.0969	-1.88083	0.604954	-3.10905	0.0018769	0.0039094	down		Zm00001d028554	4762.81	1.83988	0.0920082	19.9969	5.8593e-89	1.87024e-87	up		Zm00001d029040	1899.05	-1.30452	0.093801	-13.9073	5.7168e-44	1.18183e-42	down		Zm00001d029134	91.8832	1.44679	0.296416	4.88092	1.0559e-06	3.75526e-06	up
Zm00001d028654	1491.36	1.2031	0.121843	9.87417	5.38755e-23	4.28783e-22	up		Zm00001d028565	1307.6	1.85316	0.128703	14.3987	5.27172e-47	7.84932e-46	up		Zm00001d029050	1721.47	1.24459	0.124899	9.96483	2.17253e-23	2.41126e-22	up		Zm00001d029140	229.244	2.2185	0.225985	9.81704	9.50954e-23	1.03965e-21	up
Zm00001d028664	20.4792	1.85139	0.762107	2.42931	0.0151277	0.0270217	up		Zm00001d028574	2967.9	6.05069	0.169162	35.7686	3.39608e-280	7.51213e-278	up		Zm00001d029062	80.6031	3.41015	0.52524	6.49255	8.43929e-11	4.51675e-10	up		Zm00001d029149	789.187	1.46104	0.143444	10.1854	2.30297e-24	2.71205e-23	up
Zm00001d028670	45.4399	-2.87827	1.30765	-2.20109	0.0277295	0.0470285	down		Zm00001d028588	190.031	4.09214	0.273838	14.9437	1.71319e-50	2.75606e-49	up		Zm00001d029072	1457.93	-1.03965	0.0914097	-11.3736	5.66263e-30	7.88278e-29	down		Zm00001d029164	1542.07	-1.46636	0.154354	-9.49997	2.09951e-21	2.14772e-20	down
Zm00001d028671	985.256	1.58552	0.161677	9.80669	1.0537e-22	8.28397e-22	up		Zm00001d028603	1579.89	1.53339	0.10387	14.7626	2.55268e-49	4.02461e-48	up		Zm00001d029078	331.345	-2.45584	0.219334	-11.1968	4.22631e-29	5.70732e-28	down		Zm00001d029170	3026.94	-1.17087	0.151008	-7.75374	8.92258e-15	6.23752e-14	down
Zm00001d028676	241.291	2.1967	0.236022	9.3072	1.31249e-20	9.52306e-20	up		Zm00001d028608	2045.18	1.35985	0.0859291	15.8252	2.08505e-56	3.76193e-55	up		Zm00001d029083	517.247	1.41659	0.135455	10.458	1.34603e-25	1.62434e-24	up		Zm00001d029177	3130.99	1.08787	0.0689448	15.7788	4.35063e-56	1.34245e-54	up
Zm00001d028690	2169.06	1.21601	0.0864145	14.0718	5.66111e-45	8.13535e-44	up		Zm00001d028611	307.785	1.31395	0.155311	8.46013	2.67073e-17	1.42387e-16	up		Zm00001d029085	4.96261	4.136	1.58422	2.61075	0.00903442	0.0177874	up		Zm00001d029183	212.99	-6.11621	1.20938	-5.0573	4.2523e-07	1.57738e-06	down
Zm00001d028692	1416.7	3.55288	0.138381	25.6746	2.24621e-145	1.20226e-143	up		Zm00001d028613	1038.53	1.17117	0.136051	8.60832	7.41421e-18	4.06853e-17	up		Zm00001d029087	1560.56	4.12154	0.12236	33.6837	1.0027e-248	2.77247e-246	up		Zm00001d029184	12.2102	-5.32929	1.37608	-3.87281	0.000107588	0.000298243	down
Zm00001d028707	396.8	3.19267	0.171323	18.6354	1.66001e-77	4.14305e-76	up		Zm00001d028615	102.008	-1.50477	0.250327	-6.01123	1.84115e-09	6.24924e-09	down		Zm00001d029091	1418.9	3.27494	0.113196	28.9316	4.78667e-184	7.2028e-182	up		Zm00001d029190	60.7751	1.17502	0.43084	2.72728	0.0063858	0.0131759	up
Zm00001d028710	8.55855	7.96362	1.47693	5.39203	6.96677e-08	2.42799e-07	up		Zm00001d028630	14263.5	1.59331	0.0986413	16.1525	1.08992e-58	2.07123e-57	up		Zm00001d029098	497.002	5.84574	0.649361	9.0023	2.21034e-19	2.04145e-18	up		Zm00001d029195	1073.75	-3.48395	0.168897	-20.6277	1.55e-94	1.03887e-92	down
Zm00001d028711	142.129	1.4296	0.283809	5.03718	4.72438e-07	1.5334e-06	up		Zm00001d028641	574.131	-1.00147	0.183386	-5.46096	4.73569e-08	1.45209e-07	down		Zm00001d029099	12.5504	-3.35572	0.948434	-3.53818	0.000402902	0.00101854	down		Zm00001d029201	67.0872	-1.18182	0.375753	-3.1452	0.00165974	0.00381407	down
Zm00001d028714	2850.85	-1.54661	0.0905825	-17.0741	2.31321e-65	4.82442e-64	down		Zm00001d028651	6607.28	4.13506	0.124312	33.2637	1.29334e-242	2.02898e-240	up		Zm00001d029105	2214.78	1.23666	0.100664	12.2851	1.08879e-34	1.75156e-33	up		Zm00001d029203	623.704	1.39862	0.174952	7.99426	1.30354e-15	9.57813e-15	up
Zm00001d028718	1072.79	6.27761	0.42122	14.9034	3.13217e-50	5.08235e-49	up		Zm00001d028654	1491.36	1.00984	0.122206	8.26343	1.41541e-16	7.27941e-16	up		Zm00001d029126	1832.14	-1.03721	0.104169	-9.95707	2.34871e-23	2.59768e-22	down		Zm00001d029215	236.138	1.64299	0.1902	8.63825	5.70808e-18	4.84693e-17	up
Zm00001d028720	112.111	3.99971	0.425672	9.39624	5.65458e-21	4.17249e-20	up		Zm00001d028661	334.711	-1.36567	0.153401	-8.90263	5.45392e-19	3.1631e-18	down		Zm00001d029139	672.263	4.1097	0.200151	20.533	1.09216e-93	5.72476e-92	up		Zm00001d029218	96.2489	3.25854	0.473233	6.88569	5.75074e-12	3.34084e-11	up
Zm00001d028721	255.092	2.3343	0.221309	10.5477	5.20521e-26	4.61059e-25	up		Zm00001d028664	20.4792	3.53562	0.73575	4.80547	1.54389e-06	4.12848e-06	up		Zm00001d029140	229.244	2.20208	0.223527	9.85155	6.74978e-23	7.32606e-22	up		Zm00001d029223	1077.5	1.25807	0.110335	11.4023	4.07367e-30	6.06938e-29	up
Zm00001d028742	2800.67	4.91836	0.103585	47.4816	0	0	up		Zm00001d028669	154.131	-1.59097	0.202287	-7.8649	3.6938e-15	1.76168e-14	down		Zm00001d029149	789.187	1.5089	0.142516	10.5876	3.40194e-26	4.18293e-25	up		Zm00001d029238	1613.17	-1.74235	0.170196	-10.2373	1.34967e-24	1.60532e-23	down
Zm00001d028744	5667.87	6.33965	0.106879	59.3162	0	0	up		Zm00001d028690	2169.06	1.25035	0.0864555	14.4623	2.09541e-47	3.15738e-46	up		Zm00001d029151	2133.77	1.81942	0.112001	16.2447	2.43718e-59	7.12159e-58	up		Zm00001d029241	631.249	-1.41018	0.168832	-8.35252	6.6819e-17	5.33301e-16	down
Zm00001d028745	573.025	2.96176	0.201562	14.694	7.03908e-49	1.11339e-47	up		Zm00001d028693	1676.87	2.13568	0.112337	19.0113	1.37457e-80	3.80544e-79	up		Zm00001d029164	1542.07	2.13326	0.114945	18.5589	6.90614e-77	2.83948e-75	up		Zm00001d029254	190.949	1.09206	0.235867	4.62999	3.65691e-06	1.22532e-05	up
Zm00001d028746	141.933	1.76217	0.278016	6.3384	2.32169e-10	9.85715e-10	up		Zm00001d028711	142.129	1.89019	0.281993	6.70296	2.04236e-11	7.87058e-11	up		Zm00001d029170	3026.94	-1.08725	0.150545	-7.2221	5.1189e-13	3.21311e-12	down		Zm00001d029257	29.4731	2.3852	0.59529	4.00678	6.15523e-05	0.000176119	up
Zm00001d028750	11719.6	7.11519	0.124572	57.117	0	0	up		Zm00001d028714	2850.85	-1.80178	0.091096	-19.7789	4.52072e-87	1.40447e-85	down		Zm00001d029183	212.99	3.19709	0.281824	11.3443	7.91738e-30	1.09663e-28	up		Zm00001d029258	442.302	-1.94305	0.149028	-13.0382	7.41802e-39	1.45317e-37	down
Zm00001d028751	1077.22	-1.17483	0.139875	-8.39912	4.49821e-17	2.77599e-16	down		Zm00001d028718	1072.79	9.18255	0.418914	21.9199	1.67832e-106	7.01784e-105	up		Zm00001d029194	4.05535	-5.59108	1.82346	-3.0662	0.00216799	0.00480858	down		Zm00001d029274	1454.21	-5.32377	0.458194	-11.619	3.29883e-31	5.13512e-30	down
Zm00001d028752	1108.62	1.73218	0.112998	15.3293	4.87537e-53	8.37414e-52	up		Zm00001d028720	112.111	5.06549	0.421739	12.011	3.11143e-33	3.0698e-32	up		Zm00001d029201	67.0872	-1.25047	0.371441	-3.36655	0.000761158	0.00183688	down		Zm00001d029275	1874.56	-3.30901	0.135388	-24.441	6.27504e-132	7.05145e-130	down
Zm00001d028753	888.051	1.15263	0.13268	8.68726	3.71291e-18	2.41612e-17	up		Zm00001d028721	255.092	3.45173	0.217379	15.8789	8.87446e-57	1.61433e-55	up		Zm00001d029214	1262.36	1.41271	0.0872597	16.1897	5.96514e-59	1.72934e-57	up		Zm00001d029279	1264.64	-4.10858	0.159701	-25.7267	5.87207e-146	8.03832e-144	down
Zm00001d028769	77.9003	1.11336	0.313988	3.54586	0.000391338	0.000902875	up		Zm00001d028733	998.795	1.03411	0.11405	9.06715	1.2217e-19	7.2841e-19	up		Zm00001d029215	236.138	1.51381	0.18923	7.99986	1.24559e-15	9.30195e-15	up		Zm00001d029280	982.521	-4.86674	0.165391	-29.4256	2.58575e-190	5.84043e-188	down
Zm00001d028770	549.927	-1.29444	0.138182	-9.36761	7.41968e-21	5.44472e-20	down		Zm00001d028742	2800.67	2.27256	0.105632	21.5141	1.14996e-102	4.59983e-101	up		Zm00001d029218	96.2489	4.05345	0.466763	8.68416	3.81538e-18	3.27625e-17	up		Zm00001d029286	51.6737	1.15717	0.35839	3.22879	0.00124316	0.00291975	up
Zm00001d028773	1408.38	-1.21823	0.132904	-9.16623	4.89871e-20	3.47728e-19	down		Zm00001d028744	5667.87	4.82667	0.107363	44.9564	0	0	up		Zm00001d029238	1613.17	-1.05802	0.168563	-6.27671	3.45809e-10	1.75846e-09	down		Zm00001d029313	2420.3	4.12079	0.132462	31.1092	1.80897e-212	5.52152e-210	up
Zm00001d028775	1547.74	1.57015	0.105394	14.898	3.39659e-50	5.49955e-49	up		Zm00001d028745	573.025	1.58783	0.204158	7.77747	7.39915e-15	3.47272e-14	up		Zm00001d029241	631.249	1.11522	0.146672	7.60345	2.88337e-14	1.96913e-13	up		Zm00001d029314	25.4026	2.03342	0.673257	3.02027	0.00252553	0.00562468	up
Zm00001d028776	135.357	2.7346	0.293761	9.30892	1.29144e-20	9.37332e-20	up		Zm00001d028749	59.8903	-2.11782	0.393889	-5.37671	7.58605e-08	2.28802e-07	down		Zm00001d029251	26.9486	-1.09399	0.460158	-2.37741	0.0174345	0.0322343	down		Zm00001d029321	1538.56	-1.70178	0.134876	-12.6174	1.69401e-36	3.1466e-35	down
Zm00001d028777	32.0364	4.5867	0.642806	7.13544	9.64807e-13	4.7581e-12	up		Zm00001d028750	11719.6	5.10701	0.124809	40.9185	0	0	up		Zm00001d029258	442.302	-1.24979	0.143259	-8.72403	2.68463e-18	2.3297e-17	down		Zm00001d029328	1767.65	1.12054	0.104269	10.7467	6.14451e-27	8.07365e-26	up
Zm00001d028778	808.425	2.98381	0.14647	20.3715	2.99352e-92	9.41707e-91	up		Zm00001d028751	1077.22	-1.44549	0.14082	-10.2648	1.01505e-24	7.47929e-24	down		Zm00001d029260	477.05	-1.05284	0.147912	-7.11802	1.09486e-12	6.72545e-12	down		Zm00001d029339	633.08	-2.84266	0.14106	-20.1521	2.57934e-90	1.60938e-88	down
Zm00001d028796	677.322	-1.54338	0.158879	-9.71416	2.62403e-22	2.03884e-21	down		Zm00001d028752	1108.62	2.42691	0.112156	21.6387	7.76487e-104	3.13429e-102	up		Zm00001d029263	474.677	-1.03977	0.180921	-5.74708	9.07984e-09	4.07892e-08	down		Zm00001d029341	157.699	-1.69886	0.284104	-5.97971	2.23541e-09	1.04602e-08	down
Zm00001d028797	1836.2	-2.84279	0.134381	-21.1547	2.49844e-99	8.64201e-98	down		Zm00001d028755	4792.32	-1.01841	0.110214	-9.24037	2.45655e-20	1.51235e-19	down		Zm00001d029274	1454.21	-1.88268	0.447734	-4.20491	2.61184e-05	7.85292e-05	down		Zm00001d029349	43.9638	2.0129	0.461156	4.36489	1.27185e-05	3.98382e-05	up
Zm00001d028806	562.49	2.64584	0.138246	19.1387	1.20328e-81	3.18249e-80	up		Zm00001d028770	549.927	-1.19419	0.137942	-8.65714	4.83744e-18	2.67845e-17	down		Zm00001d029275	1874.56	-3.00541	0.132776	-22.6352	1.95376e-113	1.35477e-111	down		Zm00001d029353	83.8383	5.06368	1.2855	3.93906	8.18005e-05	0.00023056	up
Zm00001d028814	49534	3.08259	0.0906749	33.996	2.5503e-253	3.09697e-251	up		Zm00001d028771	244.318	-1.49779	0.201131	-7.44687	9.55776e-14	4.20899e-13	down		Zm00001d029279	1264.64	-3.55628	0.154234	-23.0577	1.23075e-117	9.10509e-116	down		Zm00001d029357	34.4423	-6.88602	1.27071	-5.41904	5.99194e-08	2.43944e-07	down
Zm00001d028815	40039	3.33727	0.0938831	35.5471	9.22803e-277	1.25562e-274	up		Zm00001d028776	135.357	4.18009	0.286698	14.5801	3.75844e-48	5.75739e-47	up		Zm00001d029280	982.521	-3.83739	0.151424	-25.342	1.10218e-141	1.10819e-139	down		Zm00001d029366	843.1	6.6178	0.486709	13.597	4.17052e-42	8.87836e-41	up
Zm00001d028816	35046	3.54113	0.0905818	39.0932	0	0	up		Zm00001d028777	32.0364	2.18657	0.674467	3.24193	0.00118724	0.00232715	up		Zm00001d029288	59.1909	1.92092	0.323215	5.94316	2.79579e-09	1.31497e-08	up		Zm00001d029373	62.7829	-4.15912	0.490944	-8.47168	2.41871e-17	1.96941e-16	down
Zm00001d028820	2821.72	3.27601	0.138635	23.6304	1.87676e-123	8.27939e-122	up		Zm00001d028779	147.085	-1.27896	0.222831	-5.73962	9.48869e-09	3.06096e-08	down		Zm00001d029313	2420.3	5.71739	0.13065	43.7611	0	0	up		Zm00001d029377	145.81	2.62418	0.212635	12.3412	5.43117e-35	9.67459e-34	up
Zm00001d028825	362.317	-1.08834	0.148777	-7.31528	2.56837e-13	1.31338e-12	down		Zm00001d028785	1690.57	2.7493	0.130912	21.0012	6.39849e-98	2.35891e-96	up		Zm00001d029321	1538.56	1.06982	0.109465	9.77318	1.46778e-22	1.5715e-21	up		Zm00001d029378	2657.59	-1.29404	0.0786775	-16.4473	8.76466e-61	3.10781e-59	down
Zm00001d028829	213.365	1.44868	0.219561	6.59807	4.16548e-11	1.86789e-10	up		Zm00001d028787	1502.12	-1.8598	0.10265	-18.1179	2.30058e-73	5.61688e-72	down		Zm00001d029341	157.699	2.60828	0.195196	13.3623	1.00349e-40	1.92016e-39	up		Zm00001d029386	10.3635	7.67922	1.41362	5.43231	5.56284e-08	2.27211e-07	up
Zm00001d028830	669.434	-1.06416	0.133671	-7.96108	1.70548e-15	9.80195e-15	down		Zm00001d028796	677.322	-2.3679	0.162516	-14.5702	4.34418e-48	6.64085e-47	down		Zm00001d029349	43.9638	1.88794	0.458012	4.12204	3.75537e-05	0.000110567	up		Zm00001d029387	14305.4	-2.35088	0.0668747	-35.1535	1.02647e-270	5.94481e-268	down
Zm00001d028838	504.385	2.65842	0.189877	14.0008	1.54203e-44	2.19056e-43	up		Zm00001d028806	562.49	1.28967	0.141211	9.13295	6.66548e-20	4.02843e-19	up		Zm00001d029353	83.8383	9.83398	1.23156	7.985	1.40517e-15	1.04479e-14	up		Zm00001d029388	538.119	1.70042	0.21953	7.7457	9.50535e-15	6.6367e-14	up
Zm00001d028863	189.84	-1.58454	0.263898	-6.00436	1.92084e-09	7.58761e-09	down		Zm00001d028810	1208.71	-1.48614	0.0877945	-16.9274	2.82393e-64	5.89297e-63	down		Zm00001d029356	8083.65	3.13877	0.126846	24.7447	3.53718e-135	3.2875e-133	up		Zm00001d029391	1345.05	1.74931	0.192963	9.06555	1.23981e-19	1.15241e-18	up
Zm00001d028866	1146.59	-1.57843	0.103212	-15.2931	8.49966e-53	1.44783e-51	down		Zm00001d028813	543.48	-1.24176	0.130729	-9.49877	2.12383e-21	1.36528e-20	down		Zm00001d029357	34.4423	1.45647	0.485549	2.99963	0.00270306	0.00588558	up		Zm00001d029410	569.552	-3.21721	0.164552	-19.5513	4.02196e-85	2.31745e-83	down
Zm00001d028867	618.271	2.02572	0.202102	10.0233	1.20455e-23	9.8221e-23	up		Zm00001d028814	49534	4.31983	0.0906247	47.6673	0	0	up		Zm00001d029359	25256.1	2.50411	0.111605	22.4373	1.70319e-111	1.15921e-109	up		Zm00001d029418	2773.06	-1.02265	0.141076	-7.24892	4.20123e-13	2.63959e-12	down
Zm00001d028885	406.252	1.73993	0.189895	9.1626	5.06625e-20	3.59395e-19	up		Zm00001d028815	40039	3.78886	0.0938663	40.3644	0	0	up		Zm00001d029366	843.1	7.25821	0.485275	14.9569	1.40425e-50	3.43606e-49	up		Zm00001d029422	2849.75	1.08578	0.115379	9.41052	4.93695e-21	4.97817e-20	up
Zm00001d028889	504.838	-2.59151	0.164533	-15.7507	6.79425e-56	1.22868e-54	down		Zm00001d028816	35046	3.97945	0.0905633	43.9411	0	0	up		Zm00001d029373	62.7829	-1.4859	0.397141	-3.74148	0.000182937	0.000487656	down		Zm00001d029441	105.739	2.26511	0.27563	8.21795	2.07012e-16	1.59583e-15	up
Zm00001d028900	6.71779	5.22533	1.54508	3.38191	0.00071983	0.00160075	up		Zm00001d028820	2821.72	2.14436	0.139566	15.3645	2.83347e-53	4.82868e-52	up		Zm00001d029378	2657.59	-1.6996	0.0786326	-21.6144	1.31533e-103	8.05959e-102	down		Zm00001d029442	830.448	1.06261	0.140664	7.55428	4.21184e-14	2.82797e-13	up
Zm00001d028919	60.9125	4.38746	0.62424	7.02848	2.08794e-12	1.01029e-11	up		Zm00001d028825	362.317	-1.00909	0.148486	-6.79586	1.07672e-11	4.22213e-11	down		Zm00001d029388	538.119	1.62398	0.216415	7.50403	6.18828e-14	4.13549e-13	up		Zm00001d029457	5094.13	-1.08615	0.0937512	-11.5855	4.88279e-31	7.53331e-30	down
Zm00001d028920	705.911	1.64437	0.139608	11.7785	5.03717e-32	5.33902e-31	up		Zm00001d028829	213.365	-2.08309	0.246708	-8.44354	3.0788e-17	1.63749e-16	down		Zm00001d029391	1345.05	6.43154	0.175101	36.7304	2.38798e-295	9.78188e-293	up		Zm00001d029459	20.7044	-1.93637	0.768279	-2.52041	0.0117219	0.0229491	down
Zm00001d028922	139.877	1.17011	0.295844	3.95515	7.6488e-05	0.000194051	up		Zm00001d028830	669.434	-2.01697	0.138373	-14.5763	3.97511e-48	6.08088e-47	down		Zm00001d029392	1394.22	1.12417	0.116769	9.62726	6.1344e-22	6.36459e-21	up		Zm00001d029482	74.3055	1.00531	0.353951	2.84026	0.00450768	0.00958738	up
Zm00001d028925	49.2095	-4.75416	0.810908	-5.86277	4.55215e-09	1.74744e-08	down		Zm00001d028837	139.071	-1.03276	0.203497	-5.07504	3.87418e-07	1.09643e-06	down		Zm00001d029397	4358.31	3.182	0.0999707	31.8293	2.54394e-222	5.25906e-220	up		Zm00001d029489	374.905	-1.02987	0.185214	-5.56043	2.69113e-08	1.13765e-07	down
Zm00001d028928	9.81288	-2.53458	1.04952	-2.415	0.0157352	0.0280049	down		Zm00001d028838	504.385	3.96488	0.18741	21.1562	2.42176e-99	9.20434e-98	up		Zm00001d029410	569.552	-1.06555	0.145814	-7.30761	2.71931e-13	1.73697e-12	down		Zm00001d029497	439.137	-1.4667	0.193503	-7.57973	3.46282e-14	2.33966e-13	down
Zm00001d028930	1638.55	3.59554	0.10389	34.6092	1.83869e-262	2.33317e-260	up		Zm00001d028840	318.528	-2.25047	0.194088	-11.5951	4.36461e-31	3.99442e-30	down		Zm00001d029418	2773.06	-1.08104	0.140831	-7.67618	1.63906e-14	1.14013e-13	down		Zm00001d029512	3.74514	5.21467	1.95192	2.67157	0.00754981	0.0153629	up
Zm00001d028931	831.265	7.68567	0.465972	16.4938	4.06363e-61	8.01618e-60	up		Zm00001d028862	86.2376	1.23851	0.372306	3.32659	0.000879151	0.00175687	up		Zm00001d029432	103.56	-1.53164	0.280162	-5.46699	4.57732e-08	1.90894e-07	down		Zm00001d029518	31.2207	-1.22418	0.452125	-2.70762	0.00677669	0.0139188	down
Zm00001d028949	2632.54	1.0953	0.080145	13.6665	1.60907e-42	2.18283e-41	up		Zm00001d028863	189.84	-1.51535	0.263749	-5.74544	9.16805e-09	2.96141e-08	down		Zm00001d029441	105.739	2.27392	0.272638	8.34043	7.40208e-17	5.95397e-16	up		Zm00001d029526	169.101	-2.06871	0.225127	-9.18909	3.96163e-20	3.81584e-19	down
Zm00001d028950	6.67346	4.72562	1.37018	3.44891	0.000562858	0.0012712	up		Zm00001d028867	618.271	1.32305	0.203542	6.50014	8.02432e-11	2.9677e-10	up		Zm00001d029448	4483.75	1.45799	0.10114	14.4156	4.13084e-47	9.3144e-46	up		Zm00001d029544	7.1694	-4.25056	1.65171	-2.57343	0.0100695	0.0200105	down
Zm00001d028960	946.753	1.0549	0.118827	8.87764	6.82955e-19	4.60337e-18	up		Zm00001d028885	406.252	1.40967	0.190951	7.38238	1.55489e-13	6.77452e-13	up		Zm00001d029461	36.6589	1.55828	0.550801	2.82911	0.00466771	0.00976079	up		Zm00001d029545	743.49	-2.73804	0.165944	-16.4997	3.68438e-61	1.32094e-59	down
Zm00001d028962	2196.99	1.14351	0.104679	10.9239	8.85834e-28	8.30911e-27	up		Zm00001d028889	504.838	-2.17388	0.161615	-13.451	3.03734e-41	3.88808e-40	down		Zm00001d029464	32.7527	-1.35949	0.424136	-3.20531	0.00134919	0.00311232	down		Zm00001d029546	15416	-4.05371	0.0943198	-42.9784	0	0	down
Zm00001d028966	3046.18	1.23237	0.0879861	14.0064	1.42508e-44	2.02953e-43	up		Zm00001d028894	1137.72	1.00021	0.105317	9.49713	2.15748e-21	1.38651e-20	up		Zm00001d029468	726.387	1.26773	0.133314	9.50935	1.91857e-21	1.94942e-20	up		Zm00001d029550	649.64	1.4015	0.130586	10.7324	7.16986e-27	9.39905e-26	up
Zm00001d028980	123.913	-1.19202	0.322701	-3.69388	0.000220859	0.000526865	down		Zm00001d028901	161.632	1.52011	0.258476	5.88107	4.07627e-09	1.35102e-08	up		Zm00001d029478	305.884	-1.71929	0.182447	-9.42351	4.36259e-21	4.35865e-20	down		Zm00001d029566	114.958	-1.32351	0.243636	-5.43233	5.56222e-08	2.27211e-07	down
Zm00001d028986	524.724	2.53609	0.175065	14.4865	1.47365e-47	2.25969e-46	up		Zm00001d028919	60.9125	2.70046	0.633645	4.26178	2.02804e-05	4.86817e-05	up		Zm00001d029483	837.921	-1.12035	0.183469	-6.10647	1.01858e-09	4.97485e-09	down		Zm00001d029571	215.72	-1.35503	0.260857	-5.19453	2.05242e-07	7.90417e-07	down
Zm00001d028987	2050.22	2.01235	0.1172	17.1702	4.43881e-66	9.42288e-65	up		Zm00001d028922	139.877	1.42749	0.294811	4.84203	1.28518e-06	3.46305e-06	up		Zm00001d029489	374.905	-2.45754	0.190332	-12.9119	3.85684e-38	6.84148e-37	down		Zm00001d029573	104.128	-1.21056	0.337458	-3.5873	0.000334114	0.000858646	down
Zm00001d028988	392.308	1.22515	0.266466	4.59776	4.27062e-06	1.25567e-05	up		Zm00001d028930	1638.55	3.78442	0.103779	36.466	3.83598e-291	9.32438e-289	up		Zm00001d029499	1133.67	-1.24853	0.109248	-11.4284	3.01743e-30	4.21906e-29	down		Zm00001d029579	273.26	-1.72126	0.217548	-7.91209	2.53109e-15	1.82592e-14	down
Zm00001d028992	1777.99	3.48039	0.10335	33.6758	1.30544e-248	1.5121e-246	up		Zm00001d028931	831.265	1.82935	0.478107	3.82623	0.00013012	0.000286335	up		Zm00001d029526	169.101	-1.71739	0.218066	-7.87556	3.39229e-15	2.46105e-14	down		Zm00001d029590	870.499	-3.50641	0.125566	-27.9249	1.33017e-171	2.50371e-169	down
Zm00001d028995	1619.44	1.71876	0.0921058	18.6607	1.03345e-77	2.59073e-76	up		Zm00001d028962	2196.99	1.10353	0.104783	10.5316	6.17441e-26	4.73407e-25	up		Zm00001d029545	743.49	-2.72207	0.164229	-16.5749	1.05909e-61	3.24926e-60	down		Zm00001d029599	135.652	-1.38507	0.230929	-5.99783	1.99971e-09	9.39424e-09	down
Zm00001d028998	72668.6	2.03085	0.0983216	20.6552	8.7738e-95	2.85965e-93	up		Zm00001d028966	3046.18	1.04346	0.0881858	11.8326	2.64935e-32	2.53147e-31	up		Zm00001d029546	15416	-2.13642	0.0928696	-23.0045	4.20141e-117	3.07732e-115	down		Zm00001d029604	303.037	1.43102	0.18217	7.85544	3.98372e-15	2.8385e-14	up
Zm00001d028999	751.49	1.79526	0.132523	13.5468	8.27121e-42	1.1048e-40	up		Zm00001d028980	123.913	-2.44018	0.340438	-7.16777	7.62317e-13	3.19304e-12	down		Zm00001d029550	649.64	1.67269	0.128514	13.0156	9.9765e-39	1.80885e-37	up		Zm00001d029625	535.214	-1.98459	0.140195	-14.1559	1.71638e-45	3.97619e-44	down
Zm00001d029012	1377.19	-1.89064	0.0955113	-19.7949	3.29295e-87	9.48697e-86	down		Zm00001d028986	524.724	2.95669	0.174073	16.9854	1.05416e-64	2.21653e-63	up		Zm00001d029566	114.958	-1.22316	0.23857	-5.12704	2.94337e-07	1.12429e-06	down		Zm00001d029626	2610.26	1.36052	0.116157	11.7128	1.09644e-31	1.73426e-30	up
Zm00001d029030	254.521	-1.01644	0.179133	-5.67425	1.393e-08	5.14366e-08	down		Zm00001d028987	2050.22	1.50843	0.117623	12.8242	1.19954e-37	1.36491e-36	up		Zm00001d029571	215.72	1.03514	0.23898	4.3315	1.48095e-05	4.61389e-05	up		Zm00001d029628	7075.89	1.60556	0.0836697	19.1892	4.55334e-82	2.48421e-80	up
Zm00001d029031	177.918	1.35069	0.1821	7.41732	1.19518e-13	6.20157e-13	up		Zm00001d028988	392.308	1.98249	0.264948	7.48255	7.28938e-14	3.23193e-13	up		Zm00001d029573	104.128	-1.0132	0.332577	-3.04652	0.00231504	0.00510046	down		Zm00001d029632	527.731	-1.22574	0.131299	-9.33545	1.00559e-20	9.98381e-20	down
Zm00001d029038	114.437	1.07319	0.271776	3.94879	7.85482e-05	0.000198898	up		Zm00001d028992	1777.99	2.43693	0.104298	23.3651	9.68351e-121	4.86817e-119	up		Zm00001d029582	3534.75	1.2415	0.0895684	13.8609	1.09333e-43	2.24554e-42	up		Zm00001d029636	936.791	-1.5676	0.124829	-12.558	3.59141e-36	6.62197e-35	down
Zm00001d029040	1899.05	-1.0452	0.0939672	-11.123	9.69384e-29	9.35704e-28	down		Zm00001d028995	1619.44	1.08726	0.0929482	11.6975	1.3123e-31	1.22481e-30	up		Zm00001d029585	145.597	1.71829	0.333981	5.14487	2.67707e-07	1.02682e-06	up		Zm00001d029645	105.78	3.52238	0.472642	7.45254	9.15596e-14	6.00656e-13	up
Zm00001d029048	1005.35	-1.1458	0.124005	-9.23991	2.46699e-20	1.76951e-19	down		Zm00001d028998	72668.6	3.08426	0.0982872	31.38	3.78987e-216	4.9313e-214	up		Zm00001d029590	870.499	-1.32414	0.106252	-12.4622	1.20023e-35	1.98276e-34	down		Zm00001d029650	279.714	1.12494	0.173139	6.49733	8.176e-11	4.33705e-10	up
Zm00001d029050	1721.47	2.05138	0.124568	16.468	6.23421e-61	1.22445e-59	up		Zm00001d028999	751.49	3.54577	0.129504	27.3796	4.79371e-165	3.78703e-163	up		Zm00001d029599	135.652	-1.26058	0.224994	-5.60272	2.11013e-08	9.13785e-08	down		Zm00001d029653	1396.78	1.50396	0.0856887	17.5515	5.79532e-69	2.48857e-67	up
Zm00001d029051	354.681	2.64809	0.163332	16.2129	4.08492e-59	7.80593e-58	up		Zm00001d029011	49.4565	1.40814	0.429744	3.27671	0.00105025	0.00207592	up		Zm00001d029620	2675.94	1.44408	0.0912442	15.8265	2.04308e-56	5.60705e-55	up		Zm00001d029688	8496.64	1.85513	0.09151	20.2724	2.25505e-91	1.43884e-89	up
Zm00001d029059	544.765	-1.06537	0.140847	-7.56403	3.90762e-14	2.0925e-13	down		Zm00001d029025	84.8202	2.51875	0.393158	6.40646	1.48935e-10	5.4167e-10	up		Zm00001d029625	535.214	-2.54682	0.140946	-18.0695	5.54077e-73	2.12045e-71	down		Zm00001d029696	28.8662	5.81747	1.00775	5.77271	7.80047e-09	3.48269e-08	up
Zm00001d029062	80.6031	5.24641	0.520676	10.0762	7.04237e-24	5.78422e-23	up		Zm00001d029035	38.2026	1.2659	0.420993	3.00694	0.0026389	0.00492677	up		Zm00001d029626	2610.26	1.1554	0.11601	9.95946	2.29297e-23	2.53804e-22	up		Zm00001d029699	2858.37	-2.78904	0.149913	-18.6044	2.96251e-77	1.48369e-75	down
Zm00001d029072	1457.93	-1.26398	0.0926459	-13.6432	2.21747e-42	2.99736e-41	down		Zm00001d029038	114.437	-2.5821	0.325699	-7.92789	2.22894e-15	1.07651e-14	down		Zm00001d029645	105.78	5.44695	0.458484	11.8803	1.49744e-32	2.26562e-31	up		Zm00001d029700	20.9833	-2.11142	0.800878	-2.63639	0.00837944	0.0169215	down
Zm00001d029078	331.345	-4.14712	0.242266	-17.1181	1.08822e-65	2.28436e-64	down		Zm00001d029039	809.538	1.08209	0.131878	8.20529	2.3004e-16	1.16735e-15	up		Zm00001d029648	6287.31	5.31682	0.0952476	55.821	0	0	up		Zm00001d029703	163.416	-1.79713	0.220511	-8.14982	3.64473e-16	2.76718e-15	down
Zm00001d029085	4.96261	6.47392	1.53707	4.21185	2.53293e-05	6.82631e-05	up		Zm00001d029053	561.436	1.1893	0.132254	8.99251	2.41658e-19	1.42432e-18	up		Zm00001d029654	2011.39	1.15221	0.0945092	12.1915	3.45134e-34	5.46874e-33	up		Zm00001d029711	82.1799	1.78654	0.30643	5.83017	5.53704e-09	2.50883e-08	up
Zm00001d029087	1560.56	4.98041	0.121749	40.9071	0	0	up		Zm00001d029059	544.765	-1.4291	0.14292	-9.99931	1.53461e-23	1.07833e-22	down		Zm00001d029656	214.129	1.27267	0.215103	5.91655	3.28767e-09	1.5336e-08	up		Zm00001d029716	53.8701	-1.75398	0.438421	-4.00068	6.31602e-05	0.000180468	down
Zm00001d029089	2.76105	4.63263	1.97496	2.34568	0.0189924	0.0332672	up		Zm00001d029066	741.952	1.82419	0.13385	13.6286	2.70907e-42	3.55847e-41	up		Zm00001d029684	530.796	1.67871	0.158715	10.5769	3.81505e-26	4.68048e-25	up		Zm00001d029738	335.717	-1.10914	0.193911	-5.71983	1.06633e-08	4.69856e-08	down
Zm00001d029091	1418.9	3.8294	0.112891	33.9211	3.25624e-252	3.91216e-250	up		Zm00001d029072	1457.93	-1.39467	0.0931583	-14.971	1.13575e-50	1.83378e-49	down		Zm00001d029688	8496.64	2.34552	0.0911603	25.7297	5.44588e-146	5.70914e-144	up		Zm00001d029744	4775.06	-1.57436	0.0997097	-15.7894	3.67972e-56	1.14011e-54	down
Zm00001d029098	497.002	7.87373	0.648708	12.1376	6.67938e-34	7.42822e-33	up		Zm00001d029078	331.345	-2.36504	0.221195	-10.6921	1.10831e-26	8.69662e-26	down		Zm00001d029696	28.8662	3.2364	1.03353	3.13142	0.00173964	0.00393907	up		Zm00001d029745	45.2703	-3.54871	0.484311	-7.32734	2.34763e-13	1.49579e-12	down
Zm00001d029099	12.5504	-4.22222	1.02326	-4.12624	3.68743e-05	9.74357e-05	down		Zm00001d029085	4.96261	5.34905	1.55719	3.43505	0.000592435	0.00121026	up		Zm00001d029703	163.416	-2.03858	0.218363	-9.33574	1.00286e-20	9.83734e-20	down		Zm00001d029754	414.694	1.16743	0.170094	6.86344	6.72234e-12	3.88431e-11	up
Zm00001d029102	1482.5	1.77046	0.125375	14.1213	2.8077e-45	4.06783e-44	up		Zm00001d029087	1560.56	5.37054	0.121462	44.2159	0	0	up		Zm00001d029706	11.7887	3.11602	0.963817	3.233	0.00122497	0.00285134	up		Zm00001d029778	77.8876	2.15279	0.509676	4.22384	2.4017e-05	7.26493e-05	up
Zm00001d029139	672.263	3.68473	0.20079	18.3512	3.22863e-75	7.82457e-74	up		Zm00001d029089	2.76105	5.00494	1.96634	2.5453	0.0109183	0.0186367	up		Zm00001d029707	12.1415	-3.79441	0.888382	-4.27114	1.94476e-05	5.95653e-05	down		Zm00001d029814	2145.3	-2.20992	0.112655	-19.6167	1.11381e-85	6.45064e-84	down
Zm00001d029140	229.244	3.19649	0.220823	14.4754	1.73378e-47	2.65497e-46	up		Zm00001d029091	1418.9	4.35231	0.112363	38.7342	0	0	up		Zm00001d029711	82.1799	1.08558	0.309163	3.51136	0.000445827	0.0011209	up		Zm00001d029847	166.925	-1.54649	0.296984	-5.20731	1.91601e-07	7.39776e-07	down
Zm00001d029149	789.187	1.39095	0.143412	9.699	3.04478e-22	2.35683e-21	up		Zm00001d029096	90.9139	-1.16108	0.304202	-3.81682	0.000135182	0.000296502	down		Zm00001d029715	133.296	1.14305	0.266931	4.28217	1.85076e-05	5.68436e-05	up		Zm00001d029850	79.9339	-1.45932	0.312031	-4.67684	2.91329e-06	9.88026e-06	down
Zm00001d029151	2133.77	2.3754	0.111868	21.234	4.6378e-100	1.62661e-98	up		Zm00001d029098	497.002	2.58208	0.660439	3.90964	9.24335e-05	0.000206863	up		Zm00001d029716	53.8701	-1.6859	0.427491	-3.94371	8.02309e-05	0.000225446	down		Zm00001d029853	5708.91	-4.10719	0.0879209	-46.7146	0	0	down
Zm00001d029164	1542.07	4.3742	0.112721	38.8055	0	0	up		Zm00001d029099	12.5504	-5.35616	1.15751	-4.62732	3.70423e-06	9.56768e-06	down		Zm00001d029744	4775.06	1.22521	0.0965735	12.6868	7.00059e-37	1.20508e-35	up		Zm00001d029865	935.439	1.24827	0.113147	11.0323	2.67011e-28	3.71365e-27	up
Zm00001d029183	212.99	5.9912	0.275381	21.7561	6.05274e-105	2.24857e-103	up		Zm00001d029119	1554.55	2.83545	0.16821	16.8567	9.3746e-64	1.93439e-62	up		Zm00001d029745	45.2703	-1.78234	0.395874	-4.50228	6.72276e-06	2.19851e-05	down		Zm00001d029868	303.594	1.22428	0.186449	6.56629	5.15858e-11	2.78283e-10	up
Zm00001d029184	12.2102	1.98651	0.726879	2.73293	0.00627734	0.0120061	up		Zm00001d029124	1434.63	-1.50281	0.153725	-9.77595	1.42812e-22	9.64288e-22	down		Zm00001d029747	3953.74	-1.80229	0.118771	-15.1746	5.21145e-52	1.31146e-50	down		Zm00001d029888	181.615	3.29193	0.271387	12.13	7.32216e-34	1.25673e-32	up
Zm00001d029190	60.7751	1.36461	0.428742	3.18281	0.00145852	0.00308981	up		Zm00001d029139	672.263	1.95143	0.204579	9.53875	1.44561e-21	9.36093e-21	up		Zm00001d029752	61.5419	-1.17509	0.486637	-2.41472	0.0157473	0.0294397	down		Zm00001d029898	6.31933	-3.63532	1.57334	-2.31058	0.0208562	0.0388135	down
Zm00001d029193	133.532	-1.10763	0.240404	-4.60738	4.07772e-06	1.20192e-05	down		Zm00001d029140	229.244	3.42062	0.220323	15.5255	2.33149e-54	4.06083e-53	up		Zm00001d029755	262.899	1.01192	0.432252	2.34105	0.0192297	0.0352354	up		Zm00001d029903	940.902	-2.43588	0.1315	-18.5238	1.32801e-76	6.56361e-75	down
Zm00001d029201	67.0872	-1.00227	0.372507	-2.69061	0.0071321	0.0134975	down		Zm00001d029144	1832.87	-1.0748	0.0863978	-12.4401	1.58255e-35	1.68541e-34	down		Zm00001d029778	77.8876	2.24639	0.503684	4.45992	8.19912e-06	2.65541e-05	up		Zm00001d029906	2799.39	-3.58174	0.0998166	-35.8832	5.58657e-282	3.41038e-279	down
Zm00001d029211	29.3503	1.95299	0.577701	3.38063	0.0007232	0.00160777	up		Zm00001d029149	789.187	1.94196	0.14249	13.6287	2.70319e-42	3.55285e-41	up		Zm00001d029785	551.863	1.35076	0.162023	8.33681	7.63183e-17	6.13208e-16	up		Zm00001d029907	70.3547	-3.43547	0.492969	-6.96892	3.19373e-12	1.88988e-11	down
Zm00001d029214	1262.36	1.35355	0.0878218	15.4124	1.35029e-53	2.34969e-52	up		Zm00001d029151	2133.77	1.82399	0.112325	16.2384	2.69691e-59	5.16946e-58	up		Zm00001d029808	463.82	1.17197	0.161662	7.24955	4.1817e-13	2.63907e-12	up		Zm00001d029913	2696.85	-1.98953	0.116396	-17.0928	1.67829e-65	6.63879e-64	down
Zm00001d029218	96.2489	3.40915	0.471541	7.2298	4.8369e-13	2.42834e-12	up		Zm00001d029164	1542.07	3.77809	0.113209	33.3726	3.41976e-244	5.52154e-242	up		Zm00001d029829	151.517	2.42757	0.2536	9.57243	1.04424e-21	1.07485e-20	up		Zm00001d029921	51.1467	-1.54647	0.368751	-4.1938	2.74324e-05	8.22971e-05	down
Zm00001d029241	631.249	2.87692	0.144447	19.9167	2.9149e-88	8.50632e-87	up		Zm00001d029183	212.99	-6.22806	1.20938	-5.14979	2.60776e-07	7.49235e-07	down		Zm00001d029839	229.191	-1.01493	0.190343	-5.33211	9.70766e-08	3.91849e-07	down		Zm00001d029932	2471.04	-4.11887	0.13788	-29.8729	4.42497e-196	1.06326e-193	down
Zm00001d029251	26.9486	-1.1044	0.469262	-2.35347	0.0185989	0.0326296	down		Zm00001d029190	60.7751	1.12462	0.431095	2.60876	0.00908702	0.0157096	up		Zm00001d029865	935.439	1.05898	0.112637	9.4017	5.36898e-21	5.34482e-20	up		Zm00001d029983	1027.43	-1.66086	0.182262	-9.11249	8.05143e-20	7.58372e-19	down
Zm00001d029257	29.4731	1.5724	0.60339	2.60594	0.0091623	0.0170469	up		Zm00001d029193	133.532	-1.21577	0.242081	-5.02216	5.10937e-07	1.4308e-06	down		Zm00001d029888	181.615	2.9185	0.271049	10.7674	4.90614e-27	6.22984e-26	up		Zm00001d029997	781.739	-1.08466	0.150993	-7.1835	6.79498e-13	4.19798e-12	down
Zm00001d029258	442.302	-3.34518	0.163892	-20.4109	1.33702e-92	4.23554e-91	down		Zm00001d029195	1073.75	-3.57932	0.16924	-21.1494	2.79386e-99	1.05822e-97	down		Zm00001d029907	70.3547	1.26434	0.361003	3.50231	0.00046124	0.0011565	up		Zm00001d030002	102.529	-2.5044	0.326786	-7.66372	1.8063e-14	1.24235e-13	down
Zm00001d029260	477.05	-1.00763	0.14926	-6.75084	1.46995e-11	6.78836e-11	down		Zm00001d029201	67.0872	-1.39657	0.378252	-3.69217	0.000222349	0.000477464	down		Zm00001d029920	87.2851	1.41276	0.32856	4.29987	1.709e-05	5.27166e-05	up		Zm00001d030023	312.378	2.38686	0.211015	11.3113	1.15367e-29	1.69317e-28	up
Zm00001d029263	474.677	-1.1126	0.182231	-6.10545	1.02508e-09	4.13752e-09	down		Zm00001d029205	81.4569	-1.01706	0.301973	-3.36804	0.000757041	0.00152748	down		Zm00001d029932	2471.04	-3.00787	0.133892	-22.4648	9.17378e-112	6.28248e-110	down		Zm00001d030037	34.1688	-1.3955	0.58482	-2.3862	0.0170236	0.0322848	down
Zm00001d029274	1454.21	-1.3725	0.447649	-3.06602	0.00216932	0.00447965	down		Zm00001d029218	96.2489	4.62248	0.466283	9.91347	3.63786e-23	2.51782e-22	up		Zm00001d029934	276.358	1.75591	0.221228	7.9371	2.06965e-15	1.52095e-14	up		Zm00001d030086	1472.27	1.75935	0.097748	17.9988	1.98946e-72	9.09634e-71	up
Zm00001d029275	1874.56	-3.63724	0.136578	-26.6312	2.95153e-156	1.7361e-154	down		Zm00001d029223	1077.5	1.3307	0.110185	12.077	1.39726e-33	1.39979e-32	up		Zm00001d029963	3457.56	-1.20389	0.110387	-10.906	1.07854e-27	1.40091e-26	down		Zm00001d030095	2.33394	-5.49779	2.44913	-2.24479	0.0247815	0.0453856	down
Zm00001d029279	1264.64	-4.44171	0.161734	-27.463	4.86405e-166	3.08607e-164	down		Zm00001d029234	143.765	-1.16857	0.206003	-5.67261	1.40636e-08	4.47672e-08	down		Zm00001d029970	929.917	-1.30178	0.140166	-9.28739	1.58118e-20	1.53604e-19	down		Zm00001d030096	92.492	1.34566	0.309914	4.34204	1.41166e-05	4.39796e-05	up
Zm00001d029280	982.521	-6.19842	0.192088	-32.2686	1.92979e-228	1.96343e-226	down		Zm00001d029251	26.9486	-1.3898	0.478578	-2.90403	0.00368399	0.00673247	down		Zm00001d029983	1027.43	1.41871	0.158833	8.93208	4.18083e-19	3.78861e-18	up		Zm00001d030101	307.812	-2.2743	0.205183	-11.0842	1.49609e-28	2.09759e-27	down
Zm00001d029288	59.1909	2.09436	0.324535	6.45342	1.09352e-10	4.75994e-10	up		Zm00001d029257	29.4731	1.60127	0.603799	2.65198	0.00800202	0.0139187	up		Zm00001d029988	214.837	-1.17087	0.220774	-5.30346	1.13629e-07	4.54029e-07	down		Zm00001d030108	1214.38	1.17714	0.136612	8.61669	6.89171e-18	5.81918e-17	up
Zm00001d029307	3.66105	5.61146	1.78919	3.13631	0.00171086	0.00359037	up		Zm00001d029263	474.677	-1.81215	0.185757	-9.75549	1.74761e-22	1.1757e-21	down		Zm00001d030005	320.461	-1.3698	0.172531	-7.93939	2.03173e-15	1.49408e-14	down		Zm00001d030109	213.038	1.38096	0.192084	7.18938	6.50871e-13	4.02773e-12	up
Zm00001d029313	2420.3	6.23412	0.130583	47.7407	0	0	up		Zm00001d029272	1108.22	1.35245	0.0971764	13.9175	4.96265e-44	6.84803e-43	up		Zm00001d030023	312.378	2.92862	0.206216	14.2017	8.94322e-46	1.93755e-44	up		Zm00001d030121	72.2462	2.17177	0.868385	2.50093	0.0123868	0.0241481	up
Zm00001d029314	25.4026	4.23531	0.644135	6.57519	4.85926e-11	2.1661e-10	up		Zm00001d029279	1264.64	-1.20151	0.149968	-8.01181	1.1303e-15	5.52781e-15	down		Zm00001d030051	1968.18	1.08688	0.14866	7.31115	2.6487e-13	1.69235e-12	up		Zm00001d030127	8.45314	2.27884	0.968255	2.35355	0.0185949	0.0349594	up
Zm00001d029321	1538.56	4.05999	0.106519	38.1151	0	0	up		Zm00001d029280	982.521	-1.41729	0.145037	-9.7719	1.48645e-22	1.00306e-21	down		Zm00001d030086	1472.27	1.40561	0.0976484	14.3946	5.59294e-47	1.25727e-45	up		Zm00001d030163	5489.02	1.59716	0.0880152	18.1465	1.36935e-73	6.40363e-72	up
Zm00001d029339	633.08	-2.10691	0.133248	-15.8119	2.57476e-56	4.709e-55	down		Zm00001d029288	59.1909	1.33107	0.333026	3.99691	6.41741e-05	0.000146193	up		Zm00001d030090	1280.19	2.2885	0.0982134	23.3013	4.30135e-120	3.30367e-118	up		Zm00001d030172	980.434	1.12332	0.134557	8.34829	6.92569e-17	5.51599e-16	up
Zm00001d029341	157.699	2.14322	0.198376	10.8038	3.30241e-27	3.02848e-26	up		Zm00001d029297	857.045	1.34249	0.147742	9.0867	1.02089e-19	6.1198e-19	up		Zm00001d030101	307.812	-1.32187	0.19618	-6.73803	1.60554e-11	9.06445e-11	down		Zm00001d030199	4611.27	-2.77508	0.0910743	-30.4705	6.41551e-204	1.76716e-201	down
Zm00001d029349	43.9638	1.36387	0.468964	2.90826	0.00363447	0.00725064	up		Zm00001d029313	2420.3	4.54037	0.131837	34.4392	6.53289e-260	1.21435e-257	up		Zm00001d030108	1214.38	1.07014	0.136157	7.8596	3.85375e-15	2.78761e-14	up		Zm00001d030213	56.7051	-2.64886	0.488913	-5.41785	6.03184e-08	2.45391e-07	down
Zm00001d029353	83.8383	10.5426	1.23121	8.56276	1.10196e-17	7.01719e-17	up		Zm00001d029314	25.4026	2.50442	0.66249	3.78032	0.00015663	0.000341042	up		Zm00001d030127	8.45314	-4.18538	1.51505	-2.76253	0.00573546	0.011782	down		Zm00001d030222	242.028	-1.46097	0.161309	-9.05693	1.34175e-19	1.24563e-18	down
Zm00001d029356	8083.65	3.75942	0.126817	29.6445	3.99271e-193	3.244e-191	up		Zm00001d029325	386.162	-1.47259	0.16474	-8.93885	3.93229e-19	2.30234e-18	down		Zm00001d030148	2637.36	1.46311	0.114672	12.7591	2.77496e-37	4.81805e-36	up		Zm00001d030230	538.525	-1.34649	0.136662	-9.85267	6.67463e-23	7.35773e-22	down
Zm00001d029357	34.4423	1.691	0.486253	3.47761	0.000505903	0.0011497	up		Zm00001d029333	365.609	1.69584	0.145194	11.6798	1.6159e-31	1.49806e-30	up		Zm00001d030163	5489.02	1.40747	0.0879038	16.0115	1.0624e-57	3.00901e-56	up		Zm00001d030231	719.378	1.49817	0.141699	10.5729	3.97804e-26	5.0507e-25	up
Zm00001d029359	25256.1	2.96022	0.111599	26.5254	4.93699e-155	2.85928e-153	up		Zm00001d029339	633.08	-1.85192	0.131771	-14.054	7.27731e-45	1.03189e-43	down		Zm00001d030212	94.5415	2.85395	0.463358	6.15928	7.30781e-10	3.61226e-09	up		Zm00001d030232	167.053	-2.12025	0.250909	-8.4503	2.90557e-17	2.35733e-16	down
Zm00001d029366	843.1	10.0341	0.484209	20.7227	2.16389e-95	7.13516e-94	up		Zm00001d029340	170.574	-1.59484	0.265903	-5.99781	1.99991e-09	6.77252e-09	down		Zm00001d030218	7.9696	-3.11586	1.12996	-2.7575	0.0058246	0.0119473	down		Zm00001d030277	28.6268	2.02965	0.511247	3.97	7.18732e-05	0.000203945	up
Zm00001d029371	9899.65	1.23633	0.0741769	16.6673	2.26502e-62	4.51545e-61	up		Zm00001d029349	43.9638	2.53213	0.455993	5.553	2.80816e-08	8.75743e-08	up		Zm00001d030220	1627.6	1.0373	0.108969	9.51918	1.74559e-21	1.77692e-20	up		Zm00001d030300	128.815	2.25246	0.242399	9.29235	1.50919e-20	1.48209e-19	up
Zm00001d029372	23.4055	-1.62454	0.556906	-2.91707	0.00353332	0.00706445	down		Zm00001d029353	83.8383	5.68842	1.26334	4.5027	6.70963e-06	1.69348e-05	up		Zm00001d030222	242.028	-1.72882	0.159919	-10.8106	3.06785e-27	3.91807e-26	down		Zm00001d030314	10.2729	3.98979	1.60109	2.49192	0.0127056	0.0246908	up
Zm00001d029377	145.81	1.98896	0.215401	9.23375	2.61317e-20	1.87317e-19	up		Zm00001d029356	8083.65	1.05627	0.127635	8.2757	1.27702e-16	6.59223e-16	up		Zm00001d030230	538.525	-1.34229	0.134926	-9.94833	2.56443e-23	2.82637e-22	down		Zm00001d030342	13.9934	-6.09455	1.46138	-4.17041	3.0405e-05	9.0637e-05	down
Zm00001d029378	2657.59	-1.0051	0.0780604	-12.8759	6.15047e-38	7.49707e-37	down		Zm00001d029357	34.4423	-6.04154	1.22123	-4.94709	7.53307e-07	2.07202e-06	down		Zm00001d030232	167.053	-3.42898	0.261362	-13.1196	2.54112e-39	4.67633e-38	down		Zm00001d030346	1216.25	-1.05064	0.149097	-7.04673	1.83173e-12	1.10152e-11	down
Zm00001d029383	173.061	-1.05978	0.265288	-3.99483	6.474e-05	0.000166018	down		Zm00001d029359	25256.1	2.07665	0.111662	18.5976	3.35901e-77	8.83487e-76	up		Zm00001d030285	1772.99	1.92688	0.0892173	21.5976	1.89382e-103	1.15403e-101	up		Zm00001d030348	711.114	-2.25993	0.185421	-12.1881	3.59652e-34	6.22488e-33	down
Zm00001d029388	538.119	4.25548	0.207318	20.5263	1.25408e-93	4.03502e-92	up		Zm00001d029366	843.1	6.68948	0.486524	13.7496	5.12459e-43	6.89093e-42	up		Zm00001d030304	1363.44	1.26823	0.167526	7.57033	3.72269e-14	2.52285e-13	up		Zm00001d030361	410.767	-1.95504	0.146531	-13.3422	1.31567e-40	2.68205e-39	down
Zm00001d029391	1345.05	6.62354	0.175163	37.8135	0	0	up		Zm00001d029373	62.7829	-2.98367	0.431848	-6.90906	4.87861e-12	1.95392e-11	down		Zm00001d030305	5.31696	4.18962	1.45453	2.8804	0.00397175	0.00840317	up		Zm00001d030363	1242.04	-1.66632	0.15063	-11.0624	1.90988e-28	2.66781e-27	down
Zm00001d029392	1394.22	1.19691	0.117073	10.2236	1.55515e-24	1.30339e-23	up		Zm00001d029383	173.061	2.14424	0.240113	8.93014	4.2548e-19	2.48459e-18	up		Zm00001d030310	1660.4	-1.64716	0.112405	-14.6538	1.27316e-48	2.98645e-47	down		Zm00001d030391	288.689	-1.95595	0.224909	-8.69664	3.4186e-18	2.93597e-17	down
Zm00001d029397	4358.31	2.56206	0.100289	25.5469	5.94545e-144	3.15976e-142	up		Zm00001d029386	10.3635	6.45847	1.42397	4.53555	5.74528e-06	1.45841e-05	up		Zm00001d030314	10.2729	5.3581	1.5343	3.4922	0.000479059	0.00119711	up		Zm00001d030422	6.14444	3.31927	1.37496	2.41408	0.015775	0.0301137	up
Zm00001d029408	896.317	1.26319	0.133117	9.48934	2.32505e-21	1.73951e-20	up		Zm00001d029387	14305.4	-1.0031	0.0658488	-15.2334	2.12316e-52	3.5606e-51	down		Zm00001d030361	410.767	-2.54808	0.147572	-17.2667	8.38355e-67	2.85299e-65	down		Zm00001d030496	236.406	-1.1189	0.199584	-5.60617	2.06857e-08	8.84401e-08	down
Zm00001d029410	569.552	-3.97737	0.176766	-22.5008	4.07318e-112	1.6056e-110	down		Zm00001d029388	538.119	5.41862	0.206045	26.2982	2.00976e-152	1.39798e-150	up		Zm00001d030391	288.689	-1.15743	0.217487	-5.32183	1.02729e-07	4.13308e-07	down		Zm00001d030516	101.406	-1.32683	0.291611	-4.55002	5.36408e-06	1.76282e-05	down
Zm00001d029418	2773.06	-1.41092	0.14133	-9.98318	1.80588e-23	1.46251e-22	down		Zm00001d029390	456.097	-1.50621	0.145234	-10.3709	3.362e-25	2.51752e-24	down		Zm00001d030464	98.15	2.17695	0.292841	7.43389	1.05451e-13	6.92159e-13	up		Zm00001d030523	113.387	-1.12852	0.246548	-4.57729	4.71034e-06	1.55841e-05	down
Zm00001d029432	103.56	-1.36419	0.282365	-4.8313	1.35643e-06	4.19981e-06	down		Zm00001d029391	1345.05	2.53583	0.184901	13.7145	8.30973e-43	1.10663e-41	up		Zm00001d030506	3.87895	3.98037	1.70774	2.33079	0.0197645	0.0361226	up		Zm00001d030529	152.575	-1.76759	0.309497	-5.71118	1.12192e-08	4.9263e-08	down
Zm00001d029441	105.739	2.26871	0.274958	8.25109	1.56955e-16	9.46634e-16	up		Zm00001d029397	4358.31	2.36608	0.100426	23.5605	9.80918e-123	5.03432e-121	up		Zm00001d030507	331.934	-3.12882	0.182635	-17.1315	8.6327e-66	2.8672e-64	down		Zm00001d030542	1587.92	3.01629	0.125273	24.0776	4.29103e-128	4.50798e-126	up
Zm00001d029443	697.868	-1.15077	0.18223	-6.3149	2.70339e-10	1.14262e-09	down		Zm00001d029418	2773.06	-1.65138	0.14166	-11.6574	2.10356e-31	1.94527e-30	down		Zm00001d030526	1282.8	-1.49158	0.0970005	-15.377	2.33402e-53	6.0455e-52	down		Zm00001d030548	1568.7	-1.57555	0.140604	-11.2055	3.8307e-29	5.49708e-28	down
Zm00001d029448	4483.75	3.05222	0.100717	30.3049	9.87419e-202	8.64451e-200	up		Zm00001d029420	910.22	1.57439	0.0946561	16.6327	4.03769e-62	8.07539e-61	up		Zm00001d030529	152.575	-1.86182	0.307128	-6.06202	1.34426e-09	6.49664e-09	down		Zm00001d030550	19.4577	8.53162	1.30759	6.52471	6.81329e-11	3.63896e-10	up
Zm00001d029459	20.7044	2.19208	0.588035	3.7278	0.000193157	0.000464478	up		Zm00001d029422	2849.75	1.09097	0.115374	9.45596	3.20082e-21	2.04099e-20	up		Zm00001d030542	1587.92	3.58153	0.123535	28.992	8.29382e-185	1.25657e-182	up		Zm00001d030557	14798.6	2.06741	0.0615105	33.6108	1.16849e-247	4.88753e-245	up
Zm00001d029461	36.6589	2.43056	0.544513	4.46373	8.05463e-06	2.29652e-05	up		Zm00001d029424	30.5692	1.77942	0.493475	3.6059	0.000311074	0.000658276	up		Zm00001d030544	1970.83	1.65391	0.112933	14.645	1.45021e-48	3.39457e-47	up		Zm00001d030577	2414.67	3.1267	0.0959705	32.5798	7.93231e-233	2.93717e-230	up
Zm00001d029464	32.7527	-2.34401	0.467102	-5.0182	5.21587e-07	1.68494e-06	down		Zm00001d029441	105.739	2.25024	0.275443	8.16954	3.09566e-16	1.56195e-15	up		Zm00001d030548	1568.7	1.21807	0.129076	9.43687	3.84095e-21	3.84966e-20	up		Zm00001d030578	22.5128	2.12138	0.60136	3.52763	0.000419301	0.00106222	up
Zm00001d029468	726.387	2.032	0.132537	15.3316	4.70318e-53	8.08452e-52	up		Zm00001d029448	4483.75	1.1968	0.10158	11.7819	4.83917e-32	4.57642e-31	up		Zm00001d030550	19.4577	6.36815	1.31874	4.82896	1.37248e-06	4.84197e-06	up		Zm00001d030613	121.469	1.11134	0.233758	4.75425	1.99188e-06	6.8814e-06	up
Zm00001d029478	305.884	-1.01149	0.179543	-5.6337	1.76384e-08	6.46016e-08	down		Zm00001d029454	813.841	-1.07189	0.127341	-8.41745	3.84782e-17	2.03621e-16	down		Zm00001d030558	10.0029	-3.91994	1.21656	-3.22215	0.00127235	0.00294921	down		Zm00001d030614	565.394	-1.10229	0.152161	-7.24421	4.34982e-13	2.72839e-12	down
Zm00001d029489	374.905	-2.1535	0.190635	-11.2964	1.36641e-29	1.34597e-28	down		Zm00001d029461	36.6589	3.2937	0.538407	6.11749	9.50581e-10	3.28647e-09	up		Zm00001d030577	2414.67	2.21778	0.0964008	23.0058	4.07482e-117	2.99452e-115	up		Zm00001d030639	521.476	1.202	0.141347	8.50393	1.8328e-17	1.50372e-16	up
Zm00001d029519	129.035	1.16933	0.250369	4.67043	3.00569e-06	8.98008e-06	up		Zm00001d029464	32.7527	-2.00216	0.452582	-4.42386	9.69531e-06	2.4075e-05	down		Zm00001d030613	121.469	1.16005	0.229669	5.05096	4.39599e-07	1.64394e-06	up		Zm00001d030644	8.11387	-4.45627	1.45342	-3.06606	0.00216903	0.00488259	down
Zm00001d029526	169.101	-1.89091	0.222349	-8.50424	1.82793e-17	1.15264e-16	down		Zm00001d029468	726.387	1.99723	0.132713	15.0492	3.49381e-51	5.72043e-50	up		Zm00001d030614	565.394	-1.15756	0.150911	-7.6705	1.71332e-14	1.18916e-13	down		Zm00001d030659	2678.33	1.13368	0.111807	10.1396	3.68654e-24	4.30103e-23	up
Zm00001d029539	2560.03	1.90945	0.106839	17.8723	1.93839e-71	4.45851e-70	up		Zm00001d029489	374.905	-1.47246	0.186959	-7.87581	3.38544e-15	1.61881e-14	down		Zm00001d030624	646.459	1.29475	0.136167	9.50856	1.93317e-21	1.96335e-20	up		Zm00001d030666	2081.65	1.22844	0.11014	11.1535	6.888e-29	9.78486e-28	up
Zm00001d029544	7.1694	2.93677	1.16833	2.51365	0.0119488	0.0217809	up		Zm00001d029526	169.101	-3.27871	0.243841	-13.4461	3.24656e-41	4.1535e-40	down		Zm00001d030638	42.369	-1.41514	0.389098	-3.63697	0.000275869	0.000715804	down		Zm00001d030670	876.825	1.42263	0.190257	7.47739	7.58129e-14	5.00259e-13	up
Zm00001d029545	743.49	-3.35337	0.168778	-19.8685	7.62278e-88	2.21305e-86	down		Zm00001d029539	2560.03	-1.36558	0.110879	-12.3159	7.43776e-35	7.7642e-34	down		Zm00001d030670	876.825	2.13521	0.184757	11.5568	6.81953e-31	9.75731e-30	up		Zm00001d030697	213.753	1.20618	0.205199	5.87808	4.15042e-09	1.90308e-08	up
Zm00001d029546	15416	-2.00383	0.092926	-21.5637	3.93736e-103	1.42066e-101	down		Zm00001d029543	8860.05	-1.03005	0.143891	-7.15853	8.15478e-13	3.40925e-12	down		Zm00001d030678	498.922	-2.48163	0.140261	-17.693	4.75066e-70	1.71988e-68	down		Zm00001d030751	62.3701	2.13362	0.32396	6.58606	4.5164e-11	2.44692e-10	up
Zm00001d029550	649.64	2.45174	0.127644	19.2076	3.19782e-82	8.50757e-81	up		Zm00001d029545	743.49	-3.12039	0.167703	-18.6067	2.83705e-77	7.47981e-76	down		Zm00001d030683	910.387	1.40953	0.159701	8.82602	1.08464e-18	9.64702e-18	up		Zm00001d030765	152.568	-1.50557	0.235741	-6.38655	1.69669e-10	8.77765e-10	down
Zm00001d029566	114.958	-1.42721	0.243855	-5.85271	4.83635e-09	1.85307e-08	down		Zm00001d029546	15416	-1.1147	0.0927486	-12.0186	2.83901e-33	2.80603e-32	down		Zm00001d030741	18.9222	2.24674	0.726193	3.09387	0.00197566	0.0044228	up		Zm00001d030767	59.2831	-1.24662	0.355608	-3.50562	0.000455552	0.00114685	down
Zm00001d029573	104.128	-1.25987	0.337127	-3.73709	0.000186164	0.000448662	down		Zm00001d029550	649.64	1.5672	0.129912	12.0636	1.64391e-33	1.64169e-32	up		Zm00001d030751	62.3701	1.10573	0.328088	3.37021	0.000751104	0.00181618	up		Zm00001d030791	77.8297	-1.46179	0.292643	-4.99513	5.87977e-07	2.14654e-06	down
Zm00001d029577	1112.75	2.96964	0.109159	27.2046	5.73142e-163	3.51782e-161	up		Zm00001d029566	114.958	-2.98849	0.273578	-10.9237	8.87746e-28	7.25413e-27	down		Zm00001d030765	152.568	-1.46097	0.230963	-6.32555	2.52328e-10	1.29772e-09	down		Zm00001d030806	17.3641	2.10482	0.697346	3.01833	0.0025417	0.00565833	up
Zm00001d029582	3534.75	1.42605	0.0896544	15.9061	5.75148e-57	1.06221e-55	up		Zm00001d029573	104.128	-1.63597	0.341706	-4.78765	1.68747e-06	4.49828e-06	down		Zm00001d030767	59.2831	-4.32354	0.432747	-9.99091	1.67044e-23	1.86053e-22	down		Zm00001d030809	12.1601	2.61159	0.900991	2.89857	0.00374864	0.00809625	up
Zm00001d029585	145.597	3.66406	0.322576	11.3588	6.70955e-30	6.67615e-29	up		Zm00001d029582	3534.75	1.30424	0.0897769	14.5276	8.10535e-48	1.23308e-46	up		Zm00001d030790	1258.45	1.4215	0.162377	8.75435	2.05283e-18	1.79127e-17	up		Zm00001d030817	14.7364	4.76575	1.45388	3.27795	0.00104563	0.00248894	up
Zm00001d029594	8346.65	1.25505	0.0977886	12.8343	1.05386e-37	1.27907e-36	up		Zm00001d029585	145.597	4.78152	0.319617	14.9602	1.33668e-50	2.15505e-49	up		Zm00001d030791	77.8297	-2.13793	0.29705	-7.1972	6.14622e-13	3.83078e-12	down		Zm00001d030843	355.037	2.21397	0.209621	10.5618	4.4811e-26	5.67347e-25	up
Zm00001d029601	689.778	1.50684	0.155202	9.70888	2.76362e-22	2.14361e-21	up		Zm00001d029590	870.499	-1.54663	0.108416	-14.2657	3.58116e-46	5.23564e-45	down		Zm00001d030806	17.3641	2.03238	0.692883	2.93322	0.00335471	0.00719609	up		Zm00001d030845	165.787	-2.70759	0.229403	-11.8028	3.7771e-32	6.1069e-31	down
Zm00001d029604	303.037	1.34245	0.182184	7.36864	1.72379e-13	8.87717e-13	up		Zm00001d029599	135.652	-1.3025	0.229309	-5.68009	1.34622e-08	4.29456e-08	down		Zm00001d030817	14.7364	7.72485	1.39948	5.51981	3.39371e-08	1.43618e-07	up		Zm00001d030851	297.055	1.99321	0.227319	8.76834	1.81322e-18	1.58373e-17	up
Zm00001d029608	1959.6	1.50873	0.132853	11.3564	6.89628e-30	6.85893e-29	up		Zm00001d029608	1959.6	1.06968	0.133256	8.02723	9.96989e-16	4.88989e-15	up		Zm00001d030841	342.876	-1.03218	0.182836	-5.64543	1.64772e-08	7.21593e-08	down		Zm00001d030856	240.019	6.61427	0.679613	9.73241	2.19343e-22	2.35807e-21	up
Zm00001d029611	424.594	-1.17836	0.160888	-7.3241	2.40515e-13	1.2313e-12	down		Zm00001d029620	2675.94	1.19181	0.0917706	12.9869	1.45193e-38	1.6975e-37	up		Zm00001d030843	355.037	1.4855	0.210494	7.05722	1.69864e-12	1.02999e-11	up		Zm00001d030891	2922.21	-1.05085	0.132348	-7.94003	2.02127e-15	1.47082e-14	down
Zm00001d029620	2675.94	1.42489	0.091499	15.5727	1.11567e-54	1.98736e-53	up		Zm00001d029625	535.214	-1.8186	0.139166	-13.0678	5.02759e-39	5.98548e-38	down		Zm00001d030845	165.787	-2.0881	0.216443	-9.64737	5.04327e-22	5.25469e-21	down		Zm00001d030907	18.3921	1.53672	0.619306	2.48135	0.0130886	0.0253827	up
Zm00001d029625	535.214	-2.24863	0.141244	-15.9202	4.58749e-57	8.49325e-56	down		Zm00001d029626	2610.26	1.4907	0.116066	12.8436	9.34783e-38	1.0675e-36	up		Zm00001d030856	240.019	7.46756	0.677324	11.0251	2.89213e-28	3.82848e-27	up		Zm00001d030909	18.0877	2.14325	0.702986	3.04878	0.00229776	0.00515233	up
Zm00001d029645	105.78	3.86094	0.468215	8.24609	1.63666e-16	9.86844e-16	up		Zm00001d029628	7075.89	2.12839	0.0835315	25.4801	3.27874e-143	2.06039e-141	up		Zm00001d030864	424.149	-1.36859	0.159631	-8.57344	1.0044e-17	8.44764e-17	down		Zm00001d030981	106.319	-1.4684	0.317013	-4.63199	3.62174e-06	1.21407e-05	down
Zm00001d029648	6287.31	1.6637	0.0974489	17.0726	2.3757e-65	4.95018e-64	up		Zm00001d029636	936.791	-2.31508	0.129082	-17.9349	6.29607e-72	1.49752e-70	down		Zm00001d030936	215.277	-1.32538	0.213809	-6.1989	5.68579e-10	2.84033e-09	down		Zm00001d030984	3.72758	4.62629	1.81526	2.54856	0.0108169	0.0213421	up
Zm00001d029654	2011.39	2.04355	0.094044	21.7297	1.07443e-104	3.97186e-103	up		Zm00001d029645	105.78	5.82054	0.458578	12.6926	6.49946e-37	7.2318e-36	up		Zm00001d030958	90.34	-1.28634	0.252405	-5.09633	3.46297e-07	1.31121e-06	down		Zm00001d030985	777.484	1.97743	0.143667	13.764	4.19793e-43	9.09967e-42	up
Zm00001d029683	16.2218	3.14634	0.808872	3.88978	0.000100334	0.000250248	up		Zm00001d029647	133.424	-1.41733	0.214474	-6.60842	3.88441e-11	1.46802e-10	down		Zm00001d030982	119.686	-1.35445	0.317175	-4.27035	1.95165e-05	5.97434e-05	down		Zm00001d030995	182.348	2.59719	0.204717	12.6867	7.00651e-37	1.31442e-35	up
Zm00001d029684	530.796	1.76888	0.159198	11.1112	1.1072e-28	1.06691e-27	up		Zm00001d029648	6287.31	3.96807	0.0956071	41.504	0	0	up		Zm00001d030995	182.348	1.89223	0.205867	9.19151	3.8735e-20	3.70757e-19	up		Zm00001d030997	84.0761	-1.4632	0.381993	-3.83045	0.000127908	0.000351127	down
Zm00001d029688	8496.64	3.45722	0.0909976	37.9925	0	0	up		Zm00001d029657	689.114	-1.52142	0.110254	-13.7992	2.57735e-43	3.5019e-42	down		Zm00001d030997	84.0761	2.70269	0.310015	8.71793	2.8333e-18	2.45582e-17	up		Zm00001d031008	1675.89	1.26383	0.101272	12.4795	9.66355e-36	1.76025e-34	up
Zm00001d029696	28.8662	6.01122	1.00642	5.97289	2.33085e-09	9.14643e-09	up		Zm00001d029662	2855.38	1.30074	0.0972551	13.3746	8.51664e-41	1.07466e-39	up		Zm00001d031017	7.81801	2.90513	1.24049	2.34193	0.0191845	0.0351583	up		Zm00001d031019	348.614	1.27282	0.141494	8.99556	2.35022e-19	2.15615e-18	up
Zm00001d029700	20.9833	-2.08106	0.79377	-2.62174	0.00874813	0.016326	down		Zm00001d029675	158.069	-1.96208	0.270896	-7.24292	4.39125e-13	1.86367e-12	down		Zm00001d031053	112.66	-2.55144	0.342635	-7.44653	9.58289e-14	6.31249e-13	down		Zm00001d031047	98.0179	-2.02417	0.404527	-5.00379	5.62126e-07	2.05582e-06	down
Zm00001d029703	163.416	-2.18088	0.224454	-9.71636	2.56791e-22	1.99592e-21	down		Zm00001d029684	530.796	1.55021	0.159854	9.69764	3.08544e-22	2.06006e-21	up		Zm00001d031074	268.883	-1.2286	0.206616	-5.94631	2.74254e-09	1.29129e-08	down		Zm00001d031065	180.857	1.36675	0.201937	6.76822	1.30372e-11	7.36731e-11	up
Zm00001d029707	12.1415	-1.98487	0.793771	-2.50056	0.0123997	0.0225264	down		Zm00001d029688	8496.64	2.55681	0.0912234	28.028	7.41182e-173	6.28159e-171	up		Zm00001d031092	349.898	-1.81457	0.202918	-8.94239	3.8085e-19	3.46683e-18	down		Zm00001d031074	268.883	-1.38557	0.209862	-6.60226	4.04932e-11	2.20337e-10	down
Zm00001d029711	82.1799	2.7191	0.299579	9.07642	1.12205e-19	7.84151e-19	up		Zm00001d029696	28.8662	4.78571	1.01535	4.71334	2.43688e-06	6.38897e-06	up		Zm00001d031119	34.2888	2.65639	0.749408	3.54466	0.000393127	0.000995645	up		Zm00001d031077	3093.62	-2.34596	0.151323	-15.503	3.31304e-54	9.7819e-53	down
Zm00001d029736	236.63	-1.81802	0.21315	-8.52929	1.47245e-17	9.32648e-17	down		Zm00001d029706	11.7887	3.377	0.965427	3.49793	0.000468881	0.000971765	up		Zm00001d031133	214.483	1.87986	0.268411	7.00368	2.49325e-12	1.49217e-11	up		Zm00001d031088	1750.71	1.07432	0.120753	8.89685	5.74554e-19	5.16413e-18	up
Zm00001d029752	61.5419	-1.53904	0.496048	-3.1026	0.00191828	0.00398971	down		Zm00001d029707	12.1415	-2.38298	0.812976	-2.93118	0.00337677	0.00620384	down		Zm00001d031167	1071.66	2.74575	0.194062	14.1488	1.89874e-45	4.07372e-44	up		Zm00001d031092	349.898	-1.43093	0.20311	-7.04511	1.85315e-12	1.11381e-11	down
Zm00001d029754	414.694	1.05781	0.170172	6.21613	5.0956e-10	2.10795e-09	up		Zm00001d029715	133.296	1.12407	0.268931	4.17975	2.91825e-05	6.87525e-05	up		Zm00001d031187	59.8902	1.32707	0.390404	3.39922	0.000675779	0.00164465	up		Zm00001d031099	3.61389	-4.23317	1.62764	-2.60081	0.00930036	0.0186131	down
Zm00001d029755	262.899	1.17423	0.432519	2.71486	0.00663048	0.0126254	up		Zm00001d029716	53.8701	-1.53819	0.432194	-3.55904	0.000372212	0.000779081	down		Zm00001d031203	1094.81	1.89689	0.110007	17.2434	1.25402e-66	4.21564e-65	up		Zm00001d031104	65.5539	-1.11129	0.380949	-2.91717	0.00353225	0.00766187	down
Zm00001d029762	2680.18	-1.22445	0.0777625	-15.746	7.31639e-56	1.32099e-54	down		Zm00001d029721	94.9225	-1.29429	0.34127	-3.79256	0.000149103	0.000325456	down		Zm00001d031211	121.55	-1.76126	0.275993	-6.38153	1.75324e-10	9.12725e-10	down		Zm00001d031119	34.2888	-3.53694	1.38238	-2.55859	0.0105097	0.0207975	down
Zm00001d029778	77.8876	4.58058	0.493272	9.28612	1.60021e-20	1.1555e-19	up		Zm00001d029729	30.2034	-3.99384	0.689856	-5.78938	7.06453e-09	2.30415e-08	down		Zm00001d031225	19.4444	5.42712	1.01135	5.36624	8.03942e-08	3.27439e-07	up		Zm00001d031126	9.83443	4.13329	1.65453	2.49817	0.0124837	0.0243035	up
Zm00001d029783	3612.32	1.91168	0.151786	12.5946	2.26088e-36	2.67364e-35	up		Zm00001d029745	45.2703	-1.03722	0.389912	-2.66015	0.00781064	0.0136019	down		Zm00001d031257	20311.2	1.40759	0.118327	11.8958	1.24521e-32	1.88788e-31	up		Zm00001d031182	1496.87	-1.12782	0.112547	-10.0209	1.23387e-23	1.40684e-22	down
Zm00001d029785	551.863	1.86981	0.161677	11.5651	6.18918e-31	6.35072e-30	up		Zm00001d029747	3953.74	-1.06868	0.118525	-9.01648	1.94233e-19	1.14878e-18	down		Zm00001d031267	2404.59	2.61415	0.108845	24.0172	1.83782e-127	1.55162e-125	up		Zm00001d031187	59.8902	1.29686	0.396847	3.26791	0.00108346	0.00257277	up
Zm00001d029806	1690.4	-1.53537	0.139398	-11.0143	3.26091e-28	3.10122e-27	down		Zm00001d029752	61.5419	-1.39655	0.494615	-2.82351	0.00475016	0.00854882	down		Zm00001d031289	1061.05	1.13517	0.105807	10.7287	7.46316e-27	9.39051e-26	up		Zm00001d031201	773.907	-1.62694	0.136004	-11.9625	5.58606e-33	9.2842e-32	down
Zm00001d029808	463.82	1.21364	0.162399	7.47322	7.82568e-14	4.10494e-13	up		Zm00001d029778	77.8876	3.2926	0.498774	6.60138	4.07353e-11	1.53713e-10	up		Zm00001d031300	928.621	-1.48168	0.139269	-10.639	1.96287e-26	2.42562e-25	down		Zm00001d031203	1094.81	2.54101	0.109562	23.1925	5.42559e-119	5.12752e-117	up
Zm00001d029814	2145.3	-3.18894	0.116273	-27.4263	1.33122e-165	8.42248e-164	down		Zm00001d029783	3612.32	2.70537	0.151598	17.8457	3.11996e-71	7.37325e-70	up		Zm00001d031303	618.424	-1.26783	0.144969	-8.74554	2.21957e-18	1.93219e-17	down		Zm00001d031211	121.55	-1.5283	0.277996	-5.49758	3.85033e-08	1.59984e-07	down
Zm00001d029827	2.89645	5.73045	2.15105	2.66402	0.00772125	0.0145309	up		Zm00001d029785	551.863	1.66581	0.162242	10.2675	9.87506e-25	7.28607e-24	up		Zm00001d031315	3581.62	1.2137	0.0875698	13.8598	1.11005e-43	2.27777e-42	up		Zm00001d031230	161.983	-1.88406	0.296456	-6.35528	2.08041e-10	1.06845e-09	down
Zm00001d029839	229.191	-1.51407	0.198966	-7.60968	2.74781e-14	1.48658e-13	down		Zm00001d029806	1690.4	-1.11121	0.138754	-8.00853	1.16092e-15	5.67505e-15	down		Zm00001d031325	97.0994	-1.37875	0.46682	-2.9535	0.00314188	0.00676449	down		Zm00001d031236	7.44167	-2.73145	1.16482	-2.34495	0.0190298	0.0356761	down
Zm00001d029842	753.095	-2.09049	0.160818	-12.9991	1.23785e-38	1.53201e-37	down		Zm00001d029816	9.22605	-3.17696	1.36972	-2.31943	0.0203717	0.0332513	down		Zm00001d031344	13195.3	-1.4501	0.117867	-12.3029	8.74056e-35	1.41022e-33	down		Zm00001d031264	93.0147	1.23905	0.291365	4.25257	2.11331e-05	6.44784e-05	up
Zm00001d029847	166.925	-1.16626	0.290368	-4.0165	5.90696e-05	0.000152272	down		Zm00001d029829	151.517	2.26953	0.25529	8.88999	6.11167e-19	3.53162e-18	up		Zm00001d031345	185.969	2.51663	0.263914	9.53578	1.48757e-21	1.52409e-20	up		Zm00001d031267	2404.59	3.19041	0.108732	29.342	3.01846e-189	6.61921e-187	up
Zm00001d029848	2102.81	1.25311	0.0876241	14.301	2.15616e-46	3.20825e-45	up		Zm00001d029842	753.095	-1.49563	0.157317	-9.50712	1.96014e-21	1.26335e-20	down		Zm00001d031412	2537.99	-1.61637	0.0851289	-18.9874	2.16903e-80	9.38925e-79	down		Zm00001d031268	481.651	1.09951	0.185901	5.91448	3.32929e-09	1.53938e-08	up
Zm00001d029849	1567.01	1.05731	0.0967668	10.9264	8.62068e-28	8.09627e-27	up		Zm00001d029847	166.925	1.22483	0.275938	4.43877	9.0474e-06	2.25395e-05	up		Zm00001d031416	219.279	1.72239	0.262165	6.56989	5.03526e-11	2.74809e-10	up		Zm00001d031300	928.621	-3.81414	0.156167	-24.4235	9.62402e-132	1.07613e-129	down
Zm00001d029861	81.7146	-1.46546	0.298881	-4.90316	9.43062e-07	2.96919e-06	down		Zm00001d029848	2102.81	1.1893	0.0877647	13.551	7.81274e-42	1.01419e-40	up		Zm00001d031427	167.352	-1.00165	0.223393	-4.48379	7.33283e-06	2.38814e-05	down		Zm00001d031303	618.424	-3.25571	0.163307	-19.9362	1.97486e-88	1.19268e-86	down
Zm00001d029875	404.056	1.44223	0.167087	8.63165	6.0474e-18	3.89374e-17	up		Zm00001d029852	70.9967	-1.47931	0.332601	-4.44771	8.67889e-06	2.16678e-05	down		Zm00001d031441	1590.22	-1.41559	0.121642	-11.6374	2.66077e-31	3.86957e-30	down		Zm00001d031315	3581.62	1.62164	0.0875888	18.5142	1.58588e-76	7.80398e-75	up
Zm00001d029888	181.615	2.4004	0.277726	8.64306	5.47257e-18	3.52765e-17	up		Zm00001d029865	935.439	1.71507	0.112201	15.2856	9.53244e-53	1.61329e-51	up		Zm00001d031447	5435.26	1.72965	0.106502	16.2405	2.60753e-59	7.59929e-58	up		Zm00001d031328	1177.82	1.0262	0.149361	6.87058	6.39418e-12	3.70227e-11	up
Zm00001d029898	6.31933	2.43862	1.06801	2.28333	0.0224108	0.0386998	up		Zm00001d029875	404.056	1.06749	0.168348	6.34099	2.28289e-10	8.21499e-10	up		Zm00001d031449	3716.88	2.85575	0.135625	21.0563	2.00387e-98	1.11651e-96	up		Zm00001d031332	5559.2	-2.05601	0.0985797	-20.8564	1.33416e-96	9.35861e-95	down
Zm00001d029903	940.902	-2.42714	0.130918	-18.5394	9.92666e-77	2.4531e-75	down		Zm00001d029886	249.337	1.10341	0.219926	5.01718	5.24364e-07	1.46581e-06	up		Zm00001d031451	162.701	-1.27948	0.26599	-4.81024	1.50749e-06	5.30055e-06	down		Zm00001d031344	13195.3	-1.01148	0.117865	-8.58167	9.35021e-18	7.81618e-17	down
Zm00001d029906	2799.39	-3.24902	0.0978475	-33.205	9.12243e-242	1.02512e-239	down		Zm00001d029888	181.615	4.85797	0.265631	18.2885	1.02269e-74	2.57652e-73	up		Zm00001d031471	141.155	-1.09211	0.223321	-4.89032	1.00674e-06	3.60751e-06	down		Zm00001d031345	185.969	-8.39664	1.20655	-6.95919	3.42234e-12	2.02093e-11	down
Zm00001d029907	70.3547	-1.56124	0.396049	-3.94205	8.07882e-05	0.000204158	down		Zm00001d029896	526.989	-1.54444	0.154655	-9.98636	1.74884e-23	1.22613e-22	down		Zm00001d031475	81.406	-1.59539	0.358573	-4.44927	8.61612e-06	2.7811e-05	down		Zm00001d031381	3.41324	-5.11568	1.70712	-2.99667	0.00272943	0.00603756	down
Zm00001d029920	87.2851	1.19705	0.33137	3.61242	0.000303354	0.000710551	up		Zm00001d029898	6.31933	2.31442	1.07143	2.16012	0.0307636	0.0484473	up		Zm00001d031476	39.775	-1.4943	0.41259	-3.62174	0.000292624	0.000757146	down		Zm00001d031407	42.5366	-2.58614	0.413603	-6.25272	4.03365e-10	2.02193e-09	down
Zm00001d029932	2471.04	-2.41065	0.133551	-18.0505	7.82439e-73	1.83711e-71	down		Zm00001d029903	940.902	-1.09915	0.125711	-8.74351	2.25976e-18	1.27061e-17	down		Zm00001d031485	790.32	-1.50462	0.133147	-11.3004	1.30566e-29	1.79609e-28	down		Zm00001d031422	641.403	1.23905	0.144775	8.55842	1.14427e-17	9.51258e-17	up
Zm00001d029934	276.358	1.94918	0.221584	8.79654	1.41096e-18	9.35957e-18	up		Zm00001d029932	2471.04	-2.97523	0.134537	-22.1146	2.28517e-108	9.85374e-107	down		Zm00001d031489	1241.53	1.51174	0.115415	13.0983	3.3683e-39	6.17801e-38	up		Zm00001d031441	1590.22	-1.77714	0.123625	-14.3752	7.40338e-47	1.79807e-45	down
Zm00001d029970	929.917	-1.2245	0.140886	-8.69142	3.57932e-18	2.3312e-17	down		Zm00001d029946	288.311	-1.72115	0.189766	-9.06985	1.19177e-19	7.10949e-19	down		Zm00001d031510	824.269	-1.51435	0.168202	-9.00314	2.19348e-19	2.02672e-18	down		Zm00001d031447	5435.26	1.30133	0.106823	12.1822	3.86819e-34	6.68483e-33	up
Zm00001d029978	1046.27	1.26641	0.109682	11.5462	7.71428e-31	7.88784e-30	up		Zm00001d029948	206.268	-1.73475	0.170866	-10.1527	3.22376e-24	2.33496e-23	down		Zm00001d031532	2127.66	1.59358	0.0865271	18.4172	9.57e-76	3.85589e-74	up		Zm00001d031449	3716.88	-1.39953	0.141762	-9.87234	5.48669e-23	6.07788e-22	down
Zm00001d029983	1027.43	3.3867	0.157187	21.5457	5.81392e-103	2.09107e-101	up		Zm00001d029965	1244.54	1.1261	0.127749	8.815	1.19683e-18	6.81265e-18	up		Zm00001d031557	15.4787	4.73559	1.43228	3.30633	0.000945253	0.00224418	up		Zm00001d031470	2039.01	1.09796	0.122557	8.95878	3.28304e-19	2.98888e-18	up
Zm00001d030002	102.529	-1.76673	0.313485	-5.63577	1.7428e-08	6.39036e-08	down		Zm00001d029970	929.917	-1.20449	0.141018	-8.54139	1.32614e-17	7.19348e-17	down		Zm00001d031580	2078.4	1.53223	0.0900889	17.008	7.16138e-65	2.35029e-63	up		Zm00001d031484	115.781	1.57601	0.24975	6.31035	2.78405e-10	1.4147e-09	up
Zm00001d030005	320.461	-1.60568	0.176801	-9.08188	1.06719e-19	7.46736e-19	down		Zm00001d029983	1027.43	1.88182	0.15876	11.8532	2.07025e-32	1.98672e-31	up		Zm00001d031602	2694.44	1.94119	0.103512	18.7534	1.81728e-78	7.65679e-77	up		Zm00001d031485	790.32	-1.13838	0.133333	-8.53786	1.36729e-17	1.12959e-16	down
Zm00001d030009	3269.28	-1.91993	0.0960336	-19.9923	6.42855e-89	1.89806e-87	down		Zm00001d029988	214.837	-1.01206	0.222485	-4.54887	5.39337e-06	1.37191e-05	down		Zm00001d031617	987.387	-1.06879	0.153308	-6.9715	3.13584e-12	1.86164e-11	down		Zm00001d031494	3.08893	5.32315	1.9002	2.80136	0.00508879	0.0107301	up
Zm00001d030023	312.378	4.31194	0.20361	21.1774	1.54199e-99	5.35007e-98	up		Zm00001d030002	102.529	-1.9189	0.316019	-6.07209	1.26258e-09	4.33669e-09	down		Zm00001d031621	2743.93	-1.56631	0.0940887	-16.6471	3.17396e-62	9.87454e-61	down		Zm00001d031510	824.269	-1.39964	0.168822	-8.2906	1.12676e-16	8.84914e-16	down
Zm00001d030031	869.2	1.40959	0.123884	11.3783	5.36439e-30	5.34947e-29	up		Zm00001d030021	439.609	-1.19171	0.141935	-8.3962	4.61179e-17	2.43351e-16	down		Zm00001d031647	233.149	10.4634	1.19104	8.7851	1.56229e-18	1.37735e-17	up		Zm00001d031522	4372.49	1.25129	0.0978241	12.7913	1.83426e-37	3.48448e-36	up
Zm00001d030032	1391.16	1.30337	0.104932	12.4211	2.00759e-35	2.31946e-34	up		Zm00001d030023	312.378	3.1489	0.206886	15.2204	2.5884e-52	4.33424e-51	up		Zm00001d031655	3005.1	-1.11076	0.0643984	-17.2483	1.15295e-66	3.88177e-65	down		Zm00001d031530	233.474	1.44052	0.224098	6.4281	1.29213e-10	6.74182e-10	up
Zm00001d030040	606.851	1.40372	0.119693	11.7277	9.1914e-32	9.66059e-31	up		Zm00001d030031	869.2	1.12811	0.124504	9.06084	1.29449e-19	7.7077e-19	up		Zm00001d031657	6661.56	1.26655	0.0874853	14.4773	1.68549e-47	3.8357e-46	up		Zm00001d031532	2127.66	1.54161	0.08706	17.7075	3.67339e-70	1.61108e-68	up
Zm00001d030053	1925.26	1.08918	0.0871555	12.497	7.75354e-36	9.04593e-35	up		Zm00001d030079	258.567	-1.09357	0.186715	-5.85687	4.71669e-09	1.55582e-08	down		Zm00001d031662	1578.38	2.28164	0.119974	19.0178	1.2147e-80	5.2892e-79	up		Zm00001d031557	15.4787	3.98228	1.48898	2.6745	0.00748399	0.0152371	up
Zm00001d030061	527.815	1.00216	0.203188	4.93219	8.13142e-07	2.57811e-06	up		Zm00001d030086	1472.27	1.35026	0.0983558	13.7283	6.87162e-43	9.20656e-42	up		Zm00001d031666	975.889	2.17716	0.125555	17.3402	2.33744e-67	8.05362e-66	up		Zm00001d031561	804.214	-1.3535	0.152778	-8.85925	8.05534e-19	7.17453e-18	down
Zm00001d030069	1.64246	5.27738	2.35514	2.24079	0.0250397	0.0428334	up		Zm00001d030090	1280.19	2.18329	0.0987928	22.0997	3.18456e-108	1.35989e-106	up		Zm00001d031676	2064.47	1.19862	0.0977004	12.2683	1.33979e-34	2.14755e-33	up		Zm00001d031569	6948.05	-1.14191	0.0678201	-16.8374	1.29901e-63	4.85772e-62	down
Zm00001d030086	1472.27	1.36727	0.098213	13.9215	4.68961e-44	6.59142e-43	up		Zm00001d030095	2.33394	-5.60965	2.44913	-2.29046	0.0219945	0.0356267	down		Zm00001d031677	13301.1	1.7211	0.0871621	19.746	8.68798e-87	4.09761e-85	up		Zm00001d031570	1085.74	1.14385	0.125264	9.1315	6.75579e-20	6.39803e-19	up
Zm00001d030090	1280.19	1.49117	0.0998162	14.9391	1.83377e-50	2.99056e-49	up		Zm00001d030096	92.492	1.23132	0.310542	3.96506	7.33771e-05	0.000165876	up		Zm00001d031678	551.173	-1.10341	0.140116	-7.87499	3.40768e-15	2.47141e-14	down		Zm00001d031587	152.609	1.91768	0.219131	8.75127	2.10973e-18	1.83702e-17	up
Zm00001d030101	307.812	-1.17607	0.197028	-5.96907	2.38611e-09	9.35028e-09	down		Zm00001d030101	307.812	-1.62695	0.199755	-8.14476	3.80029e-16	1.90877e-15	down		Zm00001d031690	52.2962	1.00639	0.430042	2.34021	0.0192729	0.0353028	up		Zm00001d031599	63.1027	-2.25335	0.430983	-5.2284	1.70984e-07	6.64148e-07	down
Zm00001d030108	1214.38	1.39436	0.136183	10.2389	1.32802e-24	1.11717e-23	up		Zm00001d030103	791.798	1.90531	0.119727	15.9137	5.09053e-57	9.29063e-56	up		Zm00001d031696	77.8295	-1.18805	0.331605	-3.58273	0.000340021	0.000869509	down		Zm00001d031600	9.94548	-4.91683	1.57584	-3.12013	0.00180773	0.00412604	down
Zm00001d030110	5962.05	1.41404	0.117723	12.0116	3.08801e-33	3.36788e-32	up		Zm00001d030108	1214.38	1.52504	0.136114	11.2041	3.89249e-29	3.3347e-28	up		Zm00001d031723	1012.22	1.17156	0.138588	8.45354	2.82602e-17	2.32644e-16	up		Zm00001d031621	2743.93	-2.20779	0.095544	-23.1076	3.8861e-118	3.62708e-116	down
Zm00001d030121	72.2462	-3.93655	1.19497	-3.29427	0.00098677	0.00214702	down		Zm00001d030109	213.038	1.00764	0.193516	5.20699	1.91926e-07	5.58166e-07	up		Zm00001d031729	25.4069	-1.72034	0.534636	-3.21777	0.00129191	0.00299206	down		Zm00001d031636	1065.84	1.88267	0.116826	16.1152	1.99511e-58	6.64653e-57	up
Zm00001d030131	1254.56	1.43052	0.0963683	14.8443	7.57094e-50	1.21366e-48	up		Zm00001d030116	133.067	-1.27755	0.232865	-5.48623	4.10598e-08	1.2645e-07	down		Zm00001d031749	1908.11	2.31032	0.0995764	23.2015	4.39503e-119	3.30674e-117	up		Zm00001d031647	233.149	4.74738	1.26091	3.76504	0.000166524	0.000449485	up
Zm00001d030133	767.627	-1.18203	0.113604	-10.4048	2.35843e-25	2.03943e-24	down		Zm00001d030121	72.2462	3.8508	0.864208	4.45587	8.35517e-06	2.08903e-05	up		Zm00001d031759	225.068	-1.48324	0.201551	-7.35912	1.85124e-13	1.19491e-12	down		Zm00001d031655	3005.1	-1.63782	0.0662199	-24.7331	4.71166e-135	5.66076e-133	down
Zm00001d030148	2637.36	2.25792	0.114453	19.7279	1.24129e-86	3.54899e-85	up		Zm00001d030132	69.1386	-1.27251	0.391001	-3.25449	0.00113596	0.00223435	down		Zm00001d031766	118.308	-1.31101	0.230958	-5.6764	1.37561e-08	6.0796e-08	down		Zm00001d031662	1578.38	2.82661	0.119849	23.5849	5.51309e-123	5.4141e-121	up
Zm00001d030163	5489.02	1.27066	0.0881487	14.415	4.16587e-47	6.31084e-46	up		Zm00001d030143	133.053	-1.15553	0.267871	-4.31376	1.60505e-05	3.89593e-05	down		Zm00001d031773	133.049	1.29278	0.244323	5.29129	1.21454e-07	4.83544e-07	up		Zm00001d031671	76.2093	-1.34438	0.44795	-3.00119	0.0026893	0.00595579	down
Zm00001d030164	1680.81	-1.17305	0.114665	-10.2302	1.45165e-24	1.2189e-23	down		Zm00001d030146	1159.66	-1.40854	0.12633	-11.1497	7.18503e-29	6.09405e-28	down		Zm00001d031778	14.1796	4.53247	1.36005	3.33257	0.000860475	0.00205837	up		Zm00001d031677	13301.1	1.06066	0.087618	12.1055	9.87387e-34	1.69083e-32	up
Zm00001d030167	442.529	-1.08517	0.135266	-8.0225	1.03612e-15	6.01773e-15	down		Zm00001d030148	2637.36	1.12667	0.115234	9.77722	1.41034e-22	9.52571e-22	up		Zm00001d031790	1757.5	1.89549	0.132041	14.3553	9.86833e-47	2.20048e-45	up		Zm00001d031682	27.2365	-3.66803	0.693421	-5.28976	1.22476e-07	4.83798e-07	down
Zm00001d030172	980.434	-1.56844	0.150655	-10.4108	2.21325e-25	1.91608e-24	down		Zm00001d030154	63.0104	-1.17649	0.352383	-3.33866	0.000841844	0.00168689	down		Zm00001d031794	268.558	8.05066	1.19465	6.73891	1.59576e-11	9.01152e-11	up		Zm00001d031690	52.2962	1.12312	0.433202	2.59261	0.00952509	0.0190308	up
Zm00001d030194	714.425	1.53251	0.127934	11.9789	4.58195e-33	4.98039e-32	up		Zm00001d030158	1884.31	1.31516	0.0989289	13.294	2.50811e-40	3.12033e-39	up		Zm00001d031799	41.1643	-1.67288	0.47916	-3.49127	0.000480732	0.00120074	down		Zm00001d031694	1696.95	1.13694	0.114989	9.88744	4.71936e-23	5.24845e-22	up
Zm00001d030199	4611.27	-1.33855	0.0890816	-15.0261	4.95281e-51	8.14779e-50	down		Zm00001d030162	3.10679	-5.72466	2.03091	-2.81877	0.00482075	0.00866811	down		Zm00001d031802	1226.11	2.34205	0.116928	20.0298	3.02689e-89	1.48459e-87	up		Zm00001d031723	1012.22	1.12451	0.139389	8.06738	7.1822e-16	5.35394e-15	up
Zm00001d030207	121.391	1.07823	0.253862	4.24729	2.16367e-05	5.87461e-05	up		Zm00001d030163	5489.02	2.17748	0.0877719	24.8084	7.28117e-136	4.27213e-134	up		Zm00001d031808	28.7249	1.66326	0.714754	2.32704	0.0199633	0.0364406	up		Zm00001d031736	277.259	-1.75772	0.211374	-8.31568	9.12245e-17	7.20955e-16	down
Zm00001d030220	1627.6	1.55324	0.108808	14.2751	3.12903e-46	4.63445e-45	up		Zm00001d030172	980.434	2.93714	0.132135	22.2284	1.82479e-109	8.04071e-108	up		Zm00001d031811	992.336	2.88524	0.180761	15.9616	2.36617e-57	6.64208e-56	up		Zm00001d031738	19.2886	2.15932	0.730431	2.95623	0.00311423	0.00682526	up
Zm00001d030222	242.028	-2.29306	0.169801	-13.5044	1.47296e-41	1.95245e-40	down		Zm00001d030199	4611.27	-1.86524	0.0896357	-20.8092	3.57585e-96	1.29456e-94	down		Zm00001d031813	2828.68	1.02009	0.105786	9.643	5.26247e-22	5.47534e-21	up		Zm00001d031740	2401.83	-1.2847	0.109192	-11.7655	5.87782e-32	9.42914e-31	down
Zm00001d030230	538.525	-1.20272	0.135688	-8.86385	7.72948e-19	5.18828e-18	down		Zm00001d030212	94.5415	2.55226	0.465375	5.4843	4.151e-08	1.27741e-07	up		Zm00001d031814	37.4732	-3.22718	0.572553	-5.63646	1.73577e-08	7.582e-08	down		Zm00001d031749	1908.11	1.66431	0.101308	16.4282	1.20243e-60	4.21727e-59	up
Zm00001d030232	167.053	-3.48441	0.268538	-12.9755	1.6855e-38	2.08149e-37	down		Zm00001d030213	56.7051	1.46867	0.35137	4.17985	2.91702e-05	6.87308e-05	up		Zm00001d031873	120.056	1.12824	0.421282	2.67811	0.00740386	0.0148292	up		Zm00001d031750	54.7568	-1.29846	0.480796	-2.70065	0.00692051	0.0141948	down
Zm00001d030285	1772.99	1.4242	0.0900725	15.8118	2.58194e-56	4.7183e-55	up		Zm00001d030220	1627.6	1.12241	0.109342	10.2651	1.01194e-24	7.45889e-24	up		Zm00001d031899	78.554	2.49082	0.366042	6.80472	1.01243e-11	5.81989e-11	up		Zm00001d031753	6.25008	-5.99153	1.62629	-3.68416	0.000229454	0.000605524	down
Zm00001d030290	31.9894	1.09189	0.49413	2.20971	0.0271251	0.0460796	up		Zm00001d030222	242.028	-1.14569	0.158452	-7.23052	4.81131e-13	2.03608e-12	down		Zm00001d031909	1166.71	-2.06803	0.136675	-15.131	1.01175e-51	2.53166e-50	down		Zm00001d031759	225.068	-1.53335	0.204597	-7.4945	6.65523e-14	4.40697e-13	down
Zm00001d030304	1363.44	3.86048	0.165301	23.3543	1.24636e-120	5.40335e-119	up		Zm00001d030230	538.525	-2.12926	0.140979	-15.1034	1.53758e-51	2.53438e-50	down		Zm00001d031913	2539.65	-1.05327	0.0949997	-11.0871	1.44888e-28	1.93417e-27	down		Zm00001d031766	118.308	-1.08531	0.233	-4.65799	3.19315e-06	1.07776e-05	down
Zm00001d030314	10.2729	7.95643	1.51239	5.26081	1.43419e-07	4.85305e-07	up		Zm00001d030232	167.053	-2.69404	0.256483	-10.5038	8.29926e-26	6.33908e-25	down		Zm00001d031926	396.198	-3.00442	0.210392	-14.2801	2.91118e-46	6.42027e-45	down		Zm00001d031773	133.049	1.23555	0.24747	4.99274	5.95297e-07	2.17081e-06	up
Zm00001d030323	23.5593	2.01238	0.676855	2.97313	0.00294776	0.00596765	up		Zm00001d030285	1772.99	1.19265	0.090511	13.1768	1.1927e-39	1.45278e-38	up		Zm00001d031928	146.741	-1.19522	0.238535	-5.01068	5.42376e-07	2.00793e-06	down		Zm00001d031779	1125.45	-4.61733	0.177132	-26.0672	8.58947e-150	1.21256e-147	down
Zm00001d030361	410.767	-2.65408	0.151156	-17.5586	5.11034e-69	1.13275e-67	down		Zm00001d030290	31.9894	-1.30239	0.550566	-2.36555	0.0180035	0.0296572	down		Zm00001d031934	114.873	4.59965	0.342939	13.4125	5.11166e-41	9.8751e-40	up		Zm00001d031783	49.3886	-1.2255	0.419483	-2.92144	0.00348413	0.00756765	down
Zm00001d030363	1242.04	-1.84442	0.150875	-12.2248	2.29114e-34	2.57848e-33	down		Zm00001d030300	128.815	1.27318	0.247582	5.14247	2.71152e-07	7.77834e-07	up		Zm00001d031952	153.83	1.65749	0.323421	5.12486	2.97753e-07	1.13675e-06	up		Zm00001d031790	1757.5	1.8589	0.132418	14.0381	9.11332e-45	2.07503e-43	up
Zm00001d030422	6.14444	3.30609	1.37372	2.40667	0.0160985	0.0285795	up		Zm00001d030304	1363.44	2.91334	0.16592	17.5587	5.1003e-69	1.16548e-67	up		Zm00001d031959	159.251	-2.63928	0.267711	-9.85867	6.2874e-23	6.83091e-22	down		Zm00001d031794	268.558	5.06909	1.24629	4.06734	4.75521e-05	0.000138089	up
Zm00001d030464	98.15	1.05401	0.305119	3.45443	0.000551453	0.00124669	up		Zm00001d030310	1660.4	-1.50146	0.112963	-13.2916	2.58951e-40	3.21798e-39	down		Zm00001d031963	489.224	-1.00944	0.131553	-7.67327	1.6766e-14	1.16477e-13	down		Zm00001d031802	1226.11	1.00085	0.119838	8.35171	6.72839e-17	5.36632e-16	up
Zm00001d030506	3.87895	4.53613	1.70326	2.66321	0.00773996	0.0145637	up		Zm00001d030323	23.5593	-1.75177	0.7671	-2.28363	0.0223935	0.0362147	down		Zm00001d031969	109.836	-1.36132	0.25645	-5.30833	1.10637e-07	4.43028e-07	down		Zm00001d031813	2828.68	-1.76301	0.114629	-15.3801	2.22585e-53	6.50393e-52	down
Zm00001d030507	331.934	-2.00061	0.17469	-11.4523	2.28886e-30	2.31107e-29	down		Zm00001d030342	13.9934	-2.23509	0.996664	-2.24257	0.0249243	0.0399541	down		Zm00001d031993	759.66	4.04003	0.156667	25.7874	1.22735e-146	1.29281e-144	up		Zm00001d031814	37.4732	-5.77501	0.768279	-7.51682	5.61264e-14	3.74292e-13	down
Zm00001d030529	152.575	-1.65218	0.308022	-5.36384	8.14695e-08	2.82362e-07	down		Zm00001d030361	410.767	-2.64677	0.151325	-17.4906	1.68855e-68	3.80742e-67	down		Zm00001d031994	43.3935	8.42008	1.29432	6.50539	7.74925e-11	4.16355e-10	up		Zm00001d031815	881.142	-2.08525	0.209696	-9.94413	2.67502e-23	3.00301e-22	down
Zm00001d030542	1587.92	3.84465	0.123638	31.0961	2.71905e-212	2.51702e-210	up		Zm00001d030391	288.689	-1.57339	0.221725	-7.09615	1.28277e-12	5.30371e-12	down		Zm00001d032022	5.67123	4.3747	1.68444	2.59711	0.00940105	0.0184485	up		Zm00001d031816	155.174	1.04554	0.233868	4.47063	7.79902e-06	2.51293e-05	up
Zm00001d030544	1970.83	1.37031	0.113598	12.0628	1.66052e-33	1.82334e-32	up		Zm00001d030464	98.15	2.77681	0.291973	9.51052	1.89715e-21	1.22418e-20	up		Zm00001d032024	813.504	-1.51779	0.134454	-11.2885	1.49565e-29	2.05234e-28	down		Zm00001d031837	10.1005	-3.79379	1.20475	-3.14902	0.00163818	0.00376684	down
Zm00001d030550	19.4577	6.62458	1.31977	5.01949	5.18086e-07	1.67411e-06	up		Zm00001d030496	236.406	-1.03858	0.198738	-5.22588	1.73327e-07	5.06473e-07	down		Zm00001d032030	1369.44	-1.53272	0.138397	-11.0748	1.66199e-28	2.21332e-27	down		Zm00001d031844	375.482	1.19228	0.142461	8.36916	5.803e-17	4.63973e-16	up
Zm00001d030556	324.738	-1.8972	0.145177	-13.0681	5.00806e-39	6.26341e-38	down		Zm00001d030506	3.87895	3.75351	1.72541	2.17542	0.0295983	0.0467787	up		Zm00001d032045	306.346	1.18591	0.157671	7.52147	5.41649e-14	3.63289e-13	up		Zm00001d031853	740.777	-1.66154	0.162395	-10.2315	1.43314e-24	1.70102e-23	down
Zm00001d030558	10.0029	-5.52202	1.53885	-3.5884	0.000332715	0.000775146	down		Zm00001d030507	331.934	-2.30517	0.177641	-12.9766	1.66148e-38	1.93431e-37	down		Zm00001d032049	1055.87	2.06248	0.149352	13.8095	2.23258e-43	4.55158e-42	up		Zm00001d031882	117.993	-1.50087	0.33235	-4.51595	6.30346e-06	2.05687e-05	down
Zm00001d030577	2414.67	2.63083	0.0963304	27.3105	3.18394e-164	1.99766e-162	up		Zm00001d030509	3064.69	-1.07619	0.132	-8.1529	3.55289e-16	1.78898e-15	down		Zm00001d032069	1961.26	1.92218	0.10829	17.7503	1.71527e-70	6.28175e-69	up		Zm00001d031899	78.554	1.44082	0.379778	3.79385	0.000148329	0.000403311	up
Zm00001d030578	22.5128	1.44483	0.611015	2.36463	0.018048	0.0317362	up		Zm00001d030529	152.575	-3.00906	0.323759	-9.29412	1.48432e-20	9.20988e-20	down		Zm00001d032073	85.9157	1.24048	0.310263	3.99814	6.3841e-05	0.000182027	up		Zm00001d031918	8.73196	-3.33028	1.0022	-3.32297	0.000890656	0.00214241	down
Zm00001d030613	121.469	1.47017	0.229939	6.39376	1.61852e-10	6.95937e-10	up		Zm00001d030542	1587.92	5.15654	0.122561	42.0734	0	0	up		Zm00001d032081	1003.72	-1.10038	0.124552	-8.83474	1.00336e-18	8.94568e-18	down		Zm00001d031926	396.198	-4.07011	0.234031	-17.3913	9.59885e-68	3.94917e-66	down
Zm00001d030624	646.459	1.22646	0.13716	8.94185	3.82705e-19	2.60759e-18	up		Zm00001d030544	1970.83	2.64644	0.112534	23.5167	2.74932e-122	1.4045e-120	up		Zm00001d032084	68.3257	-2.32999	0.41143	-5.66316	1.48614e-08	6.53287e-08	down		Zm00001d031929	1700.85	-1.13642	0.0923689	-12.3031	8.71795e-35	1.54079e-33	down
Zm00001d030644	8.11387	2.21842	0.871603	2.54522	0.0109208	0.0200609	up		Zm00001d030548	1568.7	2.73589	0.128306	21.3232	6.91424e-101	2.70696e-99	up		Zm00001d032103	1390.65	3.24487	0.157047	20.6619	7.63751e-95	4.07088e-93	up		Zm00001d031934	114.873	2.07692	0.360917	5.75454	8.6876e-09	3.85742e-08	up
Zm00001d030666	2081.65	1.14561	0.110138	10.4016	2.4383e-25	2.10688e-24	up		Zm00001d030549	128.838	1.09744	0.249437	4.39967	1.08416e-05	2.67952e-05	up		Zm00001d032116	215.045	1.12018	0.237284	4.72083	2.34879e-06	8.08015e-06	up		Zm00001d031945	199.028	-2.48148	0.20196	-12.287	1.06396e-34	1.87162e-33	down
Zm00001d030670	876.825	4.40437	0.18132	24.2906	2.46717e-130	1.17071e-128	up		Zm00001d030550	19.4577	4.83374	1.35995	3.55436	0.0003789	0.000792404	up		Zm00001d032118	80.454	1.63416	0.420372	3.88742	0.000101316	0.00028028	up		Zm00001d031958	689.804	-1.59043	0.302565	-5.25649	1.46833e-07	5.74987e-07	down
Zm00001d030678	498.922	-2.46812	0.143407	-17.2105	2.2138e-66	4.73066e-65	down		Zm00001d030557	14798.6	2.07814	0.0615084	33.7863	3.13033e-250	5.32638e-248	up		Zm00001d032142	197.672	-1.04897	0.165022	-6.35653	2.0636e-10	1.06926e-09	down		Zm00001d031959	159.251	-3.28469	0.301001	-10.9125	1.00423e-27	1.36477e-26	down
Zm00001d030683	910.387	2.26672	0.159136	14.244	4.88686e-46	7.20492e-45	up		Zm00001d030561	753.433	1.04157	0.120572	8.63857	5.69198e-18	3.14374e-17	up		Zm00001d032144	71.4025	1.74187	0.316733	5.49949	3.80899e-08	1.60516e-07	up		Zm00001d031971	910.532	-4.59046	0.17504	-26.2251	1.37329e-151	1.98837e-149	down
Zm00001d030697	213.753	1.43	0.203812	7.01627	2.27868e-12	1.09976e-11	up		Zm00001d030577	2414.67	2.92086	0.09613	30.3845	8.80696e-203	1.01463e-200	up		Zm00001d032162	1467.49	-1.8837	0.122221	-15.4123	1.35387e-53	3.51496e-52	down		Zm00001d031977	519.645	-1.43324	0.123329	-11.6213	3.21192e-31	5.00673e-30	down
Zm00001d030741	18.9222	2.65142	0.725674	3.65373	0.000258457	0.00061109	up		Zm00001d030578	22.5128	1.97591	0.602976	3.27693	0.00104941	0.0020748	up		Zm00001d032170	192.888	1.91772	0.341042	5.62311	1.87545e-08	8.1647e-08	up		Zm00001d031992	1048.79	-1.47201	0.0922928	-15.9493	2.87902e-57	9.21082e-56	down
Zm00001d030760	2331.6	1.8691	0.104574	17.8736	1.89517e-71	4.36799e-70	up		Zm00001d030613	121.469	1.60216	0.229328	6.98632	2.82183e-12	1.14383e-11	up		Zm00001d032186	3036.97	1.28982	0.136814	9.42754	4.19833e-21	4.20022e-20	up		Zm00001d031993	759.66	2.40031	0.163859	14.6487	1.37401e-48	3.51469e-47	up
Zm00001d030765	152.568	-2.77725	0.256337	-10.8344	2.36574e-27	2.18459e-26	down		Zm00001d030614	565.394	-2.0828	0.157071	-13.2602	3.93625e-40	4.86152e-39	down		Zm00001d032188	835.506	-1.25059	0.12125	-10.3142	6.08135e-25	7.1591e-24	down		Zm00001d031994	43.3935	5.60938	1.32695	4.22729	2.36525e-05	7.16522e-05	up
Zm00001d030767	59.2831	-3.03958	0.390957	-7.77472	7.56161e-15	4.2109e-14	down		Zm00001d030624	646.459	1.84787	0.135892	13.5981	4.11122e-42	5.37154e-41	up		Zm00001d032197	222.771	-2.87893	0.293885	-9.79612	1.16993e-22	1.25993e-21	down		Zm00001d032016	526.541	1.34789	0.20341	6.62646	3.43837e-11	1.88227e-10	up
Zm00001d030790	1258.45	1.46395	0.162613	9.00267	2.20293e-19	1.51839e-18	up		Zm00001d030656	813.604	-1.31698	0.100597	-13.0917	3.67341e-39	4.40172e-38	down		Zm00001d032223	156.218	1.33265	0.28271	4.71385	2.43074e-06	8.34517e-06	up		Zm00001d032024	813.504	-1.75117	0.137016	-12.7807	2.10134e-37	3.98513e-36	down
Zm00001d030791	77.8297	-1.88595	0.299015	-6.30719	2.84142e-10	1.19983e-09	down		Zm00001d030661	108.022	-1.0341	0.367245	-2.81583	0.00486508	0.00874212	down		Zm00001d032240	54.6514	2.23967	0.481117	4.65515	3.2375e-06	1.09501e-05	up		Zm00001d032035	1611.85	-1.10047	0.109849	-10.018	1.27025e-23	1.44686e-22	down
Zm00001d030809	12.1601	3.26136	0.889434	3.66678	0.000245627	0.000582403	up		Zm00001d030670	876.825	4.76412	0.181102	26.3063	1.62374e-152	1.13303e-150	up		Zm00001d032253	78.5032	3.78482	0.599647	6.31174	2.75924e-10	1.41578e-09	up		Zm00001d032036	2151.82	-1.15496	0.103911	-11.1148	1.06269e-28	1.49738e-27	down
Zm00001d030817	14.7364	6.50013	1.41095	4.6069	4.0871e-06	1.20438e-05	up		Zm00001d030678	498.922	-1.01068	0.133743	-7.55684	4.12994e-14	1.85642e-13	down		Zm00001d032268	1050.25	1.63736	0.107215	15.2717	1.18018e-52	2.99719e-51	up		Zm00001d032058	127.286	1.25955	0.218468	5.76536	8.14816e-09	3.63218e-08	up
Zm00001d030834	152.543	-1.23875	0.250573	-4.94368	7.66613e-07	2.43674e-06	down		Zm00001d030683	910.387	1.40955	0.160335	8.79129	1.47849e-18	8.38137e-18	up		Zm00001d032291	4.64499	3.89383	1.67498	2.32471	0.0200876	0.0366434	up		Zm00001d032072	194.447	2.05466	0.235026	8.74227	2.28471e-18	1.98632e-17	up
Zm00001d030837	872.011	-1.3746	0.123831	-11.1006	1.24567e-28	1.19881e-27	down		Zm00001d030691	10276.9	-1.07851	0.071978	-14.9839	9.35462e-51	1.51371e-49	down		Zm00001d032292	1024.69	-2.47346	0.116349	-21.259	2.72146e-100	1.58418e-98	down		Zm00001d032073	85.9157	-1.18643	0.347235	-3.41679	0.000633643	0.00156331	down
Zm00001d030841	342.876	-1.9324	0.190291	-10.155	3.14944e-24	2.61339e-23	down		Zm00001d030732	1434.9	1.22077	0.101247	12.0573	1.77405e-33	1.76765e-32	up		Zm00001d032300	1023.27	1.33836	0.125767	10.6415	1.90983e-26	2.3614e-25	up		Zm00001d032076	50.3486	-2.17753	0.428334	-5.08371	3.7013e-07	1.3807e-06	down
Zm00001d030843	355.037	1.61422	0.211244	7.6415	2.14713e-14	1.16945e-13	up		Zm00001d030767	59.2831	-1.98235	0.365477	-5.424	5.82793e-08	1.77665e-07	down		Zm00001d032310	955.217	1.47685	0.129088	11.4407	2.61891e-30	3.66879e-29	up		Zm00001d032079	422.803	-1.8496	0.145907	-12.6765	7.97669e-37	1.4927e-35	down
Zm00001d030845	165.787	-2.48516	0.224689	-11.0604	1.95192e-28	1.86814e-27	down		Zm00001d030809	12.1601	1.9744	0.915519	2.15659	0.0310376	0.0488337	up		Zm00001d032311	843.816	1.10408	0.122815	8.98981	2.47657e-19	2.27972e-18	up		Zm00001d032081	1003.72	-1.73052	0.128989	-13.416	4.8704e-41	1.00007e-39	down
Zm00001d030856	240.019	7.9704	0.677158	11.7704	5.54816e-32	5.87236e-31	up		Zm00001d030817	14.7364	6.74908	1.40885	4.79048	1.66382e-06	4.43685e-06	up		Zm00001d032324	1076.37	1.25164	0.302583	4.13651	3.52624e-05	0.000104223	up		Zm00001d032083	94.4648	-2.97876	0.370689	-8.03574	9.30183e-16	6.89532e-15	down
Zm00001d030860	434.782	1.38527	0.172982	8.00817	1.16425e-15	6.74797e-15	up		Zm00001d030837	872.011	-1.38991	0.124102	-11.1998	4.08717e-29	3.49877e-28	down		Zm00001d032353	108.91	-2.18877	0.324745	-6.73998	1.58409e-11	8.94792e-11	down		Zm00001d032084	68.3257	-6.00273	0.813167	-7.38192	1.56022e-13	1.00429e-12	down
Zm00001d030864	424.149	-1.36861	0.161161	-8.49219	2.02774e-17	1.27649e-16	down		Zm00001d030841	342.876	-1.28762	0.185992	-6.92298	4.42243e-12	1.77507e-11	down		Zm00001d032356	76.5535	-1.49832	0.38764	-3.86524	0.000110981	0.000305869	down		Zm00001d032103	1390.65	-1.92414	0.189481	-10.1548	3.15363e-24	3.69264e-23	down
Zm00001d030867	127.494	-1.38447	0.348524	-3.97237	7.11607e-05	0.000181371	down		Zm00001d030843	355.037	2.37239	0.2092	11.3403	8.28281e-30	7.2532e-29	up		Zm00001d032362	794.789	1.21409	0.135619	8.95215	3.48619e-19	3.18787e-18	up		Zm00001d032104	20.1931	-2.76654	0.745613	-3.71043	0.000206909	0.000550013	down
Zm00001d030888	5101.29	1.04099	0.114153	9.11927	7.56354e-20	5.33202e-19	up		Zm00001d030845	165.787	-2.06055	0.219899	-9.37043	7.22384e-21	4.53824e-20	down		Zm00001d032363	5476.8	4.34746	0.0956186	45.4667	0	0	up		Zm00001d032118	80.454	3.7421	0.40477	9.245	2.35232e-20	2.28721e-19	up
Zm00001d030891	2922.21	1.40786	0.130168	10.8157	2.90067e-27	2.66873e-26	up		Zm00001d030851	297.055	1.44824	0.228642	6.33411	2.38722e-10	8.57925e-10	up		Zm00001d032368	235.251	2.0195	0.307291	6.57194	4.96627e-11	2.7111e-10	up		Zm00001d032139	199.901	1.70296	0.218142	7.80667	5.87177e-15	4.14715e-14	up
Zm00001d030895	3279.04	-1.14383	0.0895637	-12.7711	2.37693e-37	2.86182e-36	down		Zm00001d030856	240.019	8.04364	0.677156	11.8786	1.52974e-32	1.47442e-31	up		Zm00001d032371	98.7681	1.36645	0.253171	5.39733	6.76388e-08	2.77789e-07	up		Zm00001d032146	52.5988	1.41179	0.382923	3.68688	0.00022702	0.000599873	up
Zm00001d030907	18.3921	-2.45564	0.774004	-3.17264	0.00151058	0.00319232	down		Zm00001d030864	424.149	-2.01792	0.16547	-12.1951	3.30295e-34	3.37934e-33	down		Zm00001d032373	240.738	-1.04984	0.191201	-5.49078	4.00155e-08	1.6831e-07	down		Zm00001d032148	988.539	-1.33214	0.11833	-11.2579	2.11829e-29	3.07493e-28	down
Zm00001d030910	621.28	-1.22881	0.173077	-7.09974	1.24989e-12	6.12922e-12	down		Zm00001d030879	6.24696	-4.36557	1.58537	-2.75366	0.0058933	0.0104623	down		Zm00001d032380	37.2319	-1.44918	0.455806	-3.17938	0.00147588	0.00338552	down		Zm00001d032152	5485.99	-2.069	0.0881125	-23.4814	6.3239e-122	6.15681e-120	down
Zm00001d030937	1239.49	1.06575	0.118272	9.01102	2.04157e-19	1.41104e-18	up		Zm00001d030888	5101.29	1.18677	0.114132	10.3982	2.52727e-25	1.89953e-24	up		Zm00001d032383	36.7928	-1.2924	0.586889	-2.20212	0.0276568	0.0488049	down		Zm00001d032162	1467.49	-1.24865	0.121796	-10.252	1.15928e-24	1.3825e-23	down
Zm00001d030940	64.4729	-1.853	0.303	-6.1155	9.62526e-10	3.89198e-09	down		Zm00001d030895	3279.04	-1.1684	0.0896777	-13.0289	8.37803e-39	9.88384e-38	down		Zm00001d032397	43.7915	6.3364	1.26389	5.01341	5.34743e-07	1.981e-06	up		Zm00001d032181	1104.65	-1.10316	0.173789	-6.34766	2.18619e-10	1.1215e-09	down
Zm00001d030981	106.319	-3.13976	0.374386	-8.3864	5.01238e-17	3.08234e-16	down		Zm00001d030902	505.083	1.27738	0.146441	8.72286	2.71263e-18	1.52061e-17	up		Zm00001d032408	1039.8	1.67026	0.121021	13.8014	2.50079e-43	5.09369e-42	up		Zm00001d032186	3036.97	-2.52755	0.155824	-16.2205	3.61107e-59	1.22836e-57	down
Zm00001d030984	3.72758	5.57884	1.78836	3.11953	0.00181143	0.00378385	up		Zm00001d030910	621.28	-1.72831	0.175222	-9.86355	5.98912e-23	4.10661e-22	down		Zm00001d032423	36.3836	1.61547	0.433957	3.72266	0.000197137	0.000522675	up		Zm00001d032192	8.05554	4.87808	1.15475	4.22434	2.39638e-05	7.25065e-05	up
Zm00001d030995	182.348	2.11327	0.206465	10.2355	1.37455e-24	1.15502e-23	up		Zm00001d030936	215.277	-1.09738	0.215081	-5.10216	3.35795e-07	9.5618e-07	down		Zm00001d032447	44.5493	-6.98617	0.872933	-8.0031	1.21326e-15	9.06969e-15	down		Zm00001d032197	222.771	-4.41111	0.464307	-9.50042	2.09049e-21	2.14043e-20	down
Zm00001d030997	84.0761	1.02855	0.320426	3.20996	0.00132754	0.00283146	up		Zm00001d030940	64.4729	-1.29389	0.2889	-4.47868	7.51063e-06	1.88619e-05	down		Zm00001d032453	1884.38	1.185	0.1076	11.013	3.30713e-28	4.36999e-27	up		Zm00001d032199	215.145	-1.77834	0.274216	-6.48519	8.86208e-11	4.68338e-10	down
Zm00001d030998	401.546	-1.56579	0.156743	-9.98953	1.69374e-23	1.37367e-22	down		Zm00001d030958	90.34	-1.28334	0.258641	-4.96185	6.98246e-07	1.92824e-06	down		Zm00001d032455	558.35	1.00195	0.125464	7.98593	1.39465e-15	1.03731e-14	up		Zm00001d032209	32.6703	1.48445	0.489061	3.0353	0.00240297	0.00537332	up
Zm00001d031005	1229.98	-1.36835	0.113449	-12.0613	1.69043e-33	1.85528e-32	down		Zm00001d030982	119.686	-2.07808	0.329566	-6.30551	2.87249e-10	1.02804e-09	down		Zm00001d032461	2163.55	-1.33419	0.106009	-12.5857	2.53071e-36	4.27977e-35	down		Zm00001d032222	114.779	-2.29024	0.335965	-6.81688	9.30374e-12	5.31875e-11	down
Zm00001d031013	2488.63	1.3761	0.0859629	16.0081	1.12196e-57	2.09782e-56	up		Zm00001d030984	3.72758	5.06783	1.80084	2.81414	0.00489075	0.00878183	up		Zm00001d032467	1460.61	1.03499	0.418943	2.47047	0.0134935	0.0256159	up		Zm00001d032229	513.57	-1.16964	0.132177	-8.84901	8.82991e-19	7.84584e-18	down
Zm00001d031047	98.0179	-1.27882	0.377617	-3.38656	0.00070774	0.00157588	down		Zm00001d030985	777.484	2.17203	0.143369	15.1499	7.58342e-52	1.25464e-50	up		Zm00001d032471	177.863	2.62092	0.651199	4.02476	5.70328e-05	0.000163529	up		Zm00001d032245	262.549	1.24253	0.178211	6.97222	3.11972e-12	1.84851e-11	up
Zm00001d031049	1200.29	1.61983	0.113229	14.3059	2.01131e-46	3.00062e-45	up		Zm00001d030993	616.545	-1.74752	0.167863	-10.4104	2.22397e-25	1.67613e-24	down		Zm00001d032473	471.868	1.50272	0.125329	11.9902	3.99768e-33	6.12387e-32	up		Zm00001d032253	78.5032	3.50979	0.60776	5.77496	7.69694e-09	3.4385e-08	up
Zm00001d031053	112.66	-1.90757	0.338401	-5.63702	1.73021e-08	6.34522e-08	down		Zm00001d030997	84.0761	-2.46842	0.432723	-5.70439	1.16759e-08	3.74414e-08	down		Zm00001d032480	1509.38	-1.15735	0.113021	-10.2401	1.31047e-24	1.52486e-23	down		Zm00001d032256	34.0194	1.95573	0.491474	3.97931	6.9117e-05	0.000196618	up
Zm00001d031077	3093.62	-3.93809	0.165372	-23.8135	2.42241e-125	1.08994e-123	down		Zm00001d031005	1229.98	-1.43682	0.113854	-12.6199	1.64056e-36	1.79917e-35	down		Zm00001d032500	484.691	1.15599	0.208951	5.53236	3.15948e-08	1.34167e-07	up		Zm00001d032283	833.467	1.65149	0.138413	11.9316	8.09993e-33	1.34032e-31	up
Zm00001d031088	1750.71	1.06172	0.120672	8.79834	1.3885e-18	9.21328e-18	up		Zm00001d031008	1675.89	1.20922	0.101323	11.9343	7.84227e-33	7.63853e-32	up		Zm00001d032504	89.5799	-2.12304	0.297257	-7.14211	9.1911e-13	5.66947e-12	down		Zm00001d032292	1024.69	-1.67424	0.115133	-14.5418	6.5829e-48	1.65393e-46	down
Zm00001d031092	349.898	-2.16349	0.206556	-10.4741	1.13597e-25	9.91813e-25	down		Zm00001d031009	911.946	-1.4318	0.115039	-12.4462	1.46671e-35	1.56505e-34	down		Zm00001d032519	692.606	11.49	1.18338	9.7095	2.74694e-22	2.8962e-21	up		Zm00001d032298	798.74	-1.25773	0.130324	-9.65078	4.8783e-22	5.15853e-21	down
Zm00001d031104	65.5539	-1.47907	0.385527	-3.8365	0.000124801	0.000307706	down		Zm00001d031013	2488.63	1.75472	0.08572	20.4703	3.95824e-93	1.37021e-91	up		Zm00001d032527	2383.7	1.11077	0.101259	10.9696	5.34975e-28	7.00216e-27	up		Zm00001d032301	136.721	1.17363	0.278148	4.21944	2.4491e-05	7.39841e-05	up
Zm00001d031119	34.2888	5.9743	0.726821	8.21977	2.03897e-16	1.22517e-15	up		Zm00001d031017	7.81801	3.98776	1.23007	3.24189	0.0011874	0.00232725	up		Zm00001d032529	110.887	-1.05261	0.272174	-3.86741	0.000109996	0.000303363	down		Zm00001d032304	152.621	1.19265	0.226935	5.25547	1.47645e-07	5.77965e-07	up
Zm00001d031126	9.83443	8.0357	1.57739	5.0943	3.50039e-07	1.14767e-06	up		Zm00001d031026	255.3	1.15991	0.194386	5.96705	2.41579e-09	8.13602e-09	up		Zm00001d032532	905.91	1.66455	0.164396	10.1253	4.26856e-24	4.87709e-23	up		Zm00001d032306	59.3316	-1.49953	0.328159	-4.5695	4.8888e-06	1.61461e-05	down
Zm00001d031133	214.483	2.72324	0.267238	10.1903	2.19005e-24	1.82736e-23	up		Zm00001d031040	384.884	-1.19924	0.156547	-7.66056	1.85121e-14	8.49561e-14	down		Zm00001d032533	90.6243	-1.04713	0.320466	-3.26752	0.00108494	0.00255008	down		Zm00001d032330	6.91386	-6.12304	1.47587	-4.14878	3.34258e-05	9.91058e-05	down
Zm00001d031149	634.669	-1.18905	0.133196	-8.9271	4.3732e-19	2.97343e-18	down		Zm00001d031047	98.0179	2.18069	0.343685	6.34504	2.22372e-10	8.00729e-10	up		Zm00001d032536	3556.47	-1.09544	0.0838341	-13.0668	5.09914e-39	9.31403e-38	down		Zm00001d032335	8.54541	-4.11689	1.44592	-2.84724	0.00441003	0.00939357	down
Zm00001d031150	7.69029	7.83789	1.59627	4.91014	9.10108e-07	2.87023e-06	up		Zm00001d031049	1200.29	2.13381	0.11266	18.9402	5.31694e-80	1.46647e-78	up		Zm00001d032539	282.442	-1.00769	0.201478	-5.00148	5.68911e-07	2.09983e-06	down		Zm00001d032336	161.026	1.1318	0.270503	4.18406	2.86343e-05	8.56981e-05	up
Zm00001d031164	252.986	-2.71118	0.294684	-9.20029	3.56988e-20	2.54684e-19	down		Zm00001d031053	112.66	-1.09352	0.330723	-3.30647	0.00094481	0.00188027	down		Zm00001d032557	438.181	1.47057	0.162805	9.03273	1.67448e-19	1.55628e-18	up		Zm00001d032338	366.609	-1.06913	0.176992	-6.04053	1.5361e-09	7.30288e-09	down
Zm00001d031167	1071.66	6.32828	0.190492	33.2207	5.40219e-242	6.10097e-240	up		Zm00001d031064	540.722	-1.00582	0.129619	-7.75979	8.50689e-15	3.97996e-14	down		Zm00001d032565	601.711	-1.80732	0.144364	-12.5192	5.86343e-36	9.81825e-35	down		Zm00001d032353	108.91	-2.56409	0.337219	-7.60362	2.87956e-14	1.95493e-13	down
Zm00001d031187	59.8902	2.61208	0.382079	6.83649	8.11572e-12	3.79366e-11	up		Zm00001d031074	268.883	-2.23888	0.216923	-10.3211	5.65885e-25	4.20469e-24	down		Zm00001d032570	1307.43	-2.16929	0.120097	-18.0628	6.25146e-73	2.3883e-71	down		Zm00001d032356	76.5535	-3.94281	0.456727	-8.63275	5.98966e-18	5.0784e-17	down
Zm00001d031203	1094.81	1.18207	0.113448	10.4195	2.01981e-25	1.75265e-24	up		Zm00001d031077	3093.62	2.87953	0.143349	20.0875	9.48832e-90	3.07744e-88	up		Zm00001d032601	28.0028	-1.55712	0.578553	-2.69141	0.00711516	0.0143004	down		Zm00001d032363	5476.8	1.01634	0.102891	9.87787	5.19245e-23	5.76607e-22	up
Zm00001d031209	24824.3	1.15813	0.0724225	15.9914	1.46764e-57	2.73512e-56	up		Zm00001d031081	365.648	1.17839	0.172089	6.84753	7.51334e-12	2.9683e-11	up		Zm00001d032606	259.639	-1.23171	0.23251	-5.29745	1.17429e-07	4.68447e-07	down		Zm00001d032366	31.9676	-1.63054	0.505722	-3.22418	0.00126334	0.00296223	down
Zm00001d031211	121.55	-1.23346	0.274374	-4.49553	6.93969e-06	1.99449e-05	down		Zm00001d031088	1750.71	1.23963	0.120566	10.2818	8.50985e-25	6.28507e-24	up		Zm00001d032609	1578.37	2.5456	0.136086	18.7058	4.44307e-78	1.86138e-76	up		Zm00001d032368	235.251	1.85783	0.309897	5.995	2.03481e-09	9.55514e-09	up
Zm00001d031225	19.4444	3.89685	1.02679	3.79519	0.000147533	0.000359978	up		Zm00001d031092	349.898	-2.49025	0.209322	-11.8967	1.23094e-32	1.19057e-31	down		Zm00001d032610	33.1023	4.16907	1.34016	3.11087	0.00186536	0.00419454	up		Zm00001d032370	2607.61	-1.15675	0.0977315	-11.836	2.54433e-32	4.14938e-31	down
Zm00001d031236	7.44167	-3.0256	1.18502	-2.55321	0.0106736	0.0196419	down		Zm00001d031104	65.5539	-1.59409	0.388316	-4.10513	4.0408e-05	9.41165e-05	down		Zm00001d032616	51.769	6.75908	1.22524	5.51656	3.45707e-08	1.46243e-07	up		Zm00001d032383	36.7928	-3.97446	0.70729	-5.61928	1.9176e-08	8.22968e-08	down
Zm00001d031257	20311.2	1.67861	0.118332	14.1856	1.12445e-45	1.64922e-44	up		Zm00001d031118	1510.9	-1.13439	0.102337	-11.0848	1.4862e-28	1.24714e-27	down		Zm00001d032618	1892.16	1.30234	0.149654	8.70236	3.25066e-18	2.80768e-17	up		Zm00001d032397	43.7915	6.97429	1.26166	5.52788	3.24118e-08	1.35899e-07	up
Zm00001d031265	242.444	-1.52808	0.169517	-9.01434	1.98055e-19	1.36929e-18	down		Zm00001d031120	4163.58	1.37963	0.101862	13.5441	8.58282e-42	1.11285e-40	up		Zm00001d032651	525.577	1.10091	0.134142	8.20701	2.26766e-16	1.77309e-15	up		Zm00001d032423	36.3836	1.42453	0.443591	3.21135	0.00132114	0.0030862	up
Zm00001d031267	2404.59	2.74337	0.109031	25.1614	1.05999e-139	5.45374e-138	up		Zm00001d031127	6510.81	1.24925	0.085307	14.6441	1.46851e-48	2.27157e-47	up		Zm00001d032659	846.438	1.10233	0.149463	7.37528	1.63996e-13	1.06225e-12	up		Zm00001d032427	513.872	1.01784	0.134153	7.58717	3.26966e-14	2.21445e-13	up
Zm00001d031270	45.1025	-3.14583	0.62902	-5.00116	5.69877e-07	1.83307e-06	down		Zm00001d031133	214.483	1.11734	0.273354	4.08751	4.36035e-05	0.000101218	up		Zm00001d032664	334.962	-2.6427	0.181736	-14.5414	6.6253e-48	1.52817e-46	down		Zm00001d032439	407.211	1.09484	0.209574	5.22411	1.74994e-07	6.78671e-07	up
Zm00001d031279	196.141	1.09591	0.19798	5.53546	3.10419e-08	1.1131e-07	up		Zm00001d031145	20.2624	-1.96305	0.853207	-2.30079	0.0214036	0.0347587	down		Zm00001d032676	4.24346	4.66669	1.71846	2.71562	0.00661526	0.0133916	up		Zm00001d032447	44.5493	-1.74437	0.517678	-3.3696	0.000752763	0.00183436	down
Zm00001d031289	1061.05	1.23881	0.106187	11.6663	1.89544e-31	1.97565e-30	up		Zm00001d031149	634.669	-1.75427	0.13683	-12.8209	1.25294e-37	1.42274e-36	down		Zm00001d032685	1815.44	1.72223	0.0844622	20.3905	2.02876e-92	1.04851e-90	up		Zm00001d032455	558.35	1.52964	0.125155	12.222	2.37279e-34	4.13535e-33	up
Zm00001d031312	13.4491	3.25121	0.997185	3.26039	0.00111258	0.00240202	up		Zm00001d031164	252.986	2.70157	0.220107	12.2739	1.25126e-34	1.29336e-33	up		Zm00001d032686	3487.67	1.09538	0.0945478	11.5854	4.88498e-31	7.02574e-30	up		Zm00001d032457	362.606	-1.22309	0.156713	-7.80464	5.96697e-15	4.21175e-14	down
Zm00001d031315	3581.62	1.694	0.0874504	19.371	1.35574e-83	3.6894e-82	up		Zm00001d031167	1071.66	2.32693	0.19705	11.8088	3.51371e-32	3.33862e-31	up		Zm00001d032687	387.263	-1.03964	0.197094	-5.27484	1.32872e-07	5.26727e-07	down		Zm00001d032467	1460.61	-4.76734	0.443277	-10.7548	5.6271e-27	7.40671e-26	down
Zm00001d031328	1177.82	1.23393	0.149025	8.28	1.23174e-16	7.45479e-16	up		Zm00001d031187	59.8902	2.41389	0.383875	6.28824	3.21095e-10	1.1454e-09	up		Zm00001d032688	604.673	2.45772	0.222782	11.0319	2.68064e-28	3.55064e-27	up		Zm00001d032470	1333.47	1.43102	0.105366	13.5814	5.16113e-42	1.09357e-40	up
Zm00001d031329	1341.55	1.64522	0.0960457	17.1296	8.92554e-66	1.87711e-64	up		Zm00001d031200	247.979	-1.40053	0.220256	-6.35863	2.03557e-10	7.34772e-10	down		Zm00001d032691	2360.33	-2.5619	0.110139	-23.2607	1.1088e-119	8.42838e-118	down		Zm00001d032480	1509.38	-1.30548	0.114426	-11.4089	3.77465e-30	5.62759e-29	down
Zm00001d031338	1936.96	1.32337	0.10574	12.5153	6.15744e-36	7.20612e-35	up		Zm00001d031203	1094.81	3.58064	0.108112	33.1199	1.53799e-240	2.37905e-238	up		Zm00001d032692	428.537	-2.27233	0.142439	-15.953	2.71319e-57	7.59695e-56	down		Zm00001d032501	465.714	-2.05763	0.155082	-13.268	3.55107e-40	7.16784e-39	down
Zm00001d031344	13195.3	-1.56237	0.117956	-13.2454	4.79832e-40	6.15095e-39	down		Zm00001d031204	283.118	1.28796	0.189121	6.81024	9.74365e-12	3.82823e-11	up		Zm00001d032722	166.28	-1.76393	0.232339	-7.59207	3.14844e-14	2.14222e-13	down		Zm00001d032504	89.5799	-2.33796	0.308385	-7.58128	3.42174e-14	2.31259e-13	down
Zm00001d031345	185.969	-1.92182	0.32891	-5.843	5.12695e-09	1.96076e-08	down		Zm00001d031211	121.55	-1.96204	0.282731	-6.9396	3.93215e-12	1.58345e-11	down		Zm00001d032734	766.59	1.18394	0.186431	6.35056	2.14535e-10	1.11058e-09	up		Zm00001d032511	14.5611	-2.72262	1.11769	-2.43594	0.0148531	0.0284931	down
Zm00001d031351	12.4152	-4.74685	1.32261	-3.58899	0.000331957	0.000773538	down		Zm00001d031212	2404.85	-1.6078	0.0821543	-19.5706	2.75654e-85	8.27335e-84	down		Zm00001d032740	407.701	1.65752	0.212649	7.79464	6.45938e-15	4.61355e-14	up		Zm00001d032519	692.606	11.1746	1.18372	9.44021	3.72048e-21	3.77175e-20	up
Zm00001d031395	12.8697	-2.50176	0.901062	-2.77645	0.00549554	0.0106101	down		Zm00001d031220	228.085	1.51066	0.240136	6.29087	3.15697e-10	1.12687e-09	up		Zm00001d032744	131.186	-2.4182	0.280958	-8.60699	7.50064e-18	6.352e-17	down		Zm00001d032527	2383.7	-1.51518	0.106822	-14.1841	1.14871e-45	2.66933e-44	down
Zm00001d031407	42.5366	-3.30466	0.4562	-7.24389	4.35998e-13	2.19427e-12	down		Zm00001d031225	19.4444	4.46909	1.02052	4.37924	1.19095e-05	2.93164e-05	up		Zm00001d032788	20.9565	-2.96199	0.652334	-4.5406	5.60946e-06	1.847e-05	down		Zm00001d032528	315.331	1.17248	0.191756	6.11445	9.68924e-10	4.68732e-09	up
Zm00001d031416	219.279	2.73635	0.260608	10.4998	8.6531e-26	7.58725e-25	up		Zm00001d031227	1006.21	1.07663	0.128909	8.35184	6.72058e-17	3.51524e-16	up		Zm00001d032805	212.39	-1.64549	0.231271	-7.11498	1.11926e-12	6.86959e-12	down		Zm00001d032532	905.91	1.04221	0.167348	6.22777	4.73128e-10	2.35542e-09	up
Zm00001d031422	641.403	1.3963	0.144217	9.68188	3.60026e-22	2.78109e-21	up		Zm00001d031236	7.44167	-2.66972	1.15342	-2.31461	0.0206345	0.0336332	down		Zm00001d032808	527.395	1.00966	0.143365	7.04254	1.88772e-12	1.14026e-11	up		Zm00001d032535	140.403	1.3807	0.271084	5.09325	3.51973e-07	1.31645e-06	up
Zm00001d031423	3640.48	1.02742	0.0930133	11.046	2.29215e-28	2.1882e-27	up		Zm00001d031257	20311.2	1.40158	0.118359	11.8417	2.37482e-32	2.27505e-31	up		Zm00001d032828	102.11	2.62555	0.332104	7.9058	2.66214e-15	1.94538e-14	up		Zm00001d032536	3556.47	-1.15418	0.084308	-13.69	1.16488e-42	2.49868e-41	down
Zm00001d031427	167.352	-2.08081	0.236312	-8.80533	1.30465e-18	8.67222e-18	down		Zm00001d031259	1426.55	1.15057	0.127833	9.00053	2.24625e-19	1.32464e-18	up		Zm00001d032855	1262.31	1.35173	0.255349	5.29365	1.19896e-07	4.77941e-07	up		Zm00001d032539	282.442	-2.55304	0.216958	-11.7675	5.74293e-32	9.21931e-31	down
Zm00001d031437	1428.59	-1.02846	0.115889	-8.87449	7.02552e-19	4.73123e-18	down		Zm00001d031264	93.0147	1.51288	0.289693	5.22237	1.76648e-07	5.1563e-07	up		Zm00001d032857	1494.28	1.42574	0.123307	11.5626	6.37834e-31	9.13197e-30	up		Zm00001d032548	187.14	1.11536	0.233939	4.76775	1.86295e-06	6.45475e-06	up
Zm00001d031444	311.323	-1.0094	0.138848	-7.26982	3.59964e-13	1.82094e-12	down		Zm00001d031267	2404.59	3.1513	0.108756	28.9759	1.32537e-184	1.25287e-182	up		Zm00001d032858	3371.06	2.54373	0.107012	23.7705	6.75091e-125	5.49008e-123	up		Zm00001d032550	1153.72	1.51822	0.117325	12.9403	2.66545e-38	5.14568e-37	up
Zm00001d031447	5435.26	1.19802	0.106832	11.214	3.4792e-29	3.39019e-28	up		Zm00001d031279	196.141	1.22778	0.197556	6.21481	5.13858e-10	1.81111e-09	up		Zm00001d032866	330.942	2.83531	0.207162	13.6864	1.22361e-42	2.46058e-41	up		Zm00001d032552	2127.85	1.29807	0.116059	11.1846	4.85064e-29	6.92551e-28	up
Zm00001d031451	162.701	-1.26123	0.268341	-4.70012	2.60007e-06	7.81995e-06	down		Zm00001d031289	1061.05	1.00428	0.106754	9.4074	5.08579e-21	3.21238e-20	up		Zm00001d032873	11776.7	1.53724	0.120538	12.7531	2.99529e-37	5.18434e-36	up		Zm00001d032554	317.656	1.02435	0.171195	5.98352	2.18365e-09	1.02307e-08	up
Zm00001d031470	2039.01	1.39025	0.122219	11.3751	5.56396e-30	5.54359e-29	up		Zm00001d031300	928.621	-1.52326	0.140403	-10.8491	2.01311e-27	1.624e-26	down		Zm00001d032881	508.151	-1.81052	0.137492	-13.1682	1.33759e-39	2.48217e-38	down		Zm00001d032557	438.181	1.59824	0.163809	9.75676	1.72582e-22	1.86601e-21	up
Zm00001d031471	141.155	-1.22662	0.227689	-5.38725	7.15454e-08	2.49113e-07	down		Zm00001d031303	618.424	-1.80121	0.148954	-12.0924	1.1579e-33	1.16263e-32	down		Zm00001d032888	126.912	-1.35806	0.230369	-5.89516	3.74311e-09	1.73616e-08	down		Zm00001d032565	601.711	-1.08976	0.143208	-7.60967	2.74799e-14	1.86786e-13	down
Zm00001d031476	39.775	-1.31505	0.415874	-3.16214	0.00156612	0.00330165	down		Zm00001d031315	3581.62	2.78586	0.0868398	32.0804	8.26986e-226	1.14331e-223	up		Zm00001d032897	6567.35	-1.72469	0.132137	-13.0523	6.16895e-39	1.1231e-37	down		Zm00001d032570	1307.43	-3.3673	0.126736	-26.5695	1.53032e-155	2.35139e-153	down
Zm00001d031484	115.781	1.53714	0.249488	6.16119	7.21997e-10	2.95003e-09	up		Zm00001d031325	97.0994	3.70534	0.407953	9.08277	1.05851e-19	6.33845e-19	up		Zm00001d032902	850.547	-1.04865	0.139175	-7.53474	4.89325e-14	3.29393e-13	down		Zm00001d032576	8.16861	-3.42716	1.25892	-2.72231	0.00648272	0.0133502	down
Zm00001d031489	1241.53	1.35191	0.116069	11.6475	2.36342e-31	2.46003e-30	up		Zm00001d031326	1077.8	-1.23609	0.117969	-10.4781	1.08913e-25	8.27885e-25	down		Zm00001d032906	326.336	1.1006	0.19943	5.51875	3.41423e-08	1.44458e-07	up		Zm00001d032578	2621.52	1.07105	0.131587	8.13947	3.9701e-16	3.00511e-15	up
Zm00001d031494	3.08893	4.22207	1.93135	2.18607	0.0288108	0.0486687	up		Zm00001d031329	1341.55	1.50378	0.0963271	15.6112	6.10653e-55	1.07203e-53	up		Zm00001d032909	335.541	-1.52276	0.156621	-9.72254	2.41683e-22	2.55668e-21	down		Zm00001d032603	1572.57	1.27362	0.105278	12.0977	1.08583e-33	1.8566e-32	up
Zm00001d031510	824.269	-2.46751	0.171889	-14.3552	9.87845e-47	1.48256e-45	down		Zm00001d031338	1936.96	1.68135	0.105497	15.9374	3.48386e-57	6.39527e-56	up		Zm00001d032911	1161.24	-1.97914	0.133851	-14.7862	1.79774e-49	4.31301e-48	down		Zm00001d032608	1991.33	-1.53212	0.127259	-12.0394	2.2055e-33	3.73431e-32	down
Zm00001d031527	735.687	1.61878	0.128111	12.6357	1.3412e-36	1.5944e-35	up		Zm00001d031344	13195.3	-2.72372	0.118407	-23.0031	4.33889e-117	2.10937e-115	down		Zm00001d032935	33.2535	-2.48858	0.469474	-5.30077	1.15315e-07	4.60426e-07	down		Zm00001d032610	33.1023	3.35438	1.3899	2.4134	0.0158045	0.0301603	up
Zm00001d031532	2127.66	1.90111	0.086562	21.9624	6.58776e-107	2.48826e-105	up		Zm00001d031345	185.969	2.64209	0.264537	9.98761	1.72703e-23	1.21122e-22	up		Zm00001d032945	447.819	-1.18497	0.153946	-7.69732	1.3895e-14	9.70808e-14	down		Zm00001d032616	51.769	6.69259	1.228	5.45001	5.03669e-08	2.06468e-07	up
Zm00001d031536	362.885	2.67873	0.222662	12.0305	2.45658e-33	2.68701e-32	up		Zm00001d031422	641.403	1.09411	0.145105	7.54014	4.69482e-14	2.10434e-13	up		Zm00001d032961	51.7108	-3.51348	0.447988	-7.84281	4.40579e-15	3.1755e-14	down		Zm00001d032618	1892.16	-1.23554	0.153821	-8.0323	9.56597e-16	7.08647e-15	down
Zm00001d031554	1140.82	1.00296	0.086897	11.5419	8.10714e-31	8.28204e-30	up		Zm00001d031423	3640.48	1.28667	0.0929126	13.8482	1.30404e-43	1.78609e-42	up		Zm00001d032973	817.463	1.63975	0.139894	11.7213	9.9093e-32	1.46129e-30	up		Zm00001d032632	378.247	-1.13726	0.152939	-7.43604	1.03746e-13	6.78237e-13	down
Zm00001d031555	2163.54	3.24602	0.10234	31.718	8.77356e-221	8.54174e-219	up		Zm00001d031427	167.352	-2.32394	0.240258	-9.67267	3.93947e-22	2.6145e-21	down		Zm00001d032992	2366.36	1.74462	0.100519	17.3561	1.77336e-67	6.13877e-66	up		Zm00001d032644	79.5189	1.68753	0.350786	4.81069	1.50407e-06	5.26213e-06	up
Zm00001d031557	15.4787	8.66694	1.39014	6.23459	4.52973e-10	1.88352e-09	up		Zm00001d031429	6464.24	-1.35324	0.193068	-7.00913	2.39801e-12	9.76511e-12	down		Zm00001d033002	485.498	1.16296	0.132951	8.74732	2.18479e-18	1.90441e-17	up		Zm00001d032654	222.458	-1.72292	0.261374	-6.59178	4.34583e-11	2.35733e-10	down
Zm00001d031580	2078.4	1.5505	0.0904291	17.1461	6.72661e-66	1.42527e-64	up		Zm00001d031437	1428.59	-1.41493	0.116931	-12.1005	1.0491e-33	1.0553e-32	down		Zm00001d033003	33.5797	-2.89627	0.618925	-4.67953	2.87536e-06	9.79562e-06	down		Zm00001d032664	334.962	-2.67537	0.187385	-14.2774	3.02776e-46	7.16856e-45	down
Zm00001d031599	63.1027	-1.67301	0.416905	-4.01292	5.99732e-05	0.000154495	down		Zm00001d031439	153.115	-1.38233	0.249106	-5.54917	2.87025e-08	8.94223e-08	down		Zm00001d033011	40.9196	2.59895	0.753861	3.44752	0.000565764	0.00139804	up		Zm00001d032666	275.072	1.07309	0.165048	6.50166	7.94405e-11	4.22194e-10	up
Zm00001d031602	2694.44	3.29991	0.102947	32.0546	1.89316e-225	1.90896e-223	up		Zm00001d031447	5435.26	1.98349	0.106553	18.6151	2.42236e-77	6.40174e-76	up		Zm00001d033019	106.415	3.00441	0.372349	8.06881	7.09849e-16	5.38658e-15	up		Zm00001d032688	604.673	1.08425	0.230076	4.71258	2.44598e-06	8.36322e-06	up
Zm00001d031619	287.373	-1.47918	0.19615	-7.54106	4.66176e-14	2.48279e-13	down		Zm00001d031449	3716.88	2.63838	0.135768	19.433	4.0583e-84	1.18743e-82	up		Zm00001d033020	170.294	2.55038	0.290903	8.76711	1.8331e-18	1.60969e-17	up		Zm00001d032691	2360.33	-4.52671	0.119847	-37.7708	0	0	down
Zm00001d031621	2743.93	-1.97477	0.0949979	-20.7875	5.61146e-96	1.87494e-94	down		Zm00001d031451	162.701	-1.0894	0.267463	-4.07309	4.63932e-05	0.000107397	down		Zm00001d033021	203.345	1.45725	0.263564	5.52904	3.21987e-08	1.366e-07	up		Zm00001d032722	166.28	-1.8399	0.237616	-7.74318	9.69598e-15	6.76353e-14	down
Zm00001d031639	231.57	1.28895	0.185075	6.96447	3.29641e-12	1.57646e-11	up		Zm00001d031470	2039.01	1.34973	0.122317	11.0347	2.5995e-28	2.15925e-27	up		Zm00001d033025	75.9992	-2.15437	0.322411	-6.68208	2.35582e-11	1.31427e-10	down		Zm00001d032740	407.701	1.40698	0.214502	6.55926	5.40746e-11	2.91291e-10	up
Zm00001d031647	233.149	12.4197	1.19034	10.4337	1.73939e-25	1.51456e-24	up		Zm00001d031471	141.155	-1.46418	0.230785	-6.34437	2.23338e-10	8.04076e-10	down		Zm00001d033029	40.2921	1.27136	0.484179	2.62581	0.00864441	0.0170758	up		Zm00001d032744	131.186	-3.00501	0.293251	-10.2472	1.21776e-24	1.44918e-23	down
Zm00001d031655	3005.1	-1.11643	0.0649368	-17.1926	3.01545e-66	6.43153e-65	down		Zm00001d031476	39.775	-1.65675	0.42436	-3.9041	9.4575e-05	0.000211399	down		Zm00001d033039	1639.04	-1.46573	0.112743	-13.0007	1.2126e-38	2.18961e-37	down		Zm00001d032745	399.771	-2.31451	0.201087	-11.51	1.17456e-30	1.78499e-29	down
Zm00001d031657	6661.56	1.89318	0.0874222	21.6556	5.3804e-104	1.97605e-102	up		Zm00001d031485	790.32	-1.75721	0.13549	-12.9693	1.82735e-38	2.12183e-37	down		Zm00001d033048	36.48	2.16891	0.708746	3.06021	0.00221183	0.00489746	up		Zm00001d032787	200.654	-1.47008	0.275733	-5.33154	9.73822e-08	3.88343e-07	down
Zm00001d031662	1578.38	3.41127	0.119294	28.5955	7.64393e-180	5.51609e-178	up		Zm00001d031489	1241.53	1.42603	0.116065	12.2865	1.07102e-34	1.10964e-33	up		Zm00001d033067	105.563	7.51498	1.4081	5.33696	9.45171e-08	3.82006e-07	up		Zm00001d032788	20.9565	-6.11543	1.03242	-5.92341	3.15328e-09	1.46069e-08	down
Zm00001d031666	975.889	4.66407	0.122642	38.0299	0	0	up		Zm00001d031510	824.269	-2.19342	0.171055	-12.8229	1.22029e-37	1.3871e-36	down		Zm00001d033079	23.9921	2.19975	0.687193	3.20106	0.00136923	0.00315526	up		Zm00001d032805	212.39	-1.68445	0.234803	-7.1739	7.28883e-13	4.49325e-12	down
Zm00001d031676	2064.47	1.64995	0.0976135	16.9029	4.28494e-64	8.77461e-63	up		Zm00001d031522	4372.49	1.42288	0.0977517	14.5561	5.34373e-48	8.14634e-47	up		Zm00001d033090	1526.37	1.31909	0.123747	10.6596	1.5723e-26	1.95279e-25	up		Zm00001d032808	527.395	1.72905	0.14265	12.1209	8.18995e-34	1.40354e-32	up
Zm00001d031677	13301.1	3.70079	0.0868863	42.5935	0	0	up		Zm00001d031532	2127.66	1.14853	0.0876126	13.1092	2.91697e-39	3.50671e-38	up		Zm00001d033091	254.88	-1.05492	0.193362	-5.45568	4.87853e-08	2.02882e-07	down		Zm00001d032810	10657.9	1.62075	0.087813	18.4569	4.59285e-76	2.2503e-74	up
Zm00001d031684	1150.78	1.05564	0.117807	8.96083	3.22255e-19	2.20368e-18	up		Zm00001d031534	1563.88	1.0864	0.114625	9.47784	2.59589e-21	1.66197e-20	up		Zm00001d033104	2297.57	1.91476	0.224577	8.52604	1.51444e-17	1.26223e-16	up		Zm00001d032836	54.6149	-1.30837	0.373872	-3.49952	0.000466093	0.00117169	down
Zm00001d031685	8.16425	4.64507	1.48526	3.12745	0.00176329	0.00368978	up		Zm00001d031557	15.4787	3.62386	1.50648	2.40552	0.0161497	0.0268171	up		Zm00001d033112	610.611	-1.40734	0.111124	-12.6646	9.29188e-37	1.59578e-35	down		Zm00001d032849	740.647	1.36204	0.148709	9.15909	5.23358e-20	4.99876e-19	up
Zm00001d031690	52.2962	1.64478	0.427632	3.84626	0.000119935	0.000296288	up		Zm00001d031560	1260.4	-1.65628	0.143785	-11.5191	1.05687e-30	9.53033e-30	down		Zm00001d033138	173.546	1.05854	0.213681	4.95385	7.27576e-07	2.65271e-06	up		Zm00001d032858	3371.06	-1.18679	0.112121	-10.5849	3.50133e-26	4.45798e-25	down
Zm00001d031694	1696.95	1.14841	0.114878	9.99682	1.57372e-23	1.27724e-22	up		Zm00001d031570	1085.74	1.26596	0.125075	10.1216	4.43007e-24	3.18781e-23	up		Zm00001d033139	173.789	4.15152	0.727099	5.7097	1.13175e-08	5.04015e-08	up		Zm00001d032866	330.942	1.00489	0.219783	4.5722	4.82627e-06	1.59489e-05	up
Zm00001d031696	77.8295	-1.22298	0.337228	-3.62658	0.000287205	0.000673985	down		Zm00001d031580	2078.4	2.24246	0.0898442	24.9594	1.68722e-137	9.97896e-136	up		Zm00001d033149	151.993	-1.03227	0.269273	-3.83354	0.000126314	0.000345758	down		Zm00001d032873	11776.7	1.78332	0.120577	14.7899	1.7014e-49	4.48419e-48	up
Zm00001d031697	7.65148	3.90044	1.35228	2.88434	0.00392235	0.00778165	up		Zm00001d031599	63.1027	-2.23782	0.42916	-5.21441	1.84401e-07	5.37411e-07	down		Zm00001d033150	47.089	-1.37952	0.445334	-3.09772	0.00195015	0.00436966	down		Zm00001d032881	508.151	-2.88824	0.146745	-19.682	3.0738e-86	1.78938e-84	down
Zm00001d031706	1826.75	1.97761	0.11108	17.8035	6.63362e-71	1.51194e-69	up		Zm00001d031602	2694.44	1.94519	0.103883	18.7248	3.10646e-78	8.319e-77	up		Zm00001d033152	174.595	-1.08572	0.257386	-4.21824	2.46217e-05	7.42916e-05	down		Zm00001d032882	585.429	-4.8517	0.222604	-21.7951	2.57958e-105	2.02309e-103	down
Zm00001d031723	1012.22	1.68112	0.138365	12.1499	5.74584e-34	6.39947e-33	up		Zm00001d031611	7185.79	-1.28995	0.0936182	-13.7789	3.41521e-43	4.612e-42	down		Zm00001d033160	633.05	-2.04736	0.136425	-15.0072	6.58536e-51	1.62395e-49	down		Zm00001d032883	396.316	-6.92329	0.367503	-18.8387	3.63466e-79	1.88727e-77	down
Zm00001d031727	2791.52	1.16606	0.0828494	14.0745	5.44901e-45	7.84428e-44	up		Zm00001d031621	2743.93	-2.43029	0.0959561	-25.327	1.60913e-141	9.91478e-140	down		Zm00001d033171	109.438	1.15757	0.321534	3.60013	0.000318053	0.000817872	up		Zm00001d032884	381.686	-6.17195	0.326697	-18.892	1.32797e-79	6.9918e-78	down
Zm00001d031736	277.259	-1.29705	0.204995	-6.32722	2.49624e-10	1.05783e-09	down		Zm00001d031634	689.738	1.19706	0.113843	10.515	7.36548e-26	5.63363e-25	up		Zm00001d033180	871.924	1.51404	0.118866	12.7374	3.66597e-37	6.34021e-36	up		Zm00001d032888	126.912	-3.50308	0.276507	-12.669	8.77886e-37	1.64146e-35	down
Zm00001d031737	370.883	-1.83006	0.157455	-11.6227	3.15821e-31	3.27523e-30	down		Zm00001d031636	1065.84	1.60472	0.117191	13.6932	1.11495e-42	1.47858e-41	up		Zm00001d033209	31.0024	1.88939	0.6916	2.73191	0.00629676	0.0128172	up		Zm00001d032897	6567.35	-1.34127	0.132156	-10.1492	3.34234e-24	3.90753e-23	down
Zm00001d031749	1908.11	3.81588	0.0986995	38.6616	0	0	up		Zm00001d031639	231.57	-1.33574	0.204631	-6.52755	6.6852e-11	2.48657e-10	down		Zm00001d033240	600.134	-1.6509	0.137951	-11.9673	5.2704e-33	8.04564e-32	down		Zm00001d032902	850.547	-1.63731	0.142351	-11.5019	1.29024e-30	1.95588e-29	down
Zm00001d031759	225.068	-1.90859	0.206969	-9.22166	2.92534e-20	2.09229e-19	down		Zm00001d031640	3355.82	-1.26518	0.0892934	-14.1688	1.4285e-45	2.05586e-44	down		Zm00001d033262	1264.56	1.36438	0.130833	10.4284	1.83942e-25	2.2077e-24	up		Zm00001d032904	19.5983	5.27946	2.30104	2.29438	0.0217685	0.0403417	up
Zm00001d031766	118.308	-1.27913	0.234201	-5.46166	4.71704e-08	1.66371e-07	down		Zm00001d031647	233.149	4.37515	1.26813	3.45008	0.000560415	0.00114835	up		Zm00001d033271	1131.7	3.01748	0.1159	26.0353	1.976e-149	2.1426e-147	up		Zm00001d032909	335.541	-3.18612	0.182076	-17.4988	1.46269e-68	6.17528e-67	down
Zm00001d031773	133.049	1.81295	0.243424	7.44772	9.49674e-14	4.9596e-13	up		Zm00001d031651	601.639	-1.48581	0.182407	-8.14556	3.77525e-16	1.89663e-15	down		Zm00001d033273	2397.14	2.70563	0.10361	26.1136	2.55326e-150	2.79595e-148	up		Zm00001d032911	1161.24	-3.55244	0.142238	-24.9754	1.13287e-137	1.39826e-135	down
Zm00001d031777	986.992	1.57901	0.140852	11.2104	3.62399e-29	3.52823e-28	up		Zm00001d031660	1222.36	1.01975	0.112152	9.09258	9.67165e-20	5.80089e-19	up		Zm00001d033280	1408.11	-1.12785	0.124963	-9.02549	1.78899e-19	1.66061e-18	down		Zm00001d032921	478.847	-1.43419	0.150031	-9.55927	1.18587e-21	1.22812e-20	down
Zm00001d031778	14.1796	6.70256	1.33967	5.00315	5.63997e-07	1.81596e-06	up		Zm00001d031666	975.889	1.89998	0.127721	14.876	4.71592e-50	7.53186e-49	up		Zm00001d033284	138.836	1.67982	0.247032	6.80003	1.04595e-11	6.00634e-11	up		Zm00001d032922	5.55992	-4.39686	1.63555	-2.6883	0.00718171	0.0146773	down
Zm00001d031790	1757.5	1.84322	0.132355	13.9264	4.38159e-44	6.16617e-43	up		Zm00001d031676	2064.47	1.0968	0.0982241	11.1663	5.95972e-29	5.07425e-28	up		Zm00001d033287	178.326	-1.10684	0.204979	-5.39977	6.67279e-08	2.74303e-07	down		Zm00001d032933	276.958	-1.22607	0.210998	-5.81083	6.21628e-09	2.80086e-08	down
Zm00001d031794	268.558	10.7411	1.19028	9.02399	1.81357e-19	1.25654e-18	up		Zm00001d031677	13301.1	2.84873	0.0870058	32.7418	3.96828e-235	5.89116e-233	up		Zm00001d033296	304.596	-1.84811	0.166783	-11.081	1.55182e-28	2.06784e-27	down		Zm00001d032935	33.2535	-1.79338	0.462802	-3.87504	0.000106605	0.000295738	down
Zm00001d031802	1226.11	1.67613	0.118161	14.1851	1.13315e-45	1.6609e-44	up		Zm00001d031678	551.173	-1.86883	0.14716	-12.6993	5.96269e-37	6.65463e-36	down		Zm00001d033300	542.095	3.89182	0.20424	19.0551	5.95489e-81	2.6032e-79	up		Zm00001d032950	4940.53	-1.70696	0.119256	-14.3134	1.80375e-46	4.3158e-45	down
Zm00001d031808	28.7249	4.08194	0.699225	5.8378	5.28936e-09	2.02013e-08	up		Zm00001d031684	1150.78	1.07276	0.117891	9.09963	9.06411e-20	5.44684e-19	up		Zm00001d033304	53.3003	6.45629	1.26843	5.08999	3.58083e-07	1.35306e-06	up		Zm00001d032961	51.7108	-2.99514	0.445653	-6.72078	1.80755e-11	1.00982e-10	down
Zm00001d031811	992.336	3.44824	0.180462	19.1078	2.17562e-81	5.7207e-80	up		Zm00001d031685	8.16425	3.55284	1.49993	2.36868	0.0178519	0.029425	up		Zm00001d033312	519.283	-1.23839	0.154852	-7.9973	1.27178e-15	9.49434e-15	down		Zm00001d032962	4.64873	3.53315	1.32907	2.65836	0.00785229	0.0159238	up
Zm00001d031814	37.4732	-2.83488	0.571523	-4.96022	7.04119e-07	2.24378e-06	down		Zm00001d031689	1310.48	1.03351	0.103154	10.019	1.25735e-23	8.86883e-23	up		Zm00001d033313	15.7218	3.35517	1.45183	2.31099	0.0208334	0.0378757	up		Zm00001d032967	2.25031	-5.03378	2.18213	-2.30682	0.0210648	0.0391726	down
Zm00001d031832	1199.07	1.12646	0.106891	10.5383	5.75004e-26	5.08122e-25	up		Zm00001d031694	1696.95	1.25574	0.114843	10.9344	7.89619e-28	6.46663e-27	up		Zm00001d033317	513.892	1.40666	0.125746	11.1865	4.74646e-29	6.39413e-28	up		Zm00001d032971	110.427	1.62444	0.259629	6.25679	3.9299e-10	1.97211e-09	up
Zm00001d031850	29.3954	1.58029	0.584969	2.70149	0.00690291	0.0131	up		Zm00001d031701	1729.08	-1.92396	0.179739	-10.7042	9.72745e-27	7.66826e-26	down		Zm00001d033322	386.482	1.06909	0.181227	5.8992	3.65276e-09	1.69639e-08	up		Zm00001d032992	2366.36	1.6493	0.101047	16.3221	6.87367e-60	2.3631e-58	up
Zm00001d031853	740.777	-1.22134	0.160652	-7.6024	2.9069e-14	1.56852e-13	down		Zm00001d031723	1012.22	1.33004	0.138991	9.56925	1.07689e-21	7.01024e-21	up		Zm00001d033330	66.6381	-1.24831	0.318366	-3.92098	8.81889e-05	0.000246336	down		Zm00001d033003	33.5797	-2.84586	0.629298	-4.52227	6.11788e-06	1.99833e-05	down
Zm00001d031873	120.056	1.02039	0.42261	2.41449	0.0157572	0.0280376	up		Zm00001d031727	2791.52	1.65414	0.0825502	20.038	2.56779e-89	8.25575e-88	up		Zm00001d033339	446.672	2.61897	0.154125	16.9925	9.33332e-65	3.05404e-63	up		Zm00001d033004	809.62	-1.37886	0.097414	-14.1546	1.74924e-45	4.04816e-44	down
Zm00001d031882	117.993	1.35994	0.295629	4.60015	4.22188e-06	1.24182e-05	up		Zm00001d031729	25.4069	-1.74037	0.546345	-3.18547	0.00144518	0.00279704	down		Zm00001d033347	1777.65	-3.14418	0.126017	-24.9504	2.11188e-137	2.02228e-135	down		Zm00001d033011	40.9196	4.76006	0.731598	6.50639	7.69773e-11	4.09778e-10	up
Zm00001d031898	2750.27	1.30838	0.0899204	14.5504	5.80289e-48	9.00204e-47	up		Zm00001d031732	3331.69	-1.28394	0.078682	-16.3181	7.34217e-60	1.42214e-58	down		Zm00001d033369	121.347	-1.24144	0.289965	-4.28135	1.85761e-05	5.70303e-05	down		Zm00001d033019	106.415	2.08614	0.38912	5.36117	8.26852e-08	3.31548e-07	up
Zm00001d031899	78.554	3.25829	0.364051	8.95008	3.55213e-19	2.42393e-18	up		Zm00001d031745	30.1451	-1.41922	0.526816	-2.69397	0.00706071	0.0123788	down		Zm00001d033374	80.7343	-1.06824	0.344418	-3.10158	0.0019249	0.00431658	down		Zm00001d033025	75.9992	-1.63546	0.321144	-5.0926	3.53186e-07	1.32054e-06	down
Zm00001d031913	2539.65	-1.51755	0.0960918	-15.7927	3.49096e-56	6.34865e-55	down		Zm00001d031749	1908.11	1.21029	0.102411	11.818	3.15162e-32	3.00491e-31	up		Zm00001d033379	54.1058	1.20135	0.483984	2.48222	0.0130568	0.0248459	up		Zm00001d033029	40.2921	-5.45574	1.26318	-4.31905	1.567e-05	4.85314e-05	down
Zm00001d031928	146.741	-1.06871	0.240404	-4.44549	8.76928e-06	2.4899e-05	down		Zm00001d031750	54.7568	-1.81279	0.490866	-3.69305	0.000221584	0.000475914	down		Zm00001d033397	615.425	1.188	0.137338	8.65019	5.14142e-18	4.38597e-17	up		Zm00001d033048	36.48	-2.95959	1.00828	-2.93528	0.00333248	0.00727042	down
Zm00001d031934	114.873	3.46815	0.347785	9.97211	2.0189e-23	1.63268e-22	up		Zm00001d031751	159.602	-1.70734	0.23074	-7.39943	1.36774e-13	5.97675e-13	down		Zm00001d033402	435.734	-1.66428	0.156151	-10.6582	1.59708e-26	1.98245e-25	down		Zm00001d033057	24.7602	2.29012	0.674168	3.39695	0.000681404	0.00167092	up
Zm00001d031940	332.308	-1.41009	0.151761	-9.29147	1.52171e-20	1.10128e-19	down		Zm00001d031759	225.068	-2.3539	0.211935	-11.1067	1.16363e-28	9.77942e-28	down		Zm00001d033407	47.1576	-1.04447	0.381517	-2.73767	0.00618767	0.012614	down		Zm00001d033061	231.645	-1.11869	0.241815	-4.62621	3.72423e-06	1.24621e-05	down
Zm00001d031952	153.83	3.78519	0.317625	11.9172	9.6325e-33	1.0415e-31	up		Zm00001d031766	118.308	-2.01423	0.245073	-8.2189	2.05384e-16	1.04535e-15	down		Zm00001d033412	229.1	1.6665	0.230213	7.23896	4.5215e-13	2.84377e-12	up		Zm00001d033062	14.6902	1.38761	0.579815	2.39319	0.0167027	0.0317321	up
Zm00001d031954	68.2769	1.5871	0.436675	3.6345	0.000278517	0.00065482	up		Zm00001d031777	986.992	1.21188	0.141347	8.57384	1.00086e-17	5.45836e-17	up		Zm00001d033421	605.978	-2.00354	0.144229	-13.8914	7.14194e-44	1.47369e-42	down		Zm00001d033063	1356.94	-1.45669	0.108277	-13.4533	2.94372e-41	6.09439e-40	down
Zm00001d031959	159.251	-2.35642	0.269228	-8.7525	2.08681e-18	1.37379e-17	down		Zm00001d031778	14.1796	6.39235	1.34206	4.76311	1.90633e-06	5.05551e-06	up		Zm00001d033446	586.521	-2.72007	0.21281	-12.7817	2.07421e-37	3.61272e-36	down		Zm00001d033066	2.32292	5.58167	2.10206	2.65533	0.00792309	0.0160559	up
Zm00001d031969	109.836	-1.05309	0.256854	-4.09995	4.13238e-05	0.000108432	down		Zm00001d031790	1757.5	1.46483	0.132837	11.0273	2.8221e-28	2.34152e-27	up		Zm00001d033447	14.7441	5.7611	1.35382	4.25543	2.08644e-05	6.36229e-05	up		Zm00001d033067	105.563	7.46764	1.40945	5.29826	1.16909e-07	4.62293e-07	up
Zm00001d031970	104.791	-1.02953	0.285927	-3.60067	0.000317401	0.000741532	down		Zm00001d031794	268.558	12.5453	1.18952	10.5465	5.27166e-26	4.05174e-25	up		Zm00001d033457	1809.05	-2.14558	0.113283	-18.94	5.33877e-80	2.29754e-78	down		Zm00001d033068	20.0257	-3.82232	0.988062	-3.86851	0.000109504	0.000303332	down
Zm00001d031971	910.532	-3.60454	0.158756	-22.7049	4.01051e-114	1.61471e-112	down		Zm00001d031802	1226.11	1.98939	0.117786	16.8898	5.34543e-64	1.1092e-62	up		Zm00001d033465	98.5209	-1.59704	0.290457	-5.49839	3.83283e-08	1.6149e-07	down		Zm00001d033075	19.5784	1.83693	0.605558	3.03345	0.00241778	0.00540376	up
Zm00001d031977	519.645	-1.40422	0.122586	-11.455	2.22046e-30	2.24401e-29	down		Zm00001d031807	389.82	-1.30226	0.149784	-8.69423	3.49201e-18	1.94715e-17	down		Zm00001d033471	16.0217	1.94775	0.687342	2.83374	0.0046007	0.00963615	up		Zm00001d033080	7.99771	-5.53806	1.44119	-3.8427	0.00012169	0.000334951	down
Zm00001d031991	71.0117	-1.27144	0.32257	-3.94159	8.09424e-05	0.000204479	down		Zm00001d031811	992.336	4.78334	0.179399	26.6631	1.26309e-156	9.10084e-155	up		Zm00001d033503	1619.91	1.45468	0.11754	12.376	3.52424e-35	5.76599e-34	up		Zm00001d033112	610.611	-1.48492	0.113236	-13.1134	2.75814e-39	5.45518e-38	down
Zm00001d031992	1048.79	-1.01884	0.0901973	-11.2957	1.37825e-29	1.35704e-28	down		Zm00001d031813	2828.68	2.74771	0.105121	26.1385	1.33118e-150	9.08816e-149	up		Zm00001d033522	3.23068	-6.2357	2.13748	-2.91731	0.0035306	0.00753541	down		Zm00001d033129	293.186	1.03922	0.165212	6.29023	3.1699e-10	1.60212e-09	up
Zm00001d031993	759.66	5.65154	0.155316	36.3874	6.73196e-290	9.87368e-288	up		Zm00001d031814	37.4732	-4.41363	0.632192	-6.98146	2.92126e-12	1.1837e-11	down		Zm00001d033533	302.293	1.72565	0.627876	2.7484	0.00598867	0.0122487	up		Zm00001d033148	64.4012	1.2752	0.344277	3.704	0.000212225	0.000563149	up
Zm00001d031994	43.3935	9.66374	1.29251	7.47674	7.61894e-14	4.00486e-13	up		Zm00001d031815	881.142	3.14516	0.18706	16.8137	1.93743e-63	3.96815e-62	up		Zm00001d033539	967.454	-1.08804	0.122656	-8.87065	7.27209e-19	6.52571e-18	down		Zm00001d033152	174.595	-3.18673	0.295916	-10.769	4.82017e-27	6.36313e-26	down
Zm00001d032003	85.7236	2.83884	0.309549	9.17091	4.69055e-20	3.33266e-19	up		Zm00001d031816	155.174	1.14002	0.233221	4.88813	1.01797e-06	2.76796e-06	up		Zm00001d033552	123.835	2.03703	0.384943	5.29178	1.21133e-07	4.8235e-07	up		Zm00001d033158	3845.7	1.79508	0.0792753	22.6437	1.61044e-113	1.37264e-111	up
Zm00001d032019	3140.43	-1.04288	0.121621	-8.57483	9.92362e-18	6.3282e-17	down		Zm00001d031822	873.38	2.24521	0.147332	15.2392	1.94329e-52	3.26142e-51	up		Zm00001d033567	2499.49	1.40755	0.0984755	14.2934	2.40541e-46	5.31015e-45	up		Zm00001d033160	633.05	-1.2632	0.135025	-9.35527	8.33884e-21	8.31565e-20	down
Zm00001d032022	5.67123	4.98549	1.67614	2.97438	0.00293577	0.00594603	up		Zm00001d031837	10.1005	-3.09587	1.13063	-2.73819	0.00617781	0.0109314	down		Zm00001d033568	139.537	-1.35228	0.338108	-3.99953	6.34672e-05	0.000181031	down		Zm00001d033171	109.438	1.37978	0.322858	4.27364	1.92307e-05	5.90246e-05	up
Zm00001d032025	11.8016	2.02328	0.764279	2.64731	0.00811356	0.0152134	up		Zm00001d031850	29.3954	1.84245	0.583079	3.15987	0.00157841	0.00303805	up		Zm00001d033572	175.76	-1.83943	0.268014	-6.86317	6.73473e-12	3.9162e-11	down		Zm00001d033181	60.4872	-1.49214	0.326113	-4.57552	4.75043e-06	1.57098e-05	down
Zm00001d032030	1369.44	-1.34212	0.138732	-9.67425	3.87939e-22	2.99159e-21	down		Zm00001d031853	740.777	-1.20075	0.160785	-7.46807	8.13822e-14	3.59388e-13	down		Zm00001d033573	72.2212	1.27398	0.350237	3.63747	0.000275328	0.000714484	up		Zm00001d033187	832.117	-3.0042	0.184103	-16.318	7.34704e-60	2.51436e-58	down
Zm00001d032035	1611.85	2.33725	0.102119	22.8875	6.18525e-116	2.53091e-114	up		Zm00001d031854	991.653	1.06146	0.113996	9.31139	1.26173e-20	7.84856e-20	up		Zm00001d033575	721.612	1.46248	0.137041	10.6718	1.3789e-26	1.72032e-25	up		Zm00001d033193	142.882	-1.21909	0.222647	-5.47545	4.36401e-08	1.80003e-07	down
Zm00001d032040	84.0121	-1.62663	0.322857	-5.03824	4.69837e-07	1.5254e-06	down		Zm00001d031860	113.297	1.92844	0.325281	5.92853	3.05651e-09	1.02253e-08	up		Zm00001d033602	917.75	1.48197	0.13787	10.749	5.98779e-27	7.58156e-26	up		Zm00001d033206	8.25965	-4.78169	1.37388	-3.48043	0.000500603	0.00125453	down
Zm00001d032044	889.646	1.27318	0.0956147	13.3157	1.87622e-40	2.43133e-39	up		Zm00001d031893	449.337	2.6638	0.188862	14.1045	3.56483e-45	5.10381e-44	up		Zm00001d033623	30802.3	3.99851	0.0927041	43.132	0	0	up		Zm00001d033209	31.0024	-4.57468	1.35432	-3.37785	0.000730548	0.0017833	down
Zm00001d032049	1055.87	2.36198	0.149386	15.8113	2.60032e-56	4.74805e-55	up		Zm00001d031899	78.554	1.53416	0.377863	4.0601	4.90511e-05	0.000113163	up		Zm00001d033624	17653.7	1.41925	0.0869499	16.3227	6.8097e-60	2.01109e-58	up		Zm00001d033210	37020.6	1.01111	0.0730929	13.8332	1.60751e-43	3.52171e-42	up
Zm00001d032060	1313.23	2.35007	0.132916	17.6808	5.89754e-70	1.31758e-68	up		Zm00001d031911	697.489	-1.08052	0.116875	-9.24507	2.35084e-20	1.44889e-19	down		Zm00001d033654	167.147	1.31666	0.282348	4.66325	3.11258e-06	1.05501e-05	up		Zm00001d033225	893.167	-1.08226	0.110611	-9.78444	1.31317e-22	1.42599e-21	down
Zm00001d032069	1961.26	4.12536	0.106918	38.5844	0	0	up		Zm00001d031913	2539.65	-1.32506	0.0958839	-13.8194	1.94552e-43	2.65484e-42	down		Zm00001d033664	624.646	1.0624	0.14987	7.08882	1.35259e-12	8.25814e-12	up		Zm00001d033231	207.029	-1.29253	0.201354	-6.41918	1.3701e-10	7.1289e-10	down
Zm00001d032079	422.803	-1.482	0.142533	-10.3976	2.54174e-25	2.19459e-24	down		Zm00001d031918	8.73196	-2.43002	0.912651	-2.6626	0.00775392	0.0135084	down		Zm00001d033683	2065.11	-1.71832	0.125764	-13.663	1.68798e-42	3.38208e-41	down		Zm00001d033240	600.134	-2.22662	0.142915	-15.5801	9.94546e-55	2.9714e-53	down
Zm00001d032084	68.3257	1.20814	0.377178	3.2031	0.00135957	0.00289431	up		Zm00001d031929	1700.85	-1.58549	0.0935326	-16.9512	1.88406e-64	3.93535e-63	down		Zm00001d033698	7.44811	4.54038	1.66274	2.73066	0.00632068	0.0128599	up		Zm00001d033241	2087.85	-1.5355	0.121354	-12.6531	1.07548e-36	2.00428e-35	down
Zm00001d032100	4.51206	6.75323	1.79779	3.75641	0.000172368	0.000417197	up		Zm00001d031934	114.873	2.09786	0.359868	5.82953	5.5584e-09	1.82611e-08	up		Zm00001d033707	3788.13	-1.04998	0.118113	-8.8896	6.13312e-19	5.52155e-18	down		Zm00001d033267	17.8708	-2.98051	0.801272	-3.71972	0.000199444	0.00053211	down
Zm00001d032103	1390.65	3.58088	0.157051	22.8008	4.49807e-115	1.82402e-113	up		Zm00001d031939	3532.34	-1.10067	0.123333	-8.92437	4.48227e-19	2.61259e-18	down		Zm00001d033710	540.675	1.47465	0.181974	8.10361	5.33501e-16	4.06792e-15	up		Zm00001d033271	1131.7	1.29341	0.120572	10.7273	7.5749e-27	9.92427e-26	up
Zm00001d032111	487.204	1.00262	0.115306	8.69531	3.45895e-18	2.25476e-17	up		Zm00001d031940	332.308	-1.18295	0.150373	-7.8668	3.63837e-15	1.736e-14	down		Zm00001d033714	810.685	1.3799	0.139557	9.88771	4.70681e-23	5.13639e-22	up		Zm00001d033273	2397.14	1.74179	0.105604	16.4936	4.07842e-61	1.45989e-59	up
Zm00001d032116	215.045	3.20115	0.231809	13.8095	2.23445e-43	3.08681e-42	up		Zm00001d031943	717.099	-1.81115	0.12542	-14.4407	2.86946e-47	4.30614e-46	down		Zm00001d033718	1489.07	2.72633	0.112048	24.3318	9.02854e-131	7.89373e-129	up		Zm00001d033284	138.836	-1.19782	0.281447	-4.25593	2.08185e-05	6.35699e-05	down
Zm00001d032118	80.454	2.90825	0.409679	7.09885	1.258e-12	6.16768e-12	up		Zm00001d031946	68.99	1.4876	0.347573	4.27997	1.8692e-05	4.50499e-05	up		Zm00001d033738	189.188	-1.63501	0.216834	-7.54035	4.687e-14	3.15894e-13	down		Zm00001d033292	4720.83	-1.25799	0.0709354	-17.7343	2.2795e-70	1.00561e-68	down
Zm00001d032127	96.3311	-1.41077	0.288678	-4.887	1.02384e-06	3.2092e-06	down		Zm00001d031952	153.83	1.38833	0.32816	4.23066	2.33007e-05	5.54981e-05	up		Zm00001d033747	2341.49	1.54941	0.106527	14.5448	6.3041e-48	1.45712e-46	up		Zm00001d033296	304.596	-4.03599	0.197309	-20.4552	5.40027e-93	3.54581e-91	down
Zm00001d032142	197.672	-1.12691	0.168848	-6.67411	2.48745e-11	1.13526e-10	down		Zm00001d031954	68.2769	1.18675	0.439544	2.69996	0.00693473	0.0121762	up		Zm00001d033786	620.514	-1.54576	0.1326	-11.6573	2.1058e-31	3.07055e-30	down		Zm00001d033300	542.095	4.1963	0.204622	20.5076	1.84268e-93	1.21698e-91	up
Zm00001d032146	52.5988	-1.07581	0.423262	-2.5417	0.0110314	0.0202475	down		Zm00001d031956	35.5877	-1.36594	0.423656	-3.22417	0.00126337	0.0024674	down		Zm00001d033787	873.487	2.15166	0.140603	15.3031	7.29388e-53	1.85876e-51	up		Zm00001d033304	53.3003	8.47701	1.25803	6.73833	1.60216e-11	8.99751e-11	up
Zm00001d032162	1467.49	-2.06684	0.123622	-16.719	9.53184e-63	1.90696e-61	down		Zm00001d031958	689.804	-1.17587	0.301269	-3.90305	9.49893e-05	0.000212282	down		Zm00001d033794	712.969	-1.67435	0.135447	-12.3616	4.21605e-35	6.85727e-34	down		Zm00001d033308	53.1218	-1.85194	0.510247	-3.62951	0.000283963	0.00073799	down
Zm00001d032170	192.888	1.60305	0.342458	4.681	2.8548e-06	8.54397e-06	up		Zm00001d031959	159.251	1.18994	0.23725	5.01553	5.28874e-07	1.47734e-06	up		Zm00001d033797	1472.57	2.05216	0.118327	17.3431	2.22385e-67	7.6742e-66	up		Zm00001d033313	15.7218	7.00739	1.34455	5.21172	1.87102e-07	7.2327e-07	up
Zm00001d032178	2.95199	6.17812	1.86142	3.31905	0.000903252	0.00197663	up		Zm00001d031969	109.836	-1.32198	0.260405	-5.07664	3.84167e-07	1.08751e-06	down		Zm00001d033800	1444.4	1.13373	0.136613	8.29886	1.05111e-16	8.38461e-16	up		Zm00001d033330	66.6381	-3.13539	0.362718	-8.64415	5.42068e-18	4.61329e-17	down
Zm00001d032181	1104.65	-1.02077	0.173524	-5.88256	4.03963e-09	1.55705e-08	down		Zm00001d031971	910.532	-1.45225	0.146378	-9.92123	3.3657e-23	2.3331e-22	down		Zm00001d033805	4644.09	1.18638	0.0853509	13.9001	6.32809e-44	1.30698e-42	up		Zm00001d033334	134.08	1.24978	0.25361	4.92797	8.30866e-07	2.99072e-06	up
Zm00001d032186	3036.97	3.96651	0.135904	29.1861	2.91435e-187	2.24663e-185	up		Zm00001d031975	1723.33	-1.40288	0.236348	-5.93564	2.92706e-09	9.79971e-09	down		Zm00001d033822	545.362	-2.1474	0.190885	-11.2497	2.32398e-29	3.16736e-28	down		Zm00001d033338	28.2693	-1.28521	0.558009	-2.3032	0.0212677	0.0395011	down
Zm00001d032197	222.771	2.78917	0.208189	13.3973	6.27081e-41	8.20619e-40	up		Zm00001d031991	71.0117	-1.78802	0.333725	-5.35776	8.42599e-08	2.52894e-07	down		Zm00001d033825	502.402	1.29847	0.1685	7.70607	1.29753e-14	9.08846e-14	up		Zm00001d033339	446.672	2.72593	0.154891	17.599	2.5072e-69	1.08487e-67	up
Zm00001d032213	116.565	1.17762	0.309615	3.80351	0.000142663	0.000348774	up		Zm00001d031992	1048.79	-1.55292	0.0924362	-16.7999	2.446e-63	5.00514e-62	down		Zm00001d033826	215.395	-1.06183	0.218676	-4.85572	1.19948e-06	4.26155e-06	down		Zm00001d033347	1777.65	-4.65713	0.137304	-33.9183	3.58472e-252	1.65241e-249	down
Zm00001d032222	114.779	-1.81687	0.3287	-5.52745	3.24913e-08	1.16267e-07	down		Zm00001d031993	759.66	2.14038	0.165101	12.964	1.95653e-38	2.26945e-37	up		Zm00001d033829	31.1956	1.65054	0.629384	2.62248	0.00872936	0.0172297	up		Zm00001d033379	54.1058	2.35322	0.47874	4.91545	8.85781e-07	3.17725e-06	up
Zm00001d032223	156.218	1.33276	0.28419	4.68969	2.73618e-06	8.20963e-06	up		Zm00001d031994	43.3935	6.54514	1.309	5.00009	5.73039e-07	1.59582e-06	up		Zm00001d033832	10.4383	-1.98984	0.893683	-2.22656	0.0259767	0.0461456	down		Zm00001d033383	505.259	1.02355	0.167216	6.12113	9.29133e-10	4.50447e-09	up
Zm00001d032230	4.29643	6.95528	1.82216	3.81705	0.000135058	0.000331294	up		Zm00001d032003	85.7236	-1.21868	0.367292	-3.31801	0.000906612	0.00180921	down		Zm00001d033836	433.973	2.21572	0.184949	11.9802	4.51139e-33	6.89647e-32	up		Zm00001d033397	615.425	1.02777	0.139223	7.38219	1.55711e-13	1.00258e-12	up
Zm00001d032240	54.6514	1.54988	0.499178	3.10487	0.00190362	0.00396103	up		Zm00001d032016	526.541	1.16838	0.203715	5.73537	9.7298e-09	3.13645e-08	up		Zm00001d033853	1453.88	1.08789	0.100824	10.7901	3.83518e-27	4.88676e-26	up		Zm00001d033402	435.734	-2.53304	0.1662	-15.2409	1.89358e-52	5.43459e-51	down
Zm00001d032253	78.5032	2.79446	0.619066	4.51399	6.36182e-06	1.83354e-05	up		Zm00001d032022	5.67123	6.86467	1.64628	4.1698	3.0487e-05	7.16807e-05	up		Zm00001d033855	6382.38	1.45654	0.0888936	16.3852	2.43895e-60	7.26105e-59	up		Zm00001d033412	229.1	1.39994	0.234042	5.98158	2.2099e-09	1.03429e-08	up
Zm00001d032268	1050.25	1.84753	0.107418	17.1995	2.67836e-66	5.71797e-65	up		Zm00001d032029	246.34	-1.26918	0.262379	-4.8372	1.3168e-06	3.54307e-06	down		Zm00001d033857	33.8279	1.97242	0.471279	4.18525	2.84847e-05	8.52266e-05	up		Zm00001d033419	639.253	-2.05966	0.209616	-9.82586	8.7123e-23	9.55729e-22	down
Zm00001d032274	52.9507	1.15956	0.382872	3.02858	0.0024571	0.00503342	up		Zm00001d032040	84.0121	-1.13269	0.316233	-3.58183	0.000341191	0.000717955	down		Zm00001d033861	4.42151	6.81485	1.93061	3.5299	0.000415718	0.00104938	up		Zm00001d033421	605.978	-1.39825	0.143603	-9.73693	2.09803e-22	2.25658e-21	down
Zm00001d032291	4.64499	5.56224	1.6534	3.36413	0.000767855	0.00169852	up		Zm00001d032046	667.908	1.10135	0.1357	8.11605	4.81609e-16	2.40533e-15	up		Zm00001d033872	74.1771	1.29941	0.399946	3.24898	0.0011582	0.00270703	up		Zm00001d033446	586.521	-6.59352	0.311771	-21.1486	2.84286e-99	2.07805e-97	down
Zm00001d032292	1024.69	-2.97983	0.120592	-24.71	8.34383e-135	4.13294e-133	down		Zm00001d032056	50.3009	-2.24677	0.43801	-5.1295	2.90515e-07	8.31224e-07	down		Zm00001d033878	324.755	2.58461	0.192123	13.4529	2.95946e-41	5.75249e-40	up		Zm00001d033457	1809.05	-1.29029	0.112564	-11.4628	2.02852e-30	3.05252e-29	down
Zm00001d032300	1023.27	1.30045	0.126259	10.2999	7.05436e-25	5.9856e-24	up		Zm00001d032058	127.286	1.68776	0.215509	7.83149	4.82122e-15	2.28461e-14	up		Zm00001d033896	2750.4	3.70812	0.0938041	39.5305	0	0	up		Zm00001d033465	98.5209	-1.01417	0.288901	-3.51044	0.000447364	0.00112825	down
Zm00001d032301	136.721	-1.22938	0.296855	-4.14136	3.4526e-05	9.15303e-05	down		Zm00001d032060	1313.23	1.91178	0.133361	14.3354	1.31424e-46	1.93936e-45	up		Zm00001d033898	170.28	-1.51954	0.18244	-8.32898	8.15389e-17	6.54204e-16	down		Zm00001d033471	16.0217	-2.55391	1.07146	-2.38357	0.0171455	0.0324833	down
Zm00001d032308	442.663	-1.18801	0.147	-8.08173	6.38563e-16	3.75116e-15	down		Zm00001d032069	1961.26	1.4526	0.10985	13.2236	6.4161e-40	7.85413e-39	up		Zm00001d033905	241.705	-1.96537	0.199984	-9.82767	8.55787e-23	9.2522e-22	down		Zm00001d033496	1353.81	2.53246	0.134147	18.8783	1.72141e-79	9.02124e-78	up
Zm00001d032310	955.217	2.07087	0.128744	16.0851	3.2456e-58	6.11412e-57	up		Zm00001d032076	50.3486	-1.63403	0.409736	-3.98802	6.66279e-05	0.000151424	down		Zm00001d033910	15.9048	1.87117	0.718153	2.60553	0.0091733	0.0180335	up		Zm00001d033503	1619.91	1.21931	0.118562	10.2841	8.31161e-25	9.99651e-24	up
Zm00001d032311	843.816	1.81779	0.122092	14.8887	3.9002e-50	6.31045e-49	up		Zm00001d032083	94.4648	-5.1108	0.493961	-10.3466	4.33776e-25	3.23395e-24	down		Zm00001d033951	24.7683	-1.58613	0.565055	-2.80703	0.00500009	0.0104086	down		Zm00001d033523	296.712	-1.4794	0.169651	-8.72027	2.7755e-18	2.39733e-17	down
Zm00001d032324	1076.37	2.79127	0.302071	9.24044	2.45478e-20	1.76131e-19	up		Zm00001d032084	68.3257	-5.48005	0.675354	-8.11435	4.88399e-16	2.43759e-15	down		Zm00001d033957	3556.37	2.73909	0.103345	26.5042	8.66821e-155	9.73303e-153	up		Zm00001d033539	967.454	-1.24988	0.124431	-10.0447	9.69528e-24	1.10992e-22	down
Zm00001d032331	70.9612	1.28086	0.30806	4.15783	3.21281e-05	8.5434e-05	up		Zm00001d032103	1390.65	2.03136	0.158624	12.8061	1.51484e-37	1.7131e-36	up		Zm00001d033987	334.547	-3.3546	0.16918	-19.8285	1.68844e-87	8.06657e-86	down		Zm00001d033543	368.44	-1.14042	0.175464	-6.49948	8.05976e-11	4.28041e-10	down
Zm00001d032332	26.1328	3.11666	0.588017	5.30028	1.15626e-07	3.94864e-07	up		Zm00001d032118	80.454	3.94288	0.403758	9.76545	1.58404e-22	1.06761e-21	up		Zm00001d033995	1237.54	-1.18001	0.11958	-9.86793	5.73365e-23	6.24155e-22	down		Zm00001d033552	123.835	1.73281	0.388061	4.4653	7.99554e-06	2.57331e-05	up
Zm00001d032334	382.839	1.06084	0.181996	5.82893	5.5784e-09	2.12549e-08	up		Zm00001d032139	199.901	1.06015	0.220455	4.80893	1.51742e-06	4.06064e-06	up		Zm00001d033999	392.027	-1.132	0.228341	-4.95749	7.14106e-07	2.6061e-06	down		Zm00001d033567	2499.49	1.14608	0.0992914	11.5426	8.04682e-31	1.23139e-29	up
Zm00001d032347	4.17336	6.74917	1.92861	3.4995	0.000466127	0.00106444	up		Zm00001d032142	197.672	-1.28832	0.170784	-7.54358	4.57234e-14	2.04986e-13	down		Zm00001d034012	259.491	1.26732	0.183962	6.88904	5.61699e-12	3.28959e-11	up		Zm00001d033574	2295.4	-1.41174	0.0981583	-14.3823	6.68143e-47	1.62447e-45	down
Zm00001d032353	108.91	-1.50923	0.321227	-4.69832	2.6231e-06	7.885e-06	down		Zm00001d032163	265.45	-1.6053	0.209881	-7.64861	2.03167e-14	9.30446e-14	down		Zm00001d034022	127.716	-1.2575	0.232947	-5.3982	6.73137e-08	2.76607e-07	down		Zm00001d033589	562.12	-1.73406	0.229717	-7.54868	4.39684e-14	2.94955e-13	down
Zm00001d032356	76.5535	-2.68079	0.40941	-6.54795	5.83322e-11	2.58394e-10	down		Zm00001d032181	1104.65	-1.86443	0.175429	-10.6278	2.21235e-26	1.72011e-25	down		Zm00001d034035	1975.45	1.85096	0.105636	17.5221	9.72395e-69	3.4581e-67	up		Zm00001d033607	299.066	-1.79545	0.209818	-8.5572	1.15643e-17	9.6101e-17	down
Zm00001d032362	794.789	1.55443	0.135626	11.4612	2.06731e-30	2.09204e-29	up		Zm00001d032186	3036.97	-1.13787	0.143509	-7.9289	2.21093e-15	1.06828e-14	down		Zm00001d034037	11557.7	1.34393	0.0990833	13.5636	6.58365e-42	1.30143e-40	up		Zm00001d033621	441.282	1.22484	0.148824	8.23011	1.87037e-16	1.44927e-15	up
Zm00001d032363	5476.8	6.30551	0.0952123	66.2257	0	0	up		Zm00001d032188	835.506	-1.07562	0.12201	-8.81579	1.18849e-18	6.77039e-18	down		Zm00001d034038	1510.34	1.38753	0.104898	13.2275	6.08924e-40	1.14341e-38	up		Zm00001d033633	5773.44	-1.92401	0.104251	-18.4556	4.70214e-76	2.29886e-74	down
Zm00001d032377	338.76	1.37473	0.177837	7.73028	1.07308e-14	5.93334e-14	up		Zm00001d032192	8.05554	2.88432	1.19122	2.42131	0.0154648	0.0257573	up		Zm00001d034040	266.381	-1.15152	0.158061	-7.28533	3.20878e-13	2.04137e-12	down		Zm00001d033654	167.147	1.64792	0.282857	5.82598	5.67788e-09	2.57058e-08	up
Zm00001d032397	43.7915	9.6262	1.24909	7.7066	1.29218e-14	7.11516e-14	up		Zm00001d032197	222.771	1.79025	0.211082	8.4813	2.22697e-17	1.19333e-16	up		Zm00001d034062	288.741	-1.87016	0.24795	-7.54249	4.61072e-14	3.11037e-13	down		Zm00001d033684	517.982	-1.14923	0.167007	-6.88136	5.92819e-12	3.44216e-11	down
Zm00001d032408	1039.8	4.32956	0.117278	36.9171	2.46111e-298	4.02819e-296	up		Zm00001d032209	32.6703	1.19339	0.492186	2.42468	0.0153218	0.0255287	up		Zm00001d034068	33.0128	5.35143	1.35488	3.94974	7.82356e-05	0.000220146	up		Zm00001d033698	7.44811	4.132	1.6977	2.43389	0.0149377	0.0286368	up
Zm00001d032423	36.3836	2.565	0.427745	5.99656	2.01541e-09	7.94729e-09	up		Zm00001d032222	114.779	-2.25197	0.334743	-6.72745	1.72667e-11	6.68897e-11	down		Zm00001d034073	696.393	1.88274	0.15514	12.1358	6.82526e-34	1.0715e-32	up		Zm00001d033707	3788.13	-1.89103	0.119158	-15.8699	1.02406e-56	3.23502e-55	down
Zm00001d032430	185.528	-1.06118	0.199413	-5.32151	1.02912e-07	3.52673e-07	down		Zm00001d032223	156.218	1.40251	0.284178	4.93533	8.00168e-07	2.19708e-06	up		Zm00001d034074	261.191	1.19776	0.1827	6.55589	5.53107e-11	3.00312e-10	up		Zm00001d033713	163.864	-3.02172	0.276246	-10.9385	7.5421e-28	1.03182e-26	down
Zm00001d032447	44.5493	-3.66331	0.561485	-6.52433	6.83082e-11	3.0148e-10	down		Zm00001d032224	879.509	-1.16819	0.11066	-10.5566	4.73723e-26	3.64605e-25	down		Zm00001d034076	63.9762	1.92201	0.411437	4.67146	2.99061e-06	1.01601e-05	up		Zm00001d033738	189.188	-1.33916	0.217881	-6.14628	7.93236e-10	3.88314e-09	down
Zm00001d032453	1884.38	1.0158	0.108082	9.3984	5.53965e-21	4.09036e-20	up		Zm00001d032240	54.6514	4.76592	0.467493	10.1946	2.09565e-24	1.52939e-23	up		Zm00001d034077	1306.39	-1.4296	0.149022	-9.5932	8.53977e-22	8.80651e-21	down		Zm00001d033747	2341.49	2.07523	0.106426	19.4993	1.11385e-84	6.36926e-83	up
Zm00001d032455	558.35	1.11304	0.1263	8.81268	1.22186e-18	8.12904e-18	up		Zm00001d032245	262.549	1.05264	0.178824	5.88646	3.94565e-09	1.30851e-08	up		Zm00001d034085	331.725	2.05365	0.162439	12.6426	1.22953e-36	2.1018e-35	up		Zm00001d033794	712.969	-1.27339	0.135596	-9.39107	5.93959e-21	5.9599e-20	down
Zm00001d032461	2163.55	-1.71778	0.107324	-16.0056	1.1685e-57	2.18304e-56	down		Zm00001d032250	305.161	1.53803	0.215274	7.14453	9.03017e-13	3.76243e-12	up		Zm00001d034095	1729.95	4.30568	0.116241	37.0411	2.499e-300	1.08388e-297	up		Zm00001d033797	1472.57	1.91517	0.119395	16.0406	6.64988e-58	2.17998e-56	up
Zm00001d032469	4.96663	7.1435	1.74954	4.08308	4.44434e-05	0.000116307	up		Zm00001d032253	78.5032	6.79267	0.588779	11.5369	8.60021e-31	7.7902e-30	up		Zm00001d034096	1176.22	5.05307	0.124143	40.7035	0	0	up		Zm00001d033822	545.362	-3.14304	0.198973	-15.7963	3.29819e-56	1.02471e-54	down
Zm00001d032470	1333.47	1.42331	0.105251	13.5231	1.14329e-41	1.52082e-40	up		Zm00001d032266	222.86	-1.14823	0.19659	-5.84075	5.19669e-09	1.71083e-08	down		Zm00001d034097	767.818	4.63246	0.315879	14.6653	1.07496e-48	2.52421e-47	up		Zm00001d033825	502.402	1.19399	0.169842	7.03003	2.06486e-12	1.23776e-11	up
Zm00001d032471	177.863	2.48769	0.651792	3.81669	0.000135253	0.000331735	up		Zm00001d032268	1050.25	1.56304	0.10804	14.4673	1.95053e-47	2.94309e-46	up		Zm00001d034107	526.496	3.57153	0.227887	15.6724	2.33601e-55	6.30923e-54	up		Zm00001d033829	31.1956	2.10086	0.629131	3.3393	0.000839893	0.00202873	up
Zm00001d032473	471.868	1.73556	0.125589	13.8193	1.94938e-43	2.69796e-42	up		Zm00001d032272	536.128	1.17165	0.12418	9.43511	3.90585e-21	2.48126e-20	up		Zm00001d034109	1033.16	2.24417	0.114372	19.6217	1.00924e-85	4.69989e-84	up		Zm00001d033836	433.973	1.79384	0.187407	9.57187	1.04994e-21	1.09185e-20	up
Zm00001d032485	2188.18	1.63204	0.105073	15.5324	2.09304e-54	3.70208e-53	up		Zm00001d032292	1024.69	-1.4888	0.114573	-12.9944	1.31685e-38	1.54201e-37	down		Zm00001d034118	44.5817	-1.20284	0.435368	-2.7628	0.00573073	0.0117734	down		Zm00001d033837	299.685	-1.13141	0.180056	-6.28368	3.30661e-10	1.66934e-09	down
Zm00001d032501	465.714	-2.65382	0.159721	-16.6153	5.39665e-62	1.07207e-60	down		Zm00001d032310	955.217	1.59791	0.129575	12.3319	6.09824e-35	6.38396e-34	up		Zm00001d034128	606.624	-2.71897	0.180684	-15.0482	3.5469e-51	8.77601e-50	down		Zm00001d033840	696.82	1.00846	0.137247	7.34776	2.01552e-13	1.28855e-12	up
Zm00001d032519	692.606	13.6953	1.18301	11.5766	5.41427e-31	5.56632e-30	up		Zm00001d032311	843.816	2.13298	0.121705	17.5259	9.0924e-69	2.06281e-67	up		Zm00001d034130	736.383	1.74966	0.15214	11.5003	1.31421e-30	1.86109e-29	up		Zm00001d033843	1494.28	1.36384	0.0988788	13.793	2.80648e-43	6.10105e-42	up
Zm00001d032532	905.91	3.68276	0.162476	22.6664	9.6124e-114	3.82919e-112	up		Zm00001d032330	6.91386	-2.6238	1.05027	-2.4982	0.0124824	0.0210901	down		Zm00001d034143	107.562	-1.35332	0.251117	-5.38918	7.07787e-08	2.9036e-07	down		Zm00001d033853	1453.88	1.09903	0.10171	10.8055	3.24248e-27	4.32337e-26	up
Zm00001d032535	140.403	1.18477	0.272098	4.35419	1.33559e-05	3.71104e-05	up		Zm00001d032331	70.9612	1.01892	0.310767	3.27873	0.00104275	0.00206274	up		Zm00001d034157	712.645	-1.21323	0.137541	-8.82086	1.13587e-18	1.00986e-17	down		Zm00001d033855	6382.38	1.19754	0.0891782	13.4286	4.11061e-41	8.47138e-40	up
Zm00001d032539	282.442	-1.24606	0.204194	-6.10235	1.04519e-09	4.21566e-09	down		Zm00001d032332	26.1328	2.98795	0.589711	5.0668	4.0456e-07	1.14289e-06	up		Zm00001d034189	87.9595	1.63318	0.364286	4.48325	7.35149e-06	2.39351e-05	up		Zm00001d033857	33.8279	1.26016	0.482429	2.61211	0.00899865	0.0180653	up
Zm00001d032545	205.439	-1.6747	0.207317	-8.07795	6.58646e-16	3.86211e-15	down		Zm00001d032338	366.609	-1.05203	0.176734	-5.95263	2.63874e-09	8.85988e-09	down		Zm00001d034196	84.1856	1.36412	0.333371	4.09192	4.27821e-05	0.000125012	up		Zm00001d033872	74.1771	1.75265	0.399693	4.385	1.15988e-05	3.65539e-05	up
Zm00001d032550	1153.72	1.17267	0.117793	9.95536	2.38967e-23	1.92494e-22	up		Zm00001d032362	794.789	1.28771	0.136229	9.45253	3.30743e-21	2.10776e-20	up		Zm00001d034197	3101.61	1.60908	0.136714	11.7697	5.59262e-32	8.30818e-31	up		Zm00001d033878	324.755	2.12779	0.196528	10.8269	2.56688e-27	3.43066e-26	up
Zm00001d032557	438.181	2.00272	0.162279	12.3412	5.43129e-35	6.20519e-34	up		Zm00001d032363	5476.8	2.91932	0.0971555	30.0479	2.32409e-198	2.50775e-196	up		Zm00001d034206	235.809	-1.47527	0.174531	-8.4528	2.844e-17	2.34038e-16	down		Zm00001d033898	170.28	-2.0544	0.197569	-10.3984	2.52167e-25	3.10731e-24	down
Zm00001d032560	3202.08	1.36466	0.11291	12.0863	1.24758e-33	1.37526e-32	up		Zm00001d032368	235.251	4.00533	0.303851	13.1819	1.11575e-39	1.3613e-38	up		Zm00001d034223	1320.73	-1.05662	0.142773	-7.40069	1.35482e-13	8.81946e-13	down		Zm00001d033905	241.705	-1.05629	0.196961	-5.36293	8.18833e-08	3.288e-07	down
Zm00001d032572	299.109	1.39728	0.184652	7.56707	3.81747e-14	2.04665e-13	up		Zm00001d032370	2607.61	-1.45452	0.0981832	-14.8143	1.18391e-49	1.87728e-48	down		Zm00001d034257	238.276	-3.66081	0.223269	-16.3964	2.02908e-60	6.06532e-59	down		Zm00001d033906	1311.03	1.03123	0.0943026	10.9353	7.81619e-28	1.06867e-26	up
Zm00001d032608	1991.33	1.44844	0.119752	12.0953	1.11769e-33	1.23389e-32	up		Zm00001d032371	98.7681	1.48533	0.254871	5.82775	5.61808e-09	1.84462e-08	up		Zm00001d034277	99.2188	2.91754	0.389243	7.49541	6.60931e-14	4.40488e-13	up		Zm00001d033910	15.9048	1.74089	0.729487	2.38646	0.0170116	0.0322675	up
Zm00001d032609	1578.37	3.69117	0.135559	27.2292	2.93338e-163	1.81524e-161	up		Zm00001d032379	1090.86	1.17617	0.123436	9.5286	1.59423e-21	1.03172e-20	up		Zm00001d034319	1301.51	-1.5727	0.155155	-10.1364	3.81029e-24	4.36702e-23	down		Zm00001d033931	65189.5	2.11602	0.083571	25.32	1.92196e-141	2.46655e-139	up
Zm00001d032610	33.1023	8.70235	1.30495	6.66874	2.58004e-11	1.17609e-10	up		Zm00001d032386	7324.17	1.71174	0.0625283	27.3754	5.38494e-165	4.23896e-163	up		Zm00001d034345	6905.12	-1.90679	0.0962891	-19.8027	2.81889e-87	1.3352e-85	down		Zm00001d033955	452.465	1.17091	0.161921	7.23137	4.78133e-13	2.98909e-12	up
Zm00001d032612	10.0681	8.04899	1.40086	5.74573	9.15263e-09	3.43577e-08	up		Zm00001d032397	43.7915	8.29277	1.2527	6.61989	3.59464e-11	1.36316e-10	up		Zm00001d034370	110.078	-1.04007	0.285671	-3.6408	0.000271795	0.000706309	down		Zm00001d033957	3556.37	1.00946	0.107443	9.39533	5.70396e-21	5.72835e-20	up
Zm00001d032616	51.769	8.9133	1.22045	7.30332	2.80762e-13	1.43118e-12	up		Zm00001d032408	1039.8	2.48636	0.119872	20.7418	1.45411e-95	5.20468e-94	up		Zm00001d034382	24038.7	5.30174	0.0861505	61.5404	0	0	up		Zm00001d033976	5356.79	-1.03279	0.0727256	-14.2012	9.0074e-46	2.09742e-44	down
Zm00001d032659	846.438	1.12092	0.149982	7.47366	7.79938e-14	4.09305e-13	up		Zm00001d032409	505.363	1.1627	0.129559	8.97434	2.85067e-19	1.67571e-18	up		Zm00001d034388	5697.53	1.70899	0.0916108	18.6549	1.15144e-77	4.78756e-76	up		Zm00001d033979	1226.34	-1.19268	0.132219	-9.0205	1.87235e-19	1.72193e-18	down
Zm00001d032662	8.99435	2.24054	0.972294	2.30439	0.0212009	0.0367932	up		Zm00001d032423	36.3836	1.2297	0.44627	2.7555	0.00586023	0.0104077	up		Zm00001d034405	103.55	-1.4667	0.26238	-5.58998	2.27095e-08	9.78829e-08	down		Zm00001d033987	334.547	-5.44909	0.255411	-21.3346	5.42389e-101	4.0566e-99	down
Zm00001d032676	4.24346	6.60828	1.6917	3.9063	9.37193e-05	0.000234631	up		Zm00001d032428	1427.34	1.52671	0.102817	14.8488	7.08597e-50	1.12845e-48	up		Zm00001d034420	7959.57	-1.40195	0.103101	-13.5979	4.12377e-42	8.18831e-41	down		Zm00001d033995	1237.54	-1.04775	0.120352	-8.70564	3.15777e-18	2.71713e-17	down
Zm00001d032685	1815.44	1.50732	0.0850554	17.7216	2.85521e-70	6.44907e-69	up		Zm00001d032435	903.275	-1.01704	0.101927	-9.97807	1.90132e-23	1.33092e-22	down		Zm00001d034433	4133.52	1.60824	0.0907762	17.7166	3.12484e-70	1.13687e-68	up		Zm00001d033999	392.027	-2.53947	0.24361	-10.4243	1.92006e-25	2.37245e-24	down
Zm00001d032687	387.263	-1.21333	0.199406	-6.08472	1.16697e-09	4.68926e-09	down		Zm00001d032439	407.211	1.33562	0.208972	6.39137	1.64407e-10	5.96667e-10	up		Zm00001d034435	159.065	3.67763	0.324341	11.3388	8.43123e-30	1.16562e-28	up		Zm00001d034007	27.9736	3.99018	0.705482	5.65595	1.54983e-08	6.70612e-08	up
Zm00001d032688	604.673	4.57858	0.220661	20.7494	1.24179e-95	4.10663e-94	up		Zm00001d032447	44.5493	-2.4909	0.528888	-4.70969	2.4809e-06	6.49977e-06	down		Zm00001d034439	31.6901	-1.83233	0.538418	-3.40318	0.00066606	0.00162368	down		Zm00001d034011	461.399	-1.48515	0.173454	-8.5622	1.10736e-17	9.2227e-17	down
Zm00001d032689	447.442	-1.09889	0.162118	-6.77832	1.21577e-11	5.63643e-11	down		Zm00001d032453	1884.38	1.02844	0.108153	9.5091	1.92328e-21	1.24068e-20	up		Zm00001d034448	218.07	1.53685	0.264103	5.81911	5.91621e-09	2.69828e-08	up		Zm00001d034022	127.716	-1.46727	0.241342	-6.07965	1.20442e-09	5.77464e-09	down
Zm00001d032691	2360.33	-5.14531	0.124893	-41.1978	0	0	down		Zm00001d032455	558.35	1.75071	0.12446	14.0664	6.11437e-45	8.68656e-44	up		Zm00001d034453	1431.15	12.2456	1.23213	9.93852	2.82993e-23	3.11588e-22	up		Zm00001d034027	31.3381	4.6683	0.661662	7.05542	1.72083e-12	1.03815e-11	up
Zm00001d032692	428.537	-1.90121	0.142256	-13.3647	9.71964e-41	1.26681e-39	down		Zm00001d032457	362.606	-1.7071	0.160398	-10.6429	1.8825e-26	1.46571e-25	down		Zm00001d034457	913.425	1.80214	0.146965	12.2624	1.44205e-34	2.30978e-33	up		Zm00001d034037	11557.7	1.14487	0.0992241	11.5382	8.46799e-31	1.29497e-29	up
Zm00001d032694	892.552	3.4535	0.143911	23.9974	2.95723e-127	1.36316e-125	up		Zm00001d032464	679.82	-1.43698	0.116372	-12.3482	4.98282e-35	5.23859e-34	down		Zm00001d034461	1427.8	12.1185	1.18318	10.2423	1.28213e-24	1.49267e-23	up		Zm00001d034045	12.2891	3.20334	0.767052	4.17617	2.96455e-05	8.85367e-05	up
Zm00001d032719	264.726	2.03289	0.199319	10.1992	1.99977e-24	1.67106e-23	up		Zm00001d032467	1460.61	1.75517	0.418881	4.19014	2.78779e-05	6.5756e-05	up		Zm00001d034494	592.213	1.10003	0.168984	6.50965	7.53236e-11	4.05293e-10	up		Zm00001d034048	174.184	-1.63315	0.260626	-6.26627	3.69793e-10	1.86025e-09	down
Zm00001d032725	2808.17	1.30809	0.114848	11.3897	4.70376e-30	4.70106e-29	up		Zm00001d032470	1333.47	1.42332	0.105356	13.5097	1.37094e-41	1.76926e-40	up		Zm00001d034497	1486.11	1.49504	0.11658	12.8242	1.20066e-37	2.10615e-36	up		Zm00001d034054	178.26	-1.0531	0.257608	-4.08801	4.35082e-05	0.000126901	down
Zm00001d032734	766.59	1.17129	0.186869	6.26798	3.65751e-10	1.53042e-09	up		Zm00001d032471	177.863	1.73788	0.653432	2.65961	0.00782302	0.0136224	up		Zm00001d034508	717.361	2.07969	0.140519	14.8001	1.46313e-49	3.51787e-48	up		Zm00001d034062	288.741	-1.43899	0.247942	-5.80373	6.48551e-09	2.91519e-08	down
Zm00001d032744	131.186	-3.70325	0.3056	-12.118	8.4845e-34	9.40792e-33	down		Zm00001d032480	1509.38	-1.52098	0.115014	-13.2244	6.34646e-40	7.77749e-39	down		Zm00001d034523	69.681	-3.12437	0.904065	-3.45591	0.000548443	0.00135791	down		Zm00001d034064	722.401	-1.02947	0.201219	-5.11616	3.11816e-07	1.17559e-06	down
Zm00001d032745	399.771	-1.02979	0.187825	-5.48272	4.18825e-08	1.48555e-07	down		Zm00001d032501	465.714	-1.30571	0.150386	-8.68244	3.87384e-18	2.15516e-17	down		Zm00001d034533	1021.42	-1.11992	0.140194	-7.98832	1.36791e-15	1.01777e-14	down		Zm00001d034066	2027.68	-1.05627	0.0972335	-10.8632	1.72593e-27	2.32599e-26	down
Zm00001d032768	14.2268	3.44261	1.0755	3.20094	0.00136982	0.0029142	up		Zm00001d032504	89.5799	-2.93314	0.320945	-9.13907	6.29905e-20	3.81113e-19	down		Zm00001d034547	1170.88	-1.07635	0.152611	-7.05294	1.75175e-12	1.0619e-11	down		Zm00001d034074	261.191	1.79877	0.182165	9.8744	5.37541e-23	5.96337e-22	up
Zm00001d032787	200.654	-2.05457	0.281525	-7.29798	2.9211e-13	1.48768e-12	down		Zm00001d032519	692.606	11.0639	1.18376	9.3464	9.06829e-21	5.67442e-20	up		Zm00001d034569	758.986	2.9013	0.173109	16.76	4.78615e-63	1.51893e-61	up		Zm00001d034077	1306.39	-1.38195	0.149614	-9.23673	2.54154e-20	2.46906e-19	down
Zm00001d032788	20.9565	-2.77853	0.657687	-4.2247	2.39262e-05	6.4636e-05	down		Zm00001d032528	315.331	1.07536	0.192015	5.60041	2.13844e-08	6.71812e-08	up		Zm00001d034601	9589.54	1.82911	0.105183	17.3899	9.84169e-68	3.43373e-66	up		Zm00001d034078	16.5516	7.21195	1.32217	5.45465	4.90692e-08	2.01331e-07	up
Zm00001d032810	10657.9	1.31329	0.0878853	14.9432	1.72435e-50	2.81416e-49	up		Zm00001d032529	110.887	-2.31729	0.296776	-7.8082	5.8009e-15	2.7377e-14	down		Zm00001d034615	788.712	1.03916	0.146652	7.08586	1.38184e-12	8.43438e-12	up		Zm00001d034107	526.496	4.38561	0.22703	19.3173	3.83879e-83	2.1409e-81	up
Zm00001d032844	2.97768	6.30227	2.05248	3.07056	0.00213655	0.00441844	up		Zm00001d032532	905.91	1.77587	0.165044	10.76	5.31839e-27	4.23023e-26	up		Zm00001d034636	193.017	1.0267	0.225135	4.5604	5.10572e-06	1.69171e-05	up		Zm00001d034109	1033.16	2.48676	0.114847	21.6529	5.7069e-104	4.38441e-102	up
Zm00001d032849	740.647	1.25497	0.148759	8.43624	3.27701e-17	2.03457e-16	up		Zm00001d032533	90.6243	-1.32109	0.330776	-3.9939	6.49957e-05	0.000147942	down		Zm00001d034643	713.729	3.62982	0.176483	20.5675	5.36718e-94	2.82672e-92	up		Zm00001d034118	44.5817	-1.07505	0.439456	-2.44631	0.0144325	0.0277554	down
Zm00001d032854	2847.48	-1.20288	0.129795	-9.26754	1.90495e-20	1.3716e-19	down		Zm00001d032535	140.403	3.03628	0.262279	11.5765	5.42157e-31	4.94333e-30	up		Zm00001d034702	79.7411	-2.19196	0.35063	-6.25148	4.0657e-10	2.05327e-09	down		Zm00001d034128	606.624	-7.81188	0.328955	-23.7475	1.16535e-124	1.18035e-122	down
Zm00001d032857	1494.28	1.78279	0.123295	14.4596	2.18048e-47	3.3345e-46	up		Zm00001d032536	3556.47	-1.48011	0.0847035	-17.474	2.26206e-68	5.08505e-67	down		Zm00001d034713	1016.97	1.66949	0.1177	14.1842	1.14727e-45	2.48071e-44	up		Zm00001d034130	736.383	2.5711	0.151013	17.0257	5.29509e-65	2.06921e-63	up
Zm00001d032866	330.942	3.49499	0.206488	16.9259	2.89728e-64	5.94916e-63	up		Zm00001d032543	560.655	-1.1092	0.137627	-8.05945	7.6639e-16	3.78913e-15	down		Zm00001d034725	112.071	3.25285	0.33425	9.7318	2.20658e-22	2.33986e-21	up		Zm00001d034159	483.839	1.30252	0.149129	8.73417	2.45442e-18	2.12814e-17	up
Zm00001d032873	11776.7	2.55276	0.120431	21.1969	1.01959e-99	3.54844e-98	up		Zm00001d032548	187.14	1.03518	0.234189	4.42028	9.85735e-06	2.44501e-05	up		Zm00001d034745	1710.75	-2.52139	0.109186	-23.0927	5.48749e-118	4.08698e-116	down		Zm00001d034168	101.468	1.59723	0.281931	5.66532	1.46752e-08	6.36583e-08	up
Zm00001d032881	508.151	-5.11868	0.18821	-27.1967	7.10975e-163	4.35198e-161	down		Zm00001d032550	1153.72	2.07547	0.116556	17.8066	6.28076e-71	1.47641e-69	up		Zm00001d034751	3180.92	-1.0253	0.133188	-7.69815	1.38054e-14	9.64854e-14	down		Zm00001d034175	1377.47	1.04826	0.12081	8.67691	4.06662e-18	3.48059e-17	up
Zm00001d032882	585.429	-1.20942	0.169226	-7.14677	8.88418e-13	4.39385e-12	down		Zm00001d032552	2127.85	1.69663	0.115764	14.6559	1.23423e-48	1.91184e-47	up		Zm00001d034779	41.7586	-2.92063	0.470287	-6.21033	5.28745e-10	2.64612e-09	down		Zm00001d034181	41.68	-1.22435	0.420154	-2.91404	0.00356781	0.0077338	down
Zm00001d032883	396.316	-2.49788	0.189116	-13.2082	7.86912e-40	1.00248e-38	down		Zm00001d032557	438.181	1.94934	0.162605	11.9882	4.09815e-33	4.03252e-32	up		Zm00001d034782	2791.21	1.20661	0.107809	11.1921	4.45708e-29	6.01162e-28	up		Zm00001d034189	87.9595	1.17857	0.371914	3.16893	0.00153003	0.00354049	up
Zm00001d032884	381.686	-1.38102	0.171509	-8.05215	8.1351e-16	4.74554e-15	down		Zm00001d032560	3202.08	1.29194	0.11299	11.4341	2.82439e-30	2.51309e-29	up		Zm00001d034802	29.7458	-1.31085	0.433252	-3.0256	0.00248141	0.00543775	down		Zm00001d034206	235.809	-1.8615	0.181658	-10.2473	1.21746e-24	1.44918e-23	down
Zm00001d032888	126.912	-4.47949	0.31699	-14.1313	2.43502e-45	3.54151e-44	down		Zm00001d032565	601.711	-1.4652	0.144625	-10.131	4.02366e-24	2.89913e-23	down		Zm00001d034803	86.1095	-1.98576	0.339711	-5.84543	5.05274e-09	2.31881e-08	down		Zm00001d034207	360.049	-2.14974	0.212318	-10.1251	4.27482e-24	4.97195e-23	down
Zm00001d032896	51.4347	-1.46448	0.355695	-4.11723	3.83455e-05	0.000101063	down		Zm00001d032570	1307.43	-3.00409	0.124388	-24.151	7.28692e-129	3.87468e-127	down		Zm00001d034804	103.777	-1.47624	0.270436	-5.45875	4.79494e-08	1.99556e-07	down		Zm00001d034245	399.609	-1.78855	0.172588	-10.3631	3.64791e-25	4.45622e-24	down
Zm00001d032897	6567.35	-1.82428	0.132348	-13.7839	3.18447e-43	4.38583e-42	down		Zm00001d032578	2621.52	1.11936	0.131556	8.50862	1.76022e-17	9.4758e-17	up		Zm00001d034808	157.531	-1.43017	0.267454	-5.34736	8.92461e-08	3.61627e-07	down		Zm00001d034248	46.8593	-1.62732	0.525771	-3.09511	0.00196743	0.00446033	down
Zm00001d032904	19.5983	8.98599	2.27667	3.94699	7.91411e-05	0.000200287	up		Zm00001d032603	1572.57	2.17939	0.104266	20.9021	5.12202e-97	1.86962e-95	up		Zm00001d034818	97.9256	1.85398	0.401386	4.61895	3.85678e-06	1.29358e-05	up		Zm00001d034255	715.69	1.15664	0.157133	7.36092	1.82644e-13	1.17098e-12	up
Zm00001d032909	335.541	-1.3096	0.157436	-8.3183	8.92306e-17	5.43102e-16	down		Zm00001d032606	259.639	1.21379	0.222737	5.44946	5.05232e-08	1.54574e-07	up		Zm00001d034829	2044.11	2.41772	0.114302	21.152	2.64652e-99	1.50105e-97	up		Zm00001d034256	11277.5	1.6943	0.083049	20.4012	1.63255e-92	1.05961e-90	up
Zm00001d032911	1161.24	-1.94096	0.13453	-14.4277	3.4638e-47	5.26847e-46	down		Zm00001d032608	1991.33	2.13348	0.119392	17.8695	2.03879e-71	4.82847e-70	up		Zm00001d034830	6.99962	4.26429	1.80007	2.36896	0.0178384	0.0329177	up		Zm00001d034257	238.276	-2.05185	0.209517	-9.79327	1.20334e-22	1.30798e-21	down
Zm00001d032923	1509.32	1.01706	0.111989	9.08178	1.06817e-19	7.47191e-19	up		Zm00001d032609	1578.37	2.35432	0.136734	17.2182	1.93989e-66	4.2069e-65	up		Zm00001d034836	1358.71	-1.61666	0.12931	-12.5022	7.2578e-36	1.21073e-34	down		Zm00001d034278	173.824	1.60945	0.219751	7.32397	2.40737e-13	1.53256e-12	up
Zm00001d032926	13.6806	3.85066	1.14738	3.35605	0.00079065	0.00174637	up		Zm00001d032610	33.1023	5.89245	1.31788	4.47117	7.77938e-06	1.95257e-05	up		Zm00001d034839	1485.8	1.50084	0.119738	12.5344	4.83827e-36	8.13859e-35	up		Zm00001d034345	6905.12	-2.43334	0.096888	-25.115	3.41318e-139	4.25931e-137	down
Zm00001d032935	33.2535	-1.48874	0.454759	-3.27368	0.00106156	0.00229756	down		Zm00001d032612	10.0681	4.61363	1.4582	3.16392	0.00155661	0.00299905	up		Zm00001d034840	137.407	-1.04803	0.214483	-4.88631	1.02742e-06	3.67743e-06	down		Zm00001d034346	866.431	1.14337	0.149894	7.62784	2.38727e-14	1.62855e-13	up
Zm00001d032945	447.819	-1.27041	0.155743	-8.15709	3.4318e-16	2.0378e-15	down		Zm00001d032613	146.451	-1.67661	0.256214	-6.54377	5.99855e-11	2.23719e-10	down		Zm00001d034848	44.1678	4.53635	0.666995	6.80117	1.03775e-11	5.96079e-11	up		Zm00001d034366	629.711	1.09495	0.149514	7.32339	2.41785e-13	1.5388e-12	up
Zm00001d032955	1028.58	1.21469	0.136591	8.89291	5.95315e-19	4.02586e-18	up		Zm00001d032616	51.769	6.5674	1.2284	5.3463	8.97691e-08	2.68845e-07	up		Zm00001d034851	1172.41	1.03685	0.174228	5.95111	2.66328e-09	1.25504e-08	up		Zm00001d034368	2859.45	-1.71552	0.0754412	-22.7398	1.80914e-114	1.55966e-112	down
Zm00001d032961	51.7108	-3.99674	0.478686	-8.34941	6.86075e-17	4.19842e-16	down		Zm00001d032618	1892.16	1.34889	0.14984	9.0022	2.21229e-19	1.30496e-18	up		Zm00001d034853	327.858	-1.31496	0.227175	-5.78834	7.10871e-09	3.2163e-08	down		Zm00001d034370	110.078	1.07399	0.270394	3.97194	7.12897e-05	0.000202493	up
Zm00001d032973	817.463	1.1422	0.141396	8.07803	6.58196e-16	3.86047e-15	up		Zm00001d032621	321.765	-1.24685	0.181839	-6.85692	7.03592e-12	2.78665e-11	down		Zm00001d034865	216.217	-1.39808	0.186686	-7.48893	6.9438e-14	4.62502e-13	down		Zm00001d034372	1508.72	-1.70303	0.113822	-14.9621	1.29808e-50	3.53676e-49	down
Zm00001d032974	531.218	-1.05907	0.150519	-7.03608	1.97721e-12	9.57943e-12	down		Zm00001d032632	378.247	-1.40407	0.154523	-9.08653	1.02251e-19	6.12787e-19	down		Zm00001d034869	103.662	-2.45239	0.33914	-7.23121	4.787e-13	3.00905e-12	down		Zm00001d034382	24038.7	2.66265	0.0869975	30.6061	1.01523e-205	2.86637e-203	up
Zm00001d032992	2366.36	1.8273	0.100759	18.1353	1.67858e-73	3.99096e-72	up		Zm00001d032644	79.5189	1.53395	0.351655	4.36207	1.28835e-05	3.15736e-05	up		Zm00001d034872	219.773	-1.15771	0.212415	-5.45026	5.02974e-08	2.08935e-07	down		Zm00001d034388	5697.53	1.56669	0.0919031	17.0472	3.66849e-65	1.43605e-63	up
Zm00001d032993	53.917	-3.60773	1.10083	-3.27727	0.00104816	0.00227075	down		Zm00001d032651	525.577	1.85137	0.133325	13.8861	7.68724e-44	1.05747e-42	up		Zm00001d034917	189.864	-1.4711	0.314584	-4.67635	2.92033e-06	9.93352e-06	down		Zm00001d034405	103.55	-1.21201	0.264648	-4.57972	4.65604e-06	1.54112e-05	down
Zm00001d033002	485.498	1.63702	0.13262	12.3437	5.26774e-35	6.02443e-34	up		Zm00001d032652	812.216	1.16111	0.158141	7.34224	2.10042e-13	9.07623e-13	up		Zm00001d034940	9168.09	3.48221	0.134406	25.9081	5.39627e-148	5.76645e-146	up		Zm00001d034416	55.6668	-1.76097	0.478094	-3.68332	0.000230214	0.000607388	down
Zm00001d033003	33.5797	-3.20221	0.638426	-5.01578	5.2818e-07	1.70526e-06	down		Zm00001d032654	222.458	-1.2574	0.257287	-4.88715	1.02304e-06	2.78073e-06	down		Zm00001d034944	940.489	-1.05767	0.143259	-7.38291	1.54869e-13	1.00519e-12	down		Zm00001d034420	7959.57	-1.72127	0.103446	-16.6393	3.62058e-62	1.32972e-60	down
Zm00001d033011	40.9196	2.9899	0.752956	3.97088	7.16082e-05	0.000182445	up		Zm00001d032659	846.438	1.40345	0.149638	9.37893	6.66477e-21	4.19297e-20	up		Zm00001d034946	214.735	8.54392	1.29691	6.58788	4.46143e-11	2.44456e-10	up		Zm00001d034433	4133.52	1.73399	0.0909757	19.06	5.42946e-81	2.91295e-79	up
Zm00001d033019	106.415	5.52073	0.363635	15.182	4.65053e-52	7.80397e-51	up		Zm00001d032661	821.735	-1.22568	0.111139	-11.0283	2.79041e-28	2.31609e-27	down		Zm00001d023223	670.115	1.1037	0.1599	6.9024	5.11314e-12	3.00405e-11	up		Zm00001d034435	159.065	3.71016	0.326547	11.3618	6.47937e-30	9.5904e-29	up
Zm00001d033020	170.294	3.55414	0.289453	12.2788	1.17711e-34	1.33605e-33	up		Zm00001d032664	334.962	-1.04851	0.17308	-6.05793	1.37884e-09	4.72134e-09	down		Zm00001d023291	662.819	1.2502	0.131956	9.47434	2.6846e-21	2.70662e-20	up		Zm00001d034439	31.6901	-1.39036	0.538179	-2.58345	0.00978168	0.0194952	down
Zm00001d033021	203.345	1.33124	0.264962	5.02428	5.05314e-07	1.634e-06	up		Zm00001d032668	1659.47	-1.01434	0.128827	-7.8737	3.44293e-15	1.64558e-14	down		Zm00001d023294	4409.96	4.32062	0.132761	32.5443	2.52474e-232	5.9412e-230	up		Zm00001d034444	1328.53	1.24249	0.0994032	12.4994	7.51721e-36	1.37594e-34	up
Zm00001d033025	75.9992	-1.59344	0.319423	-4.9885	6.08491e-07	1.95199e-06	down		Zm00001d032669	585.734	1.28137	0.163124	7.85523	3.99053e-15	1.89911e-14	up		Zm00001d023298	156.242	-2.19373	0.323727	-6.77649	1.23131e-11	7.03424e-11	down		Zm00001d034445	8.98518	4.19377	1.57525	2.66229	0.00776117	0.0157546	up
Zm00001d033029	40.2921	4.18091	0.460997	9.06928	1.1981e-19	8.36008e-19	up		Zm00001d032688	604.673	2.41257	0.2239	10.7752	4.50605e-27	3.58926e-26	up		Zm00001d023305	28.2126	-2.61224	0.592111	-4.41174	1.02543e-05	3.27499e-05	down		Zm00001d034453	1431.15	8.86721	1.23589	7.17474	7.24449e-13	4.46714e-12	up
Zm00001d033038	84.169	-1.32442	0.344906	-3.83995	0.000123061	0.000303679	down		Zm00001d032692	428.537	-1.05449	0.137269	-7.68193	1.56714e-14	7.22494e-14	down		Zm00001d023309	2874.31	-1.02753	0.0731687	-14.0433	8.46821e-45	1.77889e-43	down		Zm00001d034461	1427.8	9.23818	1.18612	7.78858	6.77643e-15	4.76671e-14	up
Zm00001d033039	1639.04	-2.01105	0.114686	-17.5352	7.71484e-69	1.70504e-67	down		Zm00001d032694	892.552	1.08277	0.147893	7.32134	2.45505e-13	1.05694e-12	up		Zm00001d023314	60.3258	-2.63315	0.383641	-6.86358	6.7158e-12	3.90622e-11	down		Zm00001d034462	224.815	1.04696	0.180027	5.81561	6.04146e-09	2.726e-08	up
Zm00001d033047	15.8458	2.41705	0.986577	2.44994	0.014288	0.0256388	up		Zm00001d032719	264.726	3.59464	0.194993	18.4347	6.92524e-76	1.78747e-74	up		Zm00001d023317	134.488	1.45623	0.252455	5.76829	8.00795e-09	3.60692e-08	up		Zm00001d034463	78.2156	-1.59034	0.486884	-3.26637	0.00108937	0.00258435	down
Zm00001d033048	36.48	3.23856	0.705625	4.58964	4.44021e-06	1.30265e-05	up		Zm00001d032722	166.28	-2.17372	0.241287	-9.00884	2.08243e-19	1.22967e-18	down		Zm00001d023339	10.0008	-3.14441	1.10198	-2.8534	0.00432537	0.00909565	down		Zm00001d034468	65.0342	1.77276	0.362991	4.88377	1.04076e-06	3.70431e-06	up
Zm00001d033057	24.7602	1.9608	0.676546	2.89825	0.00375253	0.00746639	up		Zm00001d032740	407.701	2.54553	0.211793	12.019	2.82384e-33	2.79229e-32	up		Zm00001d023343	111.986	3.69267	0.434156	8.50541	1.80961e-17	1.50088e-16	up		Zm00001d034487	10.7761	-4.8924	1.20375	-4.06432	4.81737e-05	0.000139751	down
Zm00001d033067	105.563	4.24155	1.44656	2.93217	0.00336607	0.00675697	up		Zm00001d032744	131.186	-3.92544	0.311377	-12.6067	1.93931e-36	2.11945e-35	down		Zm00001d023379	9422.71	1.4648	0.0765172	19.1434	1.09954e-81	4.845e-80	up		Zm00001d034490	1455.01	1.03781	0.104629	9.91894	3.444e-23	3.84716e-22	up
Zm00001d033079	23.9921	3.00971	0.683898	4.40081	1.07849e-05	3.03437e-05	up		Zm00001d032748	2414.99	-1.49991	0.0703168	-21.3307	5.89151e-101	2.31064e-99	down		Zm00001d023384	770.674	1.35105	0.174187	7.75631	8.74381e-15	6.20311e-14	up		Zm00001d034491	1471.88	-1.23876	0.132772	-9.33001	1.05861e-20	1.04964e-19	down
Zm00001d033087	6.58314	3.21712	1.14073	2.82022	0.00479905	0.00936064	up		Zm00001d032754	362.862	1.21415	0.171244	7.09016	1.3396e-12	5.5273e-12	up		Zm00001d023392	215.923	1.60555	0.302225	5.31244	1.08164e-07	4.33912e-07	up		Zm00001d034511	156.145	1.57609	0.27632	5.70387	1.17116e-08	5.13252e-08	up
Zm00001d033088	90.3573	-2.55001	0.322358	-7.91049	2.56381e-15	1.45866e-14	down		Zm00001d032766	100.987	-1.04599	0.338577	-3.08935	0.00200592	0.00380573	down		Zm00001d023400	981.461	4.19417	0.363954	11.5239	9.99645e-31	1.422e-29	up		Zm00001d034529	473.551	1.08868	0.147185	7.39671	1.39601e-13	9.02452e-13	up
Zm00001d033090	1526.37	1.67101	0.123738	13.5044	1.47229e-41	1.95245e-40	up		Zm00001d032768	14.2268	2.46323	1.08507	2.27012	0.0232006	0.0373941	up		Zm00001d023402	247.648	-3.7258	0.679107	-5.48633	4.10381e-08	1.72251e-07	down		Zm00001d034532	1244.77	1.02638	0.0982853	10.4429	1.57923e-25	1.95774e-24	up
Zm00001d033092	9.18934	2.3978	0.900029	2.66413	0.00771869	0.0145273	up		Zm00001d032781	1045.65	3.05858	0.116391	26.2785	3.37385e-152	2.33949e-150	up		Zm00001d023411	90.519	-3.14742	0.486366	-6.47131	9.71559e-11	5.17354e-10	down		Zm00001d034551	405.258	1.77648	0.166979	10.6389	1.96362e-26	2.52432e-25	up
Zm00001d033104	2297.57	3.10802	0.224337	13.8542	1.19934e-43	1.66601e-42	up		Zm00001d032788	20.9565	-4.05165	0.72361	-5.59922	2.15315e-08	6.76268e-08	down		Zm00001d023424	137.853	-1.73781	0.254716	-6.82255	8.9439e-12	5.15877e-11	down		Zm00001d034552	5.52228	-6.22373	1.71905	-3.62044	0.000294107	0.000762511	down
Zm00001d033112	610.611	-1.92904	0.115214	-16.7431	6.36021e-63	1.27469e-61	down		Zm00001d032789	4099.62	-1.42013	0.077934	-18.2222	3.4389e-74	8.57592e-73	down		Zm00001d023430	43.0445	-1.43375	0.402491	-3.56219	0.000367768	0.000935921	down		Zm00001d034562	979.576	-1.98022	0.133024	-14.8862	4.05273e-50	1.08845e-48	down
Zm00001d033139	173.789	4.38378	0.727196	6.02833	1.65663e-09	6.57039e-09	up		Zm00001d032798	131.817	-1.25267	0.327724	-3.82234	0.000132193	0.000290493	down		Zm00001d023431	56.6887	-1.80102	0.346114	-5.20354	1.95529e-07	7.60927e-07	down		Zm00001d034597	591.601	1.45292	0.154292	9.41672	4.65402e-21	4.69496e-20	up
Zm00001d033147	3592.18	-1.24183	0.129967	-9.55495	1.23639e-21	9.32119e-21	down		Zm00001d032805	212.39	-2.02638	0.237689	-8.52536	1.52337e-17	8.22882e-17	down		Zm00001d023446	611.002	1.40371	0.154336	9.09519	9.44226e-20	8.85763e-19	up		Zm00001d034617	1863.51	1.40608	0.0905821	15.5227	2.43624e-54	7.22143e-53	up
Zm00001d033148	64.4012	1.6685	0.340588	4.89887	9.63889e-07	3.0318e-06	up		Zm00001d032808	527.395	1.01121	0.144619	6.9922	2.70615e-12	1.09835e-11	up		Zm00001d023450	525.474	-1.67965	0.172769	-9.72192	2.43142e-22	2.56966e-21	down		Zm00001d034635	1468.5	-1.30737	0.137834	-9.48511	2.42134e-21	2.47246e-20	down
Zm00001d033150	47.089	1.16549	0.398964	2.92129	0.00348589	0.0069795	up		Zm00001d032810	10657.9	2.96143	0.087551	33.8252	8.40803e-251	1.46445e-248	up		Zm00001d023470	3.54572	-6.47261	1.93005	-3.3536	0.000797662	0.00191744	down		Zm00001d034636	193.017	1.43337	0.225256	6.36328	1.97486e-10	1.01771e-09	up
Zm00001d033160	633.05	-2.45214	0.140732	-17.4242	5.40572e-68	1.18889e-66	down		Zm00001d032849	740.647	1.90055	0.147712	12.8666	6.94172e-38	7.94777e-37	up		Zm00001d023507	801.245	1.23742	0.129784	9.53446	1.50663e-21	1.5429e-20	up		Zm00001d034662	540.671	2.0503	0.150433	13.6294	2.67943e-42	5.72025e-41	up
Zm00001d033169	1077.24	-1.07628	0.147927	-7.27574	3.4452e-13	1.74477e-12	down		Zm00001d032855	1262.31	1.7165	0.255377	6.72144	1.79933e-11	6.95946e-11	up		Zm00001d023529	21815.7	3.09303	0.116508	26.5477	2.72701e-155	3.10936e-153	up		Zm00001d034663	1256.98	1.16374	0.120401	9.66553	4.22427e-22	4.48162e-21	up
Zm00001d033171	109.438	1.39843	0.322178	4.34055	1.42129e-05	3.94188e-05	up		Zm00001d032857	1494.28	1.69829	0.123454	13.7564	4.66003e-43	6.28153e-42	up		Zm00001d023592	737.338	1.37285	0.168246	8.15979	3.35606e-16	2.59476e-15	up		Zm00001d034674	1561.68	-2.76464	0.264763	-10.4419	1.59503e-25	1.97625e-24	down
Zm00001d033172	766.121	1.65247	0.139549	11.8415	2.38112e-32	2.5417e-31	up		Zm00001d032858	3371.06	1.71898	0.107439	15.9996	1.28566e-57	2.37982e-56	up		Zm00001d023596	1051.68	5.02815	0.170721	29.4524	1.17375e-190	1.89513e-188	up		Zm00001d034679	157.761	1.11756	0.207364	5.38936	7.07096e-08	2.85761e-07	up
Zm00001d033180	871.924	2.11388	0.118559	17.8298	4.1517e-71	9.51059e-70	up		Zm00001d032866	330.942	2.88836	0.208127	13.8779	8.62797e-44	1.18615e-42	up		Zm00001d023603	4.89116	3.93702	1.67362	2.35239	0.0186532	0.0342642	up		Zm00001d034702	79.7411	-2.76713	0.369132	-7.49632	6.5632e-14	4.34858e-13	down
Zm00001d033209	31.0024	4.61758	0.67282	6.86303	6.74168e-12	3.16711e-11	up		Zm00001d032867	129.862	1.22351	0.245755	4.97859	6.40497e-07	1.77608e-06	up		Zm00001d023617	988.519	7.09013	0.56107	12.6368	1.32351e-36	2.26069e-35	up		Zm00001d034706	141.437	-1.04984	0.406231	-2.58434	0.00975669	0.0194488	down
Zm00001d033215	86.0449	-2.39868	0.318166	-7.53907	4.73333e-14	2.51735e-13	down		Zm00001d032873	11776.7	2.83576	0.120408	23.5514	1.21518e-122	6.22216e-121	up		Zm00001d023630	97.5993	-1.82559	0.322475	-5.6612	1.50317e-08	6.60379e-08	down		Zm00001d034713	1016.97	3.07402	0.11589	26.5252	4.96247e-155	7.47249e-153	up
Zm00001d033232	242.674	-1.44159	0.1846	-7.80928	5.75163e-15	3.22363e-14	down		Zm00001d032881	508.151	-1.62321	0.13832	-11.7352	8.41051e-32	7.90316e-31	down		Zm00001d023634	222.909	2.22309	0.512748	4.33564	1.45334e-05	4.53809e-05	up		Zm00001d034725	112.071	2.61266	0.339402	7.69783	1.38397e-14	9.56831e-14	up
Zm00001d033240	600.134	-1.45319	0.138491	-10.493	9.29899e-26	8.15042e-25	down		Zm00001d032882	585.429	-1.18831	0.169379	-7.01566	2.28866e-12	9.33353e-12	down		Zm00001d023659	38.7119	-1.55666	0.425381	-3.65945	0.000252754	0.000659539	down		Zm00001d034731	520.319	-1.10677	0.17238	-6.42052	1.35813e-10	7.06983e-10	down
Zm00001d033262	1264.56	2.2291	0.130303	17.1071	1.3128e-65	2.74811e-64	up		Zm00001d032883	396.316	-2.54679	0.189877	-13.4128	5.08743e-41	6.47119e-40	down		Zm00001d023664	5908.45	2.50443	0.101363	24.7075	8.88267e-135	8.22112e-133	up		Zm00001d034745	1710.75	-4.54014	0.121015	-37.5171	4.84439e-308	3.52968e-305	down
Zm00001d033271	1131.7	3.23384	0.116028	27.8713	5.95285e-171	3.93149e-169	up		Zm00001d032884	381.686	-1.28621	0.171288	-7.50903	5.95684e-14	2.65602e-13	down		Zm00001d023671	95.381	-1.39314	0.331776	-4.19903	2.68061e-05	8.04985e-05	down		Zm00001d034764	396.875	1.08684	0.129232	8.40998	4.10093e-17	3.30459e-16	up
Zm00001d033273	2397.14	3.62064	0.103204	35.0822	1.25878e-269	1.64347e-267	up		Zm00001d032888	126.912	-1.06796	0.231166	-4.61988	3.83956e-06	9.89987e-06	down		Zm00001d023680	5543.41	-2.50492	0.105202	-23.8106	2.59419e-125	2.12531e-123	down		Zm00001d034777	1214.62	1.06115	0.109973	9.64923	4.95247e-22	5.2345e-21	up
Zm00001d033275	3394.72	1.2945	0.0771019	16.7894	2.91699e-63	5.87221e-62	up		Zm00001d032889	117.337	-1.34627	0.266755	-5.04685	4.49154e-07	1.26484e-06	down		Zm00001d023692	265.179	-1.31206	0.173357	-7.56853	3.77478e-14	2.55581e-13	down		Zm00001d034802	29.7458	-2.47771	0.487314	-5.08442	3.68756e-07	1.37625e-06	down
Zm00001d033284	138.836	1.00932	0.251222	4.01765	5.87812e-05	0.00015158	up		Zm00001d032904	19.5983	4.97023	2.30702	2.15439	0.0312095	0.0490726	up		Zm00001d023693	5.01361	-4.90164	1.6742	-2.92774	0.00341431	0.00731686	down		Zm00001d034803	86.1095	-4.60688	0.428472	-10.7519	5.80612e-27	7.6379e-26	down
Zm00001d033292	4720.83	-1.3638	0.0709619	-19.2187	2.58077e-82	6.88215e-81	down		Zm00001d032906	326.336	2.61105	0.196884	13.2619	3.85127e-40	4.76188e-39	up		Zm00001d023694	5713.26	1.98547	0.0804343	24.6843	1.57615e-134	1.44666e-132	up		Zm00001d034818	97.9256	1.77539	0.406561	4.36686	1.26045e-05	3.95028e-05	up
Zm00001d033296	304.596	-3.35057	0.182866	-18.3225	5.46903e-75	1.32258e-73	down		Zm00001d032911	1161.24	-1.53233	0.133789	-11.4533	2.26425e-30	2.01875e-29	down		Zm00001d023700	196.44	9.11515	1.1958	7.62264	2.48543e-14	1.70262e-13	up		Zm00001d034819	8.79041	2.51098	1.09617	2.29069	0.0219813	0.0406927	up
Zm00001d033300	542.095	5.79844	0.201472	28.7804	3.77818e-182	2.79796e-180	up		Zm00001d032926	13.6806	2.72798	1.15919	2.35335	0.0186049	0.0305705	up		Zm00001d023704	33.7317	4.05679	1.68533	2.40713	0.0160785	0.0300209	up		Zm00001d034829	2044.11	1.72454	0.116847	14.759	2.69128e-49	7.06015e-48	up
Zm00001d033304	53.3003	9.49666	1.25524	7.56562	3.8603e-14	2.06912e-13	up		Zm00001d032931	266.871	-1.09184	0.180559	-6.04701	1.47562e-09	5.04338e-09	down		Zm00001d023720	62.9332	3.65434	0.57284	6.37933	1.7786e-10	9.25057e-10	up		Zm00001d034830	6.99962	5.50513	1.77843	3.09551	0.00196478	0.00445566	up
Zm00001d033308	53.1218	-1.40259	0.491669	-2.85272	0.00433469	0.00851296	down		Zm00001d032933	276.958	-2.19404	0.219655	-9.98856	1.71048e-23	1.2e-22	down		Zm00001d023769	9894.11	3.06602	0.193554	15.8406	1.63176e-56	4.50058e-55	up		Zm00001d034838	109.418	1.99024	0.294725	6.75288	1.44935e-11	8.16985e-11	up
Zm00001d033312	519.283	-1.05138	0.15543	-6.76434	1.3392e-11	6.1934e-11	down		Zm00001d032935	33.2535	-3.38116	0.519821	-6.50446	7.79704e-11	2.88557e-10	down		Zm00001d023774	1294.84	2.99784	0.124684	24.0435	9.76345e-128	8.30644e-126	up		Zm00001d034839	1485.8	1.23295	0.120525	10.2298	1.45798e-24	1.72959e-23	up
Zm00001d033313	15.7218	6.319	1.35154	4.67539	2.93395e-06	8.77738e-06	up		Zm00001d032945	447.819	-1.73351	0.158626	-10.9283	8.44302e-28	6.90934e-27	down		Zm00001d023779	5473.86	2.26817	0.0911571	24.882	1.164e-136	1.10033e-134	up		Zm00001d034842	409.922	-1.08785	0.162443	-6.69681	2.13016e-11	1.18507e-10	down
Zm00001d033315	45.4837	-1.01549	0.405662	-2.50329	0.0123045	0.0223736	down		Zm00001d032948	2.54083	-5.36268	2.4003	-2.23417	0.0254717	0.0407577	down		Zm00001d023781	2.30801	5.65437	1.95309	2.89509	0.00379048	0.00804427	up		Zm00001d034851	1172.41	1.00267	0.174696	5.73953	9.49424e-09	4.20483e-08	up
Zm00001d033317	513.892	1.21938	0.127102	9.59369	8.49922e-22	6.44417e-21	up		Zm00001d032955	1028.58	1.36619	0.136502	10.0085	1.3979e-23	9.8382e-23	up		Zm00001d023799	1192.75	6.42076	0.239794	26.7761	6.12796e-158	7.28766e-156	up		Zm00001d034852	159.366	1.37777	0.236988	5.81366	6.11206e-09	2.75665e-08	up
Zm00001d033319	3388.58	1.15004	0.0981561	11.7165	1.04948e-31	1.10151e-30	up		Zm00001d032961	51.7108	-2.7354	0.438177	-6.24267	4.30161e-10	1.52218e-09	down		Zm00001d023810	1070.31	-1.18787	0.105362	-11.2741	1.76176e-29	2.41002e-28	down		Zm00001d034853	327.858	-1.13347	0.228219	-4.9666	6.8138e-07	2.46957e-06	down
Zm00001d033322	386.482	1.90115	0.180021	10.5607	4.53118e-26	4.01986e-25	up		Zm00001d032973	817.463	1.80592	0.140257	12.8758	6.15969e-38	7.07436e-37	up		Zm00001d023811	8828.96	2.82344	0.084857	33.2729	9.53236e-243	2.45181e-240	up		Zm00001d034865	216.217	-1.76568	0.193329	-9.13306	6.65909e-20	6.31202e-19	down
Zm00001d033330	66.6381	-4.3089	0.4173	-10.3257	5.39441e-25	4.60656e-24	down		Zm00001d032992	2366.36	2.45844	0.100298	24.5115	1.11434e-132	6.17774e-131	up		Zm00001d023838	1533.35	1.13682	0.124734	9.11392	7.94552e-20	7.49168e-19	up		Zm00001d034872	219.773	-1.68515	0.218887	-7.69875	1.37409e-14	9.50291e-14	down
Zm00001d033339	446.672	2.76407	0.15458	17.8811	1.65396e-71	3.82766e-70	up		Zm00001d032993	53.917	2.15804	0.975192	2.21293	0.0269022	0.0428452	up		Zm00001d023843	1344.93	1.51571	0.137075	11.0575	2.01601e-28	2.67512e-27	up		Zm00001d034944	940.489	-2.8704	0.152024	-18.8813	1.62655e-79	8.54395e-78	down
Zm00001d033347	1777.65	-1.1008	0.123115	-8.94127	3.84735e-19	2.62063e-18	down		Zm00001d032999	1068.61	2.33299	0.117192	19.9075	3.50352e-88	1.11188e-86	up		Zm00001d023887	68.3986	-1.37845	0.35252	-3.91029	9.21843e-05	0.000256719	down		Zm00001d034946	214.735	3.75616	1.42063	2.64401	0.00819304	0.0165641	up
Zm00001d033366	1017.88	1.59237	0.103393	15.4011	1.60897e-53	2.79337e-52	up		Zm00001d033002	485.498	1.26177	0.133858	9.42624	4.25041e-21	2.6955e-20	up		Zm00001d023899	96.6855	-2.27487	0.282646	-8.04847	8.3838e-16	6.33799e-15	down		Zm00001d034948	41.2592	-1.25644	0.459772	-2.73274	0.006281	0.0129869	down
Zm00001d033369	121.347	-2.71978	0.340618	-7.98484	1.40709e-15	8.12006e-15	down		Zm00001d033003	33.5797	-1.83541	0.606174	-3.02786	0.00246292	0.0046185	down		Zm00001d023901	2432.14	-1.53424	0.118486	-12.9486	2.39124e-38	4.27602e-37	down		Zm00001d023210	238.148	2.5699	0.211577	12.1464	5.99424e-34	1.03116e-32	up
Zm00001d033374	80.7343	-1.25989	0.350578	-3.59374	0.000325963	0.000760748	down		Zm00001d033005	1217.09	-1.92649	0.0987934	-19.5002	1.09405e-84	3.23101e-83	down		Zm00001d023904	601.304	-1.12925	0.152523	-7.40375	1.32394e-13	8.62353e-13	down		Zm00001d023223	670.115	2.29667	0.157742	14.5597	5.07121e-48	1.28412e-46	up
Zm00001d033393	218.301	1.01287	0.269656	3.75615	0.000172547	0.000417586	up		Zm00001d033011	40.9196	5.88096	0.72627	8.09749	5.61037e-16	2.79382e-15	up		Zm00001d023918	1881.78	1.2	0.0842507	14.2432	4.9424e-46	1.08136e-44	up		Zm00001d023249	120.607	1.37408	0.274611	5.00375	5.62261e-07	2.05598e-06	up
Zm00001d033397	615.425	2.02507	0.136248	14.8631	5.71898e-50	9.19392e-49	up		Zm00001d033018	230.472	-1.20723	0.203275	-5.93888	2.86976e-09	9.6162e-09	down		Zm00001d023969	65.0195	-1.04434	0.325672	-3.20674	0.00134251	0.0030982	down		Zm00001d023282	58.1337	-3.23997	0.538598	-6.01557	1.79257e-09	8.46512e-09	down
Zm00001d033401	273.107	1.50607	0.19865	7.58152	3.4153e-14	1.83714e-13	up		Zm00001d033020	170.294	-1.06845	0.342807	-3.11678	0.00182839	0.00348865	down		Zm00001d023979	703.158	1.72934	0.145453	11.8893	1.34482e-32	2.03609e-31	up		Zm00001d023294	4409.96	3.5752	0.133896	26.7013	4.54874e-157	7.18479e-155	up
Zm00001d033402	435.734	-1.24399	0.155795	-7.98479	1.40763e-15	8.1211e-15	down		Zm00001d033025	75.9992	-2.62907	0.338926	-7.75706	8.6923e-15	4.06326e-14	down		Zm00001d023984	6.00851	4.3993	1.61163	2.72972	0.00633889	0.0128923	up		Zm00001d023298	156.242	-1.04349	0.318232	-3.27902	0.00104167	0.00248031	down
Zm00001d033412	229.1	3.30288	0.226503	14.5821	3.65174e-48	5.68841e-47	up		Zm00001d033039	1639.04	-1.11743	0.112852	-9.90167	4.09378e-23	2.82717e-22	down		Zm00001d023994	63785.1	1.19936	0.109605	10.9426	7.21173e-28	9.42253e-27	up		Zm00001d023305	28.2126	-4.5753	0.750888	-6.09318	1.10688e-09	5.3273e-09	down
Zm00001d033421	605.978	-2.19499	0.146672	-14.9653	1.23813e-50	2.02943e-49	down		Zm00001d033044	1715.13	-1.04717	0.13013	-8.04708	8.47894e-16	4.17715e-15	down		Zm00001d024000	3.18769	4.79735	1.86208	2.57634	0.00998514	0.0194823	up		Zm00001d023314	60.3258	-3.04765	0.404892	-7.52708	5.18891e-14	3.47057e-13	down
Zm00001d033446	586.521	-6.20017	0.285963	-21.6817	3.0518e-104	1.12633e-102	down		Zm00001d033061	231.645	-2.34298	0.254454	-9.20788	3.32627e-20	2.03533e-19	down		Zm00001d024003	25.7609	1.56682	0.653583	2.39728	0.0165172	0.0307336	up		Zm00001d023343	111.986	5.96057	0.427489	13.9432	3.45997e-44	7.74532e-43	up
Zm00001d033447	14.7441	6.54056	1.35067	4.84245	1.2825e-06	3.98239e-06	up		Zm00001d033063	1356.94	-1.65671	0.108895	-15.2139	2.86028e-52	4.78589e-51	down		Zm00001d024009	1640.97	1.33767	0.0944699	14.1597	1.62611e-45	3.49558e-44	up		Zm00001d023379	9422.71	1.56118	0.0766104	20.3781	2.61516e-92	1.69251e-90	up
Zm00001d033451	324.232	-1.28321	0.178542	-7.18714	6.61612e-13	3.29959e-12	down		Zm00001d033067	105.563	10.2671	1.40533	7.30584	2.75547e-13	1.18329e-12	up		Zm00001d024092	163.195	-1.03855	0.252841	-4.10752	3.99937e-05	0.000117391	down		Zm00001d023384	770.674	1.31557	0.17543	7.49907	6.42706e-14	4.26713e-13	up
Zm00001d033457	1809.05	-1.6015	0.112921	-14.1825	1.17517e-45	1.72137e-44	down		Zm00001d033088	90.3573	-1.3227	0.292358	-4.52424	6.06126e-06	1.53474e-05	down		Zm00001d024094	161.425	-1.13248	0.23056	-4.91185	9.02196e-07	3.24973e-06	down		Zm00001d023396	284.546	1.02571	0.159262	6.44038	1.19172e-10	6.24824e-10	up
Zm00001d033459	429.062	1.2185	0.167797	7.26174	3.82143e-13	1.93011e-12	up		Zm00001d033090	1526.37	2.30084	0.123217	18.6731	8.19168e-78	2.17788e-76	up		Zm00001d024128	103.952	-1.46747	0.287416	-5.10575	3.29494e-07	1.25058e-06	down		Zm00001d023400	981.461	3.20304	0.376483	8.50779	1.77273e-17	1.45496e-16	up
Zm00001d033467	1125.92	1.35932	0.117548	11.564	6.2753e-31	6.43104e-30	up		Zm00001d033104	2297.57	1.48724	0.225013	6.60958	3.85411e-11	1.45718e-10	up		Zm00001d024143	2.61803	4.23764	1.9066	2.22261	0.026242	0.0465644	up		Zm00001d023402	247.648	-4.23061	0.690045	-6.13092	8.73709e-10	4.25037e-09	down
Zm00001d033468	1201.8	-1.06563	0.110722	-9.62432	6.31213e-22	4.80364e-21	down		Zm00001d033112	610.611	-2.17041	0.116994	-18.5515	7.93207e-77	2.06907e-75	down		Zm00001d024160	944.57	-1.62784	0.117543	-13.8489	1.2918e-43	2.64825e-42	down		Zm00001d023411	90.519	-3.04277	0.493509	-6.16558	7.02244e-10	3.44892e-09	down
Zm00001d033471	16.0217	2.67616	0.683445	3.91569	9.01473e-05	0.000226315	up		Zm00001d033139	173.789	2.70202	0.730315	3.6998	0.000215767	0.000464005	up		Zm00001d024187	1263.52	1.70648	0.12874	13.2553	4.20538e-40	7.93712e-39	up		Zm00001d023424	137.853	-2.22683	0.264422	-8.42152	3.71621e-17	2.99886e-16	down
Zm00001d033489	2462.93	-1.33755	0.116081	-11.5225	1.01597e-30	1.03695e-29	down		Zm00001d033147	3592.18	-1.34766	0.130119	-10.3571	3.88633e-25	2.90425e-24	down		Zm00001d024199	136.475	-1.27444	0.22914	-5.56184	2.66938e-08	1.14114e-07	down		Zm00001d023431	56.6887	-2.04852	0.362631	-5.64905	1.61339e-08	6.97179e-08	down
Zm00001d033497	219.05	-1.77807	0.199926	-8.89362	5.91509e-19	4.00372e-18	down		Zm00001d033149	151.993	-1.09037	0.272879	-3.9958	6.44769e-05	0.000146867	down		Zm00001d024204	194.302	7.96237	0.746121	10.6717	1.38091e-26	1.72185e-25	up		Zm00001d023470	3.54572	-6.03532	1.93005	-3.12704	0.00176579	0.00403723	down
Zm00001d033503	1619.91	2.47021	0.116885	21.1337	3.89772e-99	1.34409e-97	up		Zm00001d033150	47.089	1.70759	0.395085	4.32207	1.54569e-05	3.75764e-05	up		Zm00001d024207	2954.97	4.70744	0.233558	20.1553	2.4167e-90	1.20671e-88	up		Zm00001d023479	1413.91	1.23636	0.10249	12.0632	1.6523e-33	2.81239e-32	up
Zm00001d033504	389.756	1.28107	0.167407	7.65246	1.97178e-14	1.07602e-13	up		Zm00001d033152	174.595	-1.30732	0.261978	-4.9902	6.03165e-07	1.6774e-06	down		Zm00001d024208	97.7308	3.24601	0.282661	11.4837	1.59231e-30	2.2506e-29	up		Zm00001d023501	3.91822	4.98541	2.08556	2.39045	0.016828	0.0319487	up
Zm00001d033516	297.926	-1.55989	0.20073	-7.77106	7.78334e-15	4.33224e-14	down		Zm00001d033158	3845.7	1.67802	0.07933	21.1524	2.62437e-99	9.95731e-98	up		Zm00001d024210	5122.92	4.37025	0.201853	21.6507	5.98764e-104	3.70999e-102	up		Zm00001d023516	30.4665	-7.46685	1.2983	-5.75126	8.85817e-09	3.92775e-08	down
Zm00001d033522	3.23068	-4.92132	2.13748	-2.30239	0.0213131	0.0369681	down		Zm00001d033160	633.05	-1.13741	0.13453	-8.45469	2.7983e-17	1.49045e-16	down		Zm00001d024211	19.2691	5.70501	1.33503	4.27332	1.92584e-05	5.90184e-05	up		Zm00001d023529	21815.7	1.4957	0.116893	12.7955	1.73839e-37	3.30513e-36	up
Zm00001d033535	6124.65	-1.13651	0.116525	-9.7534	1.78393e-22	1.39232e-21	down		Zm00001d033165	6.52636	-4.87477	1.71535	-2.84186	0.00448516	0.00810025	down		Zm00001d024231	146.655	-1.2123	0.23318	-5.19899	2.00377e-07	7.79108e-07	down		Zm00001d023534	228.269	1.43047	0.176475	8.10583	5.23877e-16	3.9364e-15	up
Zm00001d033543	368.44	-1.2245	0.175463	-6.97869	2.97946e-12	1.42881e-11	down		Zm00001d033169	1077.24	1.15905	0.14335	8.08546	6.19293e-16	3.07699e-15	up		Zm00001d024265	558.502	1.97845	0.119748	16.5218	2.55669e-61	7.76841e-60	up		Zm00001d023543	776.452	-1.21919	0.108849	-11.2007	4.04548e-29	5.79058e-28	down
Zm00001d033551	927.911	1.12259	0.113445	9.89542	4.35786e-23	3.47813e-22	up		Zm00001d033171	109.438	1.63302	0.321159	5.08478	3.68044e-07	1.04414e-06	up		Zm00001d024268	141.508	-1.51885	0.238173	-6.3771	1.8047e-10	9.37749e-10	down		Zm00001d023581	10.3467	-7.11454	1.44122	-4.93646	7.95553e-07	2.86772e-06	down
Zm00001d033552	123.835	-1.0719	0.429445	-2.49603	0.0125594	0.0227927	down		Zm00001d033181	60.4872	-1.09884	0.316145	-3.47575	0.000509419	0.00105017	down		Zm00001d024277	510.604	1.33837	0.38359	3.48908	0.000484692	0.00121023	up		Zm00001d023582	1185.62	-1.02601	0.0957321	-10.7175	8.42679e-27	1.10148e-25	down
Zm00001d033567	2499.49	2.34964	0.0980211	23.9708	5.61212e-127	2.56601e-125	up		Zm00001d033186	2092.61	-1.37827	0.146273	-9.42261	4.40016e-21	2.78807e-20	down		Zm00001d024302	16.7077	5.07038	1.26882	3.99613	6.4386e-05	0.00018351	up		Zm00001d023596	1051.68	3.68015	0.174605	21.077	1.29386e-98	9.3969e-97	up
Zm00001d033568	139.537	3.17882	0.299691	10.607	2.76583e-26	2.46729e-25	up		Zm00001d033187	832.117	-2.09642	0.179316	-11.6912	1.41367e-31	1.31665e-30	down		Zm00001d024303	15.9566	7.02544	1.37349	5.11504	3.13672e-07	1.19443e-06	up		Zm00001d023603	4.89116	6.48229	1.62092	3.99915	6.35711e-05	0.000181527	up
Zm00001d033572	175.76	-1.2066	0.265791	-4.53965	5.63471e-06	1.63378e-05	down		Zm00001d033193	142.882	-2.42599	0.240896	-10.0707	7.44366e-24	5.29434e-23	down		Zm00001d024305	55.7961	2.61448	0.573933	4.55538	5.22906e-06	1.72947e-05	up		Zm00001d023606	730.823	-1.14432	0.110298	-10.3748	3.22727e-25	3.95091e-24	down
Zm00001d033573	72.2212	1.45883	0.351524	4.15003	3.32437e-05	8.83063e-05	up		Zm00001d033215	86.0449	-1.03257	0.29254	-3.52967	0.000416076	0.000866711	down		Zm00001d024338	645.496	1.57975	0.137959	11.4508	2.32877e-30	3.26855e-29	up		Zm00001d023617	988.519	7.62378	0.560947	13.5909	4.53409e-42	9.62515e-41	up
Zm00001d033575	721.612	1.51822	0.13753	11.0392	2.47238e-28	2.35726e-27	up		Zm00001d033225	893.167	-2.16575	0.115522	-18.7475	2.02818e-78	5.44458e-77	down		Zm00001d024352	87.5167	2.83176	0.463198	6.11351	9.74663e-10	4.76559e-09	up		Zm00001d023630	97.5993	-1.65304	0.325135	-5.08416	3.69253e-07	1.37766e-06	down
Zm00001d033595	579.658	1.69922	0.14853	11.4402	2.63241e-30	2.64959e-29	up		Zm00001d033226	122.826	1.98513	0.328146	6.04954	1.45262e-09	4.96706e-09	up		Zm00001d024393	2132.34	1.38199	0.0804065	17.1875	3.29405e-66	1.09901e-64	up		Zm00001d023651	678.194	-1.71852	0.142044	-12.0985	1.07605e-33	1.84128e-32	down
Zm00001d033606	155.444	-1.1063	0.209811	-5.27286	1.34315e-07	4.5566e-07	down		Zm00001d033228	1652.52	1.45884	0.103228	14.1323	2.40303e-45	3.44491e-44	up		Zm00001d024403	126.284	4.58011	0.351776	13.02	9.42282e-39	1.71127e-37	up		Zm00001d023664	5908.45	1.8897	0.101903	18.5442	9.09228e-77	4.51357e-75	up
Zm00001d033607	299.066	-1.27713	0.204893	-6.23314	4.57168e-10	1.89992e-09	down		Zm00001d033231	207.029	-1.99912	0.210067	-9.51658	1.78976e-21	1.1559e-20	down		Zm00001d024406	177.878	1.47462	0.226045	6.52357	6.86512e-11	3.70653e-10	up		Zm00001d023671	95.381	-1.10819	0.33319	-3.32601	0.000880985	0.0021205	down
Zm00001d033616	652.812	-1.0071	0.172712	-5.8311	5.50619e-09	2.09975e-08	down		Zm00001d033233	316.931	1.82207	0.213681	8.52705	1.50121e-17	8.11506e-17	up		Zm00001d024410	48.7676	9.12111	1.22922	7.42026	1.16888e-13	7.64732e-13	up		Zm00001d023680	5543.41	-1.03428	0.104414	-9.90561	3.9357e-23	4.38557e-22	down
Zm00001d033623	30802.3	3.85315	0.092726	41.5542	0	0	up		Zm00001d033240	600.134	-1.4412	0.138667	-10.3933	2.66067e-25	1.99844e-24	down		Zm00001d024412	280.271	2.73593	0.202256	13.5271	1.08189e-41	2.12534e-40	up		Zm00001d023682	1496.11	1.04487	0.0881759	11.8498	2.1571e-32	3.5255e-31	up
Zm00001d033624	17653.7	2.15138	0.0869111	24.7538	2.82112e-135	1.41288e-133	up		Zm00001d033259	248.378	-1.04691	0.18574	-5.63641	1.73636e-08	5.49788e-08	down		Zm00001d024432	9.91864	-1.99906	0.82852	-2.41281	0.0158299	0.029584	down		Zm00001d023692	265.179	-1.67086	0.178872	-9.34107	9.53686e-21	9.47686e-20	down
Zm00001d033633	5773.44	1.14277	0.101641	11.2431	2.50377e-29	2.44923e-28	up		Zm00001d033262	1264.56	1.50225	0.131206	11.4495	2.36459e-30	2.10737e-29	up		Zm00001d024437	94.5523	2.92494	0.30711	9.52409	1.66495e-21	1.69795e-20	up		Zm00001d023693	5.01361	-6.3728	1.78499	-3.57021	0.000356689	0.000912301	down
Zm00001d033652	3503.17	1.6471	0.0809041	20.3587	3.88888e-92	1.22167e-90	up		Zm00001d033271	1131.7	2.07921	0.118007	17.6194	1.74778e-69	4.02299e-68	up		Zm00001d024471	123.714	-2.15537	0.299096	-7.20628	5.75005e-13	3.59094e-12	down		Zm00001d023694	5713.26	1.84618	0.0808991	22.8207	2.85397e-115	2.4889e-113	up
Zm00001d033654	167.147	1.85465	0.28144	6.58984	4.40305e-11	1.97168e-10	up		Zm00001d033272	508.099	1.22969	0.117406	10.4738	1.14029e-25	8.65884e-25	up		Zm00001d024486	8.31771	6.33289	1.4535	4.35699	1.31862e-05	4.13846e-05	up		Zm00001d023700	196.44	8.86956	1.19736	7.40757	1.28636e-13	8.35157e-13	up
Zm00001d033656	2.94169	6.2438	2.16339	2.88612	0.0039002	0.00774247	up		Zm00001d033273	2397.14	3.49345	0.103332	33.8079	1.51161e-250	2.592e-248	up		Zm00001d024489	516.207	3.01694	0.160936	18.7463	2.07596e-78	8.73008e-77	up		Zm00001d023720	62.9332	3.83399	0.575126	6.66636	2.62234e-11	1.44783e-10	up
Zm00001d033670	216.144	1.42186	0.18762	7.5784	3.49842e-14	1.87872e-13	up		Zm00001d033275	3394.72	1.03918	0.0773479	13.4351	3.76327e-41	4.80343e-40	up		Zm00001d024492	118.697	1.99795	0.783186	2.55105	0.0107398	0.0207988	up		Zm00001d023765	4.54221	-6.29478	1.88037	-3.34763	0.000815068	0.00197447	down
Zm00001d033675	222.41	1.29823	0.25028	5.18712	2.1357e-07	7.13808e-07	up		Zm00001d033283	357.164	-1.04382	0.17705	-5.89561	3.73293e-09	1.24039e-08	down		Zm00001d024499	2491.99	-1.14874	0.117123	-9.80799	1.04018e-22	1.12128e-21	down		Zm00001d023769	9894.11	-1.44804	0.197106	-7.34652	2.03426e-13	1.30017e-12	down
Zm00001d033683	2065.11	-2.27783	0.12742	-17.8766	1.79605e-71	4.15224e-70	down		Zm00001d033296	304.596	-2.88101	0.177118	-16.2661	1.71824e-59	3.305e-58	down		Zm00001d024509	458.699	-1.5538	0.182443	-8.51663	1.64268e-17	1.36448e-16	down		Zm00001d023799	1192.75	6.51938	0.240018	27.162	1.82552e-162	3.0543e-160	up
Zm00001d033698	7.44811	6.77374	1.62976	4.15629	3.23462e-05	8.6004e-05	up		Zm00001d033300	542.095	4.78827	0.203032	23.5838	5.64707e-123	2.90496e-121	up		Zm00001d024522	4067.73	2.43801	0.253047	9.63461	5.71084e-22	5.92791e-21	up		Zm00001d023810	1070.31	-1.70263	0.108012	-15.7633	5.56743e-56	1.70395e-54	down
Zm00001d033707	3788.13	-1.20102	0.118417	-10.1423	3.5856e-24	2.97095e-23	down		Zm00001d033304	53.3003	8.71632	1.25718	6.93325	4.11283e-12	1.6544e-11	up		Zm00001d024528	21.349	-1.16437	0.498015	-2.33802	0.0193862	0.0354848	down		Zm00001d023838	1533.35	1.24811	0.12505	9.98096	1.84677e-23	2.08461e-22	up
Zm00001d033710	540.675	2.36311	0.180196	13.1141	2.73378e-39	3.42663e-38	up		Zm00001d033308	53.1218	1.40596	0.454332	3.09456	0.00197104	0.00374373	up		Zm00001d024543	807.307	2.14513	0.163319	13.1346	2.087e-39	3.85024e-38	up		Zm00001d023869	9.10017	-4.25038	1.62927	-2.60876	0.00908722	0.018222	down
Zm00001d033711	4337.52	2.12757	0.108925	19.5325	5.81374e-85	1.62117e-83	up		Zm00001d033312	519.283	-1.63645	0.158464	-10.3269	5.32305e-25	3.95785e-24	down		Zm00001d024546	1053.21	-3.53606	0.119506	-29.5889	2.07318e-192	3.4223e-190	down		Zm00001d023874	2094.21	1.1122	0.0896461	12.4065	2.40893e-35	4.32516e-34	up
Zm00001d033714	810.685	1.82985	0.139379	13.1286	2.25756e-39	2.84234e-38	up		Zm00001d033313	15.7218	7.94642	1.338	5.93902	2.86734e-09	9.60993e-09	up		Zm00001d024567	562.226	1.15685	0.187069	6.18407	6.2471e-10	3.10818e-09	up		Zm00001d023877	84.6479	-1.38048	0.313748	-4.39996	1.08273e-05	3.42804e-05	down
Zm00001d033717	23.7396	4.59188	1.34428	3.41587	0.000635784	0.00142451	up		Zm00001d033322	386.482	1.19918	0.182121	6.58453	4.56312e-11	1.71689e-10	up		Zm00001d024591	531.545	-1.02335	0.16477	-6.21077	5.27241e-10	2.63919e-09	down		Zm00001d023899	96.6855	-1.60123	0.279233	-5.73441	9.78538e-09	4.32783e-08	down
Zm00001d033718	1489.07	4.01352	0.111171	36.1023	2.08718e-285	3.02199e-283	up		Zm00001d033330	66.6381	-2.04592	0.333022	-6.1435	8.07239e-10	2.80713e-09	down		Zm00001d024598	30.3665	1.99155	0.595684	3.3433	0.000827875	0.00198381	up		Zm00001d023901	2432.14	-2.10663	0.119718	-17.5966	2.6174e-69	1.13039e-67	down
Zm00001d033732	1.99184	5.84376	2.52162	2.31747	0.0204784	0.0356517	up		Zm00001d033333	213.985	-1.07123	0.233857	-4.58069	4.63445e-06	1.18623e-05	down		Zm00001d024621	995.691	3.25152	0.132779	24.4882	1.97382e-132	1.75345e-130	up		Zm00001d023918	1881.78	-1.08143	0.0904928	-11.9504	6.4599e-33	1.07051e-31	down
Zm00001d033738	189.188	-1.11602	0.215626	-5.17571	2.2705e-07	7.57179e-07	down		Zm00001d033334	134.08	1.72919	0.250996	6.88931	5.60622e-12	2.23844e-11	up		Zm00001d024633	9491.61	-1.34708	0.0683842	-19.6988	2.20997e-86	1.0335e-84	down		Zm00001d023945	19.5848	2.50056	0.646691	3.8667	0.000110317	0.000305396	up
Zm00001d033745	1086.12	1.08926	0.127411	8.54917	1.23976e-17	7.8703e-17	up		Zm00001d033338	28.2693	-1.49971	0.562294	-2.66713	0.00765029	0.0133353	down		Zm00001d024645	462.528	1.2851	0.151695	8.47161	2.42031e-17	1.99691e-16	up		Zm00001d023994	63785.1	-1.34951	0.109792	-12.2915	1.00578e-34	1.77205e-33	down
Zm00001d033747	2341.49	1.34395	0.107241	12.5321	4.98358e-36	5.85356e-35	up		Zm00001d033347	1777.65	-2.44271	0.125262	-19.5008	1.07995e-84	3.19364e-83	down		Zm00001d024687	177.399	1.28203	0.247929	5.17093	2.32926e-07	8.97931e-07	up		Zm00001d023995	37.6576	-1.7126	0.575371	-2.97652	0.00291542	0.00641943	down
Zm00001d033750	1918.79	1.10484	0.110659	9.98414	1.78847e-23	1.44893e-22	up		Zm00001d033365	668.602	-1.0664	0.130935	-8.14453	3.8077e-16	1.91206e-15	down		Zm00001d024691	18.1487	-2.11264	0.888943	-2.37657	0.0174745	0.0322974	down		Zm00001d024003	25.7609	2.71235	0.646423	4.19593	2.71754e-05	8.15694e-05	up
Zm00001d033786	620.514	-1.13539	0.132244	-8.58558	9.03766e-18	5.77301e-17	down		Zm00001d033366	1017.88	1.10873	0.104384	10.6217	2.36177e-26	1.83242e-25	up		Zm00001d024702	11515.2	2.70659	0.0809237	33.4463	2.91598e-245	7.77128e-243	up		Zm00001d024035	9.63458	-2.16925	0.920737	-2.356	0.0184731	0.0347595	down
Zm00001d033787	873.487	2.42505	0.140682	17.2378	1.3827e-66	2.95748e-65	up		Zm00001d033369	121.347	1.34663	0.272625	4.93949	7.8326e-07	2.15199e-06	up		Zm00001d024705	21.7553	4.07689	1.19644	3.40751	0.000655575	0.00160059	up		Zm00001d024043	54.0707	-1.67425	0.545081	-3.07156	0.0021294	0.00479912	down
Zm00001d033790	4586.26	-1.3569	0.109558	-12.3852	3.14416e-35	3.61043e-34	down		Zm00001d033374	80.7343	-1.23276	0.350835	-3.51378	0.000441781	0.000917921	down		Zm00001d024708	1520.97	1.45975	0.0883001	16.5317	2.16776e-61	6.61392e-60	up		Zm00001d024102	208.178	-2.6316	0.236721	-11.1169	1.0386e-28	1.46526e-27	down
Zm00001d033797	1472.57	2.94237	0.117622	25.0154	4.15199e-138	2.11219e-136	up		Zm00001d033379	54.1058	1.91413	0.481495	3.97538	7.02663e-05	0.000159316	up		Zm00001d024722	1065.31	1.07345	0.148637	7.22197	5.12416e-13	3.2155e-12	up		Zm00001d024128	103.952	-1.57798	0.293146	-5.38289	7.32993e-08	2.95909e-07	down
Zm00001d033800	1444.4	1.35845	0.13673	9.93528	2.92348e-23	2.34824e-22	up		Zm00001d033391	506.427	1.64014	0.127345	12.8795	5.87163e-38	6.75054e-37	up		Zm00001d024723	85.3933	2.93414	0.347709	8.43848	3.21499e-17	2.63781e-16	up		Zm00001d024160	944.57	-1.42009	0.118217	-12.0125	3.05289e-33	5.13445e-32	down
Zm00001d033805	4644.09	1.26077	0.0854577	14.7531	2.93858e-49	4.67749e-48	up		Zm00001d033393	218.301	1.14759	0.269439	4.25919	2.05168e-05	4.92064e-05	up		Zm00001d024735	17.7266	-2.23049	0.709102	-3.14552	0.00165792	0.00376676	down		Zm00001d024178	1066.34	-2.1387	0.124769	-17.1412	7.31232e-66	2.90781e-64	down
Zm00001d033822	545.362	-1.15589	0.189106	-6.11237	9.81595e-10	3.96695e-09	down		Zm00001d033397	615.425	1.60527	0.137318	11.6901	1.4315e-31	1.33164e-30	up		Zm00001d024745	230.82	-1.22948	0.225625	-5.44924	5.05869e-08	2.10059e-07	down		Zm00001d024199	136.475	-1.44192	0.235164	-6.13155	8.70279e-10	4.23551e-09	down
Zm00001d033825	502.402	1.34654	0.169186	7.95896	1.73487e-15	9.96329e-15	up		Zm00001d033407	47.1576	-1.88945	0.413061	-4.57427	4.77889e-06	1.22136e-05	down		Zm00001d024751	167.998	-1.74387	0.328159	-5.31409	1.07189e-07	4.30234e-07	down		Zm00001d024204	194.302	6.37252	0.750071	8.49589	1.96428e-17	1.60867e-16	up
Zm00001d033829	31.1956	3.10997	0.619654	5.01888	5.19725e-07	1.67916e-06	up		Zm00001d033420	722.218	-1.58945	0.133126	-11.9394	7.37408e-33	7.20153e-32	down		Zm00001d024756	65.5444	-2.00084	0.40503	-4.93997	7.81331e-07	2.8398e-06	down		Zm00001d024207	2954.97	1.00328	0.236284	4.24609	2.17535e-05	6.62548e-05	up
Zm00001d033832	10.4383	-4.16616	1.17347	-3.55029	0.000384802	0.000888704	down		Zm00001d033421	605.978	-2.36374	0.147906	-15.9814	1.72297e-57	3.18397e-56	down		Zm00001d024764	109.803	1.0637	0.270702	3.92941	8.51537e-05	0.000238491	up		Zm00001d024208	97.7308	-1.3626	0.380768	-3.57856	0.000345491	0.000885271	down
Zm00001d033836	433.973	1.21161	0.189654	6.38855	1.67461e-10	7.18959e-10	up		Zm00001d033423	726.954	-1.58016	0.136707	-11.5588	6.66527e-31	6.06982e-30	down		Zm00001d024768	693.626	1.70956	0.127406	13.4182	4.72838e-41	9.15864e-40	up		Zm00001d024210	5122.92	2.51584	0.202453	12.4268	1.87036e-35	3.37696e-34	up
Zm00001d033843	1494.28	1.05174	0.0992287	10.5991	3.00741e-26	2.67856e-25	up		Zm00001d033447	14.7441	6.19933	1.35356	4.58001	4.64955e-06	1.18968e-05	up		Zm00001d024771	102.533	3.56844	0.463287	7.70243	1.33503e-14	9.34224e-14	up		Zm00001d024211	19.2691	5.8168	1.34121	4.33699	1.44445e-05	4.49331e-05	up
Zm00001d033848	596.835	3.34801	0.334357	10.0133	1.3324e-23	1.0845e-22	up		Zm00001d033451	324.232	-1.60192	0.181149	-8.84306	9.31341e-19	5.33297e-18	down		Zm00001d024772	721.343	1.85181	0.173788	10.6556	1.64267e-26	2.03562e-25	up		Zm00001d024252	78.2143	1.328	0.311515	4.26304	2.01664e-05	6.16622e-05	up
Zm00001d033853	1453.88	2.30558	0.0996152	23.1449	1.6359e-118	6.97171e-117	up		Zm00001d033457	1809.05	-1.93092	0.113691	-16.9839	1.08055e-64	2.26772e-63	down		Zm00001d024783	20.7991	-2.39642	0.938328	-2.55392	0.0106516	0.0206498	down		Zm00001d024262	64.7553	1.19489	0.429704	2.78074	0.00542359	0.0113575	up
Zm00001d033854	787.991	1.20425	0.136072	8.8501	8.74447e-19	5.85566e-18	up		Zm00001d033459	429.062	2.01841	0.165886	12.1675	4.63255e-34	4.70703e-33	up		Zm00001d024850	119.672	5.47098	0.405612	13.4882	1.83563e-41	3.58061e-40	up		Zm00001d024268	141.508	-1.38234	0.241636	-5.72075	1.06053e-08	4.67583e-08	down
Zm00001d033855	6382.38	1.93927	0.0888506	21.8262	1.3077e-105	4.88217e-104	up		Zm00001d033465	98.5209	-2.34088	0.30785	-7.60396	2.87199e-14	1.30448e-13	down		Zm00001d024852	782.297	6.05996	0.404736	14.9726	1.10846e-50	2.71832e-49	up		Zm00001d024273	15.9367	-2.04045	0.818097	-2.49414	0.0126263	0.0245536	down
Zm00001d033862	779.346	2.26714	0.115392	19.6473	6.10097e-86	1.73337e-84	up		Zm00001d033496	1353.81	3.74882	0.13323	28.1379	3.36857e-174	2.92207e-172	up		Zm00001d024854	324.992	-1.03794	0.192311	-5.39718	6.76966e-08	2.77975e-07	down		Zm00001d024291	455.48	-1.19881	0.165616	-7.23852	4.53607e-13	2.84127e-12	down
Zm00001d033878	324.755	3.52689	0.190339	18.5296	1.19272e-76	2.93463e-75	up		Zm00001d033503	1619.91	2.04114	0.117349	17.3939	9.18493e-68	2.04809e-66	up		Zm00001d024886	277.806	6.0241	0.33989	17.7237	2.7521e-70	1.00291e-68	up		Zm00001d024302	16.7077	4.89438	1.2749	3.83902	0.000123524	0.000339627	up
Zm00001d033891	43.6843	1.0505	0.459556	2.28589	0.0222605	0.0384578	up		Zm00001d033504	389.756	1.10884	0.168132	6.59505	4.25099e-11	1.603e-10	up		Zm00001d024891	168.179	2.86272	0.328247	8.72125	2.75152e-18	2.38681e-17	up		Zm00001d024314	121.556	-9.43889	1.19979	-7.86714	3.6283e-15	2.59343e-14	down
Zm00001d033896	2750.4	1.86511	0.0953745	19.5557	3.69237e-85	1.03345e-83	up		Zm00001d033535	6124.65	-1.0408	0.116517	-8.93257	4.16209e-19	2.4343e-18	down		Zm00001d024904	220.178	-1.69711	0.207028	-8.19748	2.45475e-16	1.91463e-15	down		Zm00001d024344	28.9247	-1.77774	0.554096	-3.20836	0.00133494	0.00311653	down
Zm00001d033905	241.705	-1.37959	0.198353	-6.95525	3.51937e-12	1.67917e-11	down		Zm00001d033537	3317.61	-1.0072	0.150205	-6.70553	2.00677e-11	7.73879e-11	down		Zm00001d024906	471.285	-1.43699	0.182868	-7.85806	3.90138e-15	2.82114e-14	down		Zm00001d024348	9.87561	-2.75352	1.00664	-2.73535	0.00623142	0.0128962	down
Zm00001d033909	926.743	-1.87476	0.188822	-9.92874	3.1218e-23	2.50043e-22	down		Zm00001d033539	967.454	-1.64039	0.125886	-13.0307	8.18294e-39	9.65883e-38	down		Zm00001d024908	1665.27	1.15247	0.0940495	12.2538	1.60208e-34	2.5624e-33	up		Zm00001d024352	87.5167	1.70723	0.477954	3.57195	0.000354326	0.000906875	up
Zm00001d033910	15.9048	1.97703	0.722497	2.73639	0.00621175	0.0118922	up		Zm00001d033543	368.44	-1.7807	0.179141	-9.94019	2.78286e-23	1.9388e-22	down		Zm00001d024916	160.582	-1.94553	0.234876	-8.2832	1.19905e-16	9.55095e-16	down		Zm00001d024384	20.3929	1.69888	0.724572	2.34467	0.0190441	0.0357	up
Zm00001d033941	866.488	2.43236	0.124731	19.5007	1.08186e-84	2.99093e-83	up		Zm00001d033552	123.835	2.80002	0.383946	7.29273	3.03736e-13	1.30105e-12	up		Zm00001d024924	17.4644	-1.92259	0.640647	-3.00102	0.00269078	0.00586001	down		Zm00001d024386	4529.75	-1.25642	0.108776	-11.5506	7.33173e-31	1.12425e-29	down
Zm00001d033957	3556.37	5.03918	0.102446	49.1888	0	0	up		Zm00001d033567	2499.49	1.99806	0.0983273	20.3205	8.46584e-92	2.85464e-90	up		Zm00001d024925	1365.62	-2.07635	0.117029	-17.7422	1.97966e-70	7.23803e-69	down		Zm00001d024398	6.84804	-2.3802	1.03473	-2.30031	0.0214306	0.0397808	down
Zm00001d033967	100.841	1.88659	0.83881	2.24913	0.0245041	0.041984	up		Zm00001d033573	72.2212	2.03199	0.34789	5.8409	5.19205e-09	1.70956e-08	up		Zm00001d024934	343.973	1.90145	0.196839	9.65993	4.46149e-22	4.6573e-21	up		Zm00001d024403	126.284	4.15293	0.355221	11.6911	1.4155e-31	2.23111e-30	up
Zm00001d033987	334.547	-2.53313	0.162756	-15.564	1.27907e-54	2.27483e-53	down		Zm00001d033579	1202.59	1.17841	0.115246	10.2252	1.52923e-24	1.12083e-23	up		Zm00001d024937	586.877	1.05339	0.138759	7.59147	3.16289e-14	2.15073e-13	up		Zm00001d024406	177.878	1.08988	0.231264	4.71269	2.44472e-06	8.36015e-06	up
Zm00001d033989	606.306	1.13314	0.13393	8.4607	2.65771e-17	1.65828e-16	up		Zm00001d033589	562.12	-1.64386	0.229315	-7.16853	7.58067e-13	3.17644e-12	down		Zm00001d024943	1839.46	2.18144	0.102114	21.3628	2.96785e-101	1.76002e-99	up		Zm00001d024410	48.7676	6.59224	1.24625	5.28966	1.22541e-07	4.83973e-07	up
Zm00001d033990	20.003	-1.99623	0.685305	-2.91291	0.00358081	0.00715369	down		Zm00001d033591	1288.05	1.32017	0.0835463	15.8016	3.03241e-56	5.46229e-55	up		Zm00001d024946	495.441	1.38887	0.130492	10.6434	1.87247e-26	2.3165e-25	up		Zm00001d024412	280.271	-1.50129	0.254861	-5.89063	3.84727e-09	1.77055e-08	down
Zm00001d033995	1237.54	-1.09348	0.120243	-9.09388	9.557e-20	6.70177e-19	down		Zm00001d033602	917.75	1.3842	0.138562	9.98973	1.69042e-23	1.18705e-22	up		Zm00001d024960	14402.4	3.38134	0.115583	29.2547	3.90719e-188	6.08641e-186	up		Zm00001d024432	9.91864	-2.18013	0.85729	-2.54305	0.010989	0.0216474	down
Zm00001d033999	392.027	1.31605	0.223585	5.88615	3.95304e-09	1.52498e-08	up		Zm00001d033621	441.282	1.68072	0.14741	11.4017	4.10005e-30	3.63063e-29	up		Zm00001d024967	720.505	1.12516	0.140248	8.02259	1.03543e-15	7.77448e-15	up		Zm00001d024471	123.714	-2.881	0.31198	-9.23457	2.59329e-20	2.51609e-19	down
Zm00001d034007	27.9736	2.42353	0.72768	3.33049	0.000866927	0.00190387	up		Zm00001d033623	30802.3	3.1939	0.0927773	34.4255	1.04797e-259	1.93176e-257	up		Zm00001d024981	50.5225	-1.36991	0.481817	-2.84322	0.00446603	0.00937095	down		Zm00001d024495	142.636	-1.28561	0.244899	-5.24954	1.52478e-07	5.95851e-07	down
Zm00001d034011	461.399	-1.00271	0.170626	-5.87667	4.18606e-09	1.61129e-08	down		Zm00001d033624	17653.7	1.4699	0.0869988	16.8956	4.84999e-64	1.00734e-62	up		Zm00001d024995	335.128	1.1978	0.189334	6.32641	2.50934e-10	1.29145e-09	up		Zm00001d024499	2491.99	-1.27985	0.117842	-10.8607	1.77355e-27	2.38874e-26	down
Zm00001d034012	259.491	1.55888	0.18415	8.4653	2.55491e-17	1.59678e-16	up		Zm00001d033634	24.8698	2.05306	0.514538	3.9901	6.60446e-05	0.000150191	up		Zm00001d024996	17431.4	2.1081	0.0973214	21.6612	4.76637e-104	2.96157e-102	up		Zm00001d024509	458.699	-1.89497	0.185684	-10.2054	1.87604e-24	2.2139e-23	down
Zm00001d034020	56.9214	-1.05663	0.344973	-3.06294	0.00219171	0.00452217	down		Zm00001d033648	265.111	-1.28246	0.159828	-8.02397	1.02384e-15	5.01605e-15	down		Zm00001d025011	2021.38	1.74806	0.0826325	21.1546	2.50225e-99	1.42287e-97	up		Zm00001d024510	1225.83	1.00144	0.108476	9.23192	2.65819e-20	2.57685e-19	up
Zm00001d034022	127.716	-1.2716	0.237253	-5.35969	8.3367e-08	2.88628e-07	down		Zm00001d033652	3503.17	1.46801	0.0810638	18.1094	2.68828e-73	6.54898e-72	up		Zm00001d025012	2068.26	1.73072	0.138117	12.5308	5.06244e-36	8.48986e-35	up		Zm00001d024515	92.5131	1.09803	0.321824	3.4119	0.000645126	0.00158938	up
Zm00001d034027	31.3381	1.89028	0.694912	2.72017	0.00652483	0.0124379	up		Zm00001d033654	167.147	2.12671	0.280609	7.57892	3.48444e-14	1.5733e-13	up		Zm00001d025015	2347.13	-1.01074	0.100583	-10.0488	9.29873e-24	1.04889e-22	down		Zm00001d024521	256.917	1.42115	0.197066	7.21155	5.53187e-13	3.44875e-12	up
Zm00001d034037	11557.7	1.32327	0.0991576	13.3451	1.2643e-40	1.64592e-39	up		Zm00001d033683	2065.11	-1.25247	0.125704	-9.96368	2.19778e-23	1.53553e-22	down		Zm00001d025025	1121.17	1.2116	0.127299	9.5177	1.77057e-21	1.80152e-20	up		Zm00001d024527	256.872	-1.36619	0.497385	-2.74675	0.00601892	0.0124862	down
Zm00001d034038	1510.34	1.38161	0.10528	13.1233	2.42262e-39	3.03999e-38	up		Zm00001d033698	7.44811	6.13393	1.63757	3.74576	0.00017985	0.000389455	up		Zm00001d025037	65.9743	-1.3596	0.45406	-2.99431	0.00275069	0.00597929	down		Zm00001d024532	211.265	-1.62579	0.226909	-7.16491	7.78354e-13	4.79038e-12	down
Zm00001d034040	266.381	-1.3184	0.16262	-8.10725	5.17781e-16	3.04957e-15	down		Zm00001d033710	540.675	4.03171	0.177564	22.7057	3.93869e-114	1.83033e-112	up		Zm00001d025055	1478.14	9.24943	0.599544	15.4274	1.0703e-53	2.78857e-52	up		Zm00001d024546	1053.21	-2.89953	0.118049	-24.5621	3.21241e-133	3.7791e-131	down
Zm00001d034043	289.471	-1.08777	0.239366	-4.54437	5.51009e-06	1.5997e-05	down		Zm00001d033711	4337.52	1.53707	0.109159	14.0811	4.96297e-45	7.06441e-44	up		Zm00001d025057	1734.91	1.19854	0.101484	11.8102	3.45827e-32	5.19341e-31	up		Zm00001d024587	5685.48	-1.5594	0.0863788	-18.053	7.46777e-73	3.44234e-71	down
Zm00001d034044	424.65	1.20573	0.191322	6.30209	2.93655e-10	1.23885e-09	up		Zm00001d033713	163.864	-2.04758	0.252845	-8.09817	5.57907e-16	2.77948e-15	down		Zm00001d025059	586.513	-1.51282	0.478587	-3.16102	0.00157218	0.00359114	down		Zm00001d024596	98.7111	1.2082	0.283372	4.26367	2.01096e-05	6.15136e-05	up
Zm00001d034054	178.26	-1.04928	0.256974	-4.0832	4.44197e-05	0.000116258	down		Zm00001d033714	810.685	2.16554	0.138988	15.5808	9.83528e-55	1.71845e-53	up		Zm00001d025081	2283.14	1.30394	0.114822	11.3562	6.90731e-30	9.57329e-29	up		Zm00001d024598	30.3665	2.36675	0.596683	3.96652	7.2929e-05	0.000206759	up
Zm00001d034062	288.741	-1.5693	0.248156	-6.32385	2.55119e-10	1.08011e-09	down		Zm00001d033718	1489.07	3.13856	0.112053	28.0097	1.2367e-172	1.04412e-170	up		Zm00001d025104	153.326	-1.05156	0.255064	-4.12272	3.74421e-05	0.000110253	down		Zm00001d024621	995.691	1.61863	0.139665	11.5893	4.6677e-31	7.21625e-30	up
Zm00001d034068	33.0128	9.67097	1.3253	7.2972	2.93812e-13	1.49534e-12	up		Zm00001d033738	189.188	-2.02953	0.224278	-9.0492	1.44015e-19	8.55197e-19	down		Zm00001d025106	209.978	-1.15033	0.17106	-6.72469	1.75962e-11	9.91918e-11	down		Zm00001d024631	900.084	1.13883	0.123951	9.18774	4.01192e-20	3.86098e-19	up
Zm00001d034069	543.844	1.51946	0.148275	10.2476	1.21346e-24	1.02232e-23	up		Zm00001d033747	2341.49	3.11356	0.10568	29.4622	8.77791e-191	8.70705e-189	up		Zm00001d025124	95.9639	1.4676	0.416283	3.52549	0.000422704	0.00106567	up		Zm00001d024633	9491.61	-1.54535	0.06868	-22.5007	4.08886e-112	3.42056e-110	down
Zm00001d034073	696.393	1.674	0.156031	10.7286	7.47e-27	6.75711e-26	up		Zm00001d033778	256.253	-1.6338	0.218694	-7.47072	7.97558e-14	3.52417e-13	down		Zm00001d025141	944.908	6.24693	0.506409	12.3358	5.81431e-35	9.43599e-34	up		Zm00001d024645	462.528	1.75415	0.151559	11.5741	5.57767e-31	8.58194e-30	up
Zm00001d034076	63.9762	2.74979	0.408899	6.72486	1.7576e-11	8.07711e-11	up		Zm00001d033787	873.487	1.27176	0.14285	8.90278	5.44662e-19	3.16052e-18	up		Zm00001d025171	944.692	1.15423	0.117041	9.86177	6.09675e-23	6.6303e-22	up		Zm00001d024669	33.5742	-5.19739	1.11258	-4.67146	2.99071e-06	1.01276e-05	down
Zm00001d034077	1306.39	-1.36879	0.149448	-9.15897	5.23932e-20	3.71556e-19	down		Zm00001d033790	4586.26	-1.5575	0.109799	-14.1851	1.13316e-45	1.63507e-44	down		Zm00001d025195	737.659	-1.23232	0.131799	-9.35003	8.7625e-21	8.62601e-20	down		Zm00001d024676	24.6881	-5.23728	1.38652	-3.77729	0.000158544	0.000429381	down
Zm00001d034078	16.5516	8.16504	1.31604	6.20423	5.4966e-10	2.26678e-09	up		Zm00001d033794	712.969	-2.07989	0.140409	-14.8131	1.20475e-49	1.90896e-48	down		Zm00001d025199	13.8624	-2.23791	0.80017	-2.79679	0.00516125	0.0107129	down		Zm00001d024677	25.2365	1.03873	0.458758	2.26423	0.0235601	0.0433278	up
Zm00001d034085	331.725	2.22443	0.162953	13.6507	1.99815e-42	2.70739e-41	up		Zm00001d033797	1472.57	3.46833	0.117211	29.5905	1.97736e-192	1.99722e-190	up		Zm00001d025200	247.35	2.87172	0.226687	12.6682	8.86951e-37	1.52443e-35	up		Zm00001d024687	177.399	2.3684	0.243705	9.71829	2.51965e-22	2.69978e-21	up
Zm00001d034091	14.7834	-3.02463	0.838892	-3.60551	0.000311544	0.000728377	down		Zm00001d033799	3245.48	1.29317	0.0955393	13.5355	9.65751e-42	1.24999e-40	up		Zm00001d025205	511.052	-3.71117	0.233999	-15.8598	1.20288e-56	3.32597e-55	down		Zm00001d024702	11515.2	2.29341	0.081155	28.2596	1.08501e-175	2.13105e-173	up
Zm00001d034097	767.818	-3.07472	0.40095	-7.66859	1.73894e-14	9.51025e-14	down		Zm00001d033800	1444.4	1.51328	0.136654	11.0738	1.68117e-28	1.40915e-27	up		Zm00001d025208	221.376	-1.4726	0.231964	-6.34841	2.17549e-10	1.12513e-09	down		Zm00001d024705	21.7553	4.72596	1.1931	3.96108	7.46105e-05	0.000211208	up
Zm00001d034107	526.496	3.89283	0.227947	17.0777	2.17398e-65	4.53824e-64	up		Zm00001d033822	545.362	-2.41125	0.193746	-12.4454	1.48184e-35	1.58044e-34	down		Zm00001d025229	459.583	9.09263	1.19122	7.63305	2.29256e-14	1.5744e-13	up		Zm00001d024708	1520.97	1.11936	0.0894611	12.5123	6.39426e-36	1.1723e-34	up
Zm00001d034109	1033.16	2.97199	0.113573	26.1681	6.12771e-151	3.44295e-149	up		Zm00001d033825	502.402	1.3093	0.169465	7.72611	1.10886e-14	5.15293e-14	up		Zm00001d025234	220.109	-1.08011	0.230706	-4.68176	2.84427e-06	9.69269e-06	down		Zm00001d024712	246.402	1.2039	0.197574	6.09343	1.10516e-09	5.32016e-09	up
Zm00001d034118	44.5817	-1.02629	0.437556	-2.3455	0.0190015	0.0332806	down		Zm00001d033827	921.416	-1.64958	0.132889	-12.4133	2.21409e-35	2.35121e-34	down		Zm00001d025237	216.958	-1.31743	0.19172	-6.87161	6.34804e-12	3.70302e-11	down		Zm00001d024722	1065.31	1.25041	0.149012	8.39133	4.80679e-17	3.85825e-16	up
Zm00001d034126	138.366	-2.37363	0.250585	-9.47232	2.73689e-21	2.0429e-20	down		Zm00001d033836	433.973	3.05178	0.184175	16.57	1.14759e-61	2.27055e-60	up		Zm00001d025241	2284.91	-1.00051	0.133153	-7.51395	5.73706e-14	3.84091e-13	down		Zm00001d024729	4013.33	1.42848	0.0746868	19.1262	1.52823e-81	8.23824e-80	up
Zm00001d034128	606.624	-3.90514	0.189273	-20.6323	1.40678e-94	4.56538e-93	down		Zm00001d033837	299.685	-1.93624	0.187171	-10.3448	4.41992e-25	3.29298e-24	down		Zm00001d025251	3.6035	4.25069	1.84326	2.30607	0.0211067	0.0383316	up		Zm00001d024733	51.5742	1.30018	0.560333	2.32036	0.0203212	0.0378958	up
Zm00001d034129	3768.35	-1.12491	0.113427	-9.91748	3.4947e-23	2.79712e-22	down		Zm00001d033843	1494.28	1.34471	0.098886	13.5986	4.08004e-42	5.33396e-41	up		Zm00001d025278	2638.73	1.61748	0.156497	10.3355	4.86886e-25	5.7624e-24	up		Zm00001d024735	17.7266	-4.20635	0.884798	-4.75402	1.9941e-06	6.88803e-06	down
Zm00001d034130	736.383	2.70429	0.150504	17.9683	3.45144e-72	8.02859e-71	up		Zm00001d033848	596.835	-1.6226	0.348937	-4.65013	3.31727e-06	8.60033e-06	down		Zm00001d025281	2365.45	2.16612	0.0957492	22.6228	2.58541e-113	1.78717e-111	up		Zm00001d024740	108.383	-7.11483	0.766083	-9.28729	1.58265e-20	1.55288e-19	down
Zm00001d034143	107.562	-2.65262	0.279851	-9.47867	2.57539e-21	1.92489e-20	down		Zm00001d033853	1453.88	1.97705	0.100081	19.7545	7.33208e-87	2.26833e-85	up		Zm00001d025307	132.989	1.31704	0.304015	4.33214	1.47666e-05	4.60313e-05	up		Zm00001d024745	230.82	-2.36598	0.242189	-9.76915	1.52725e-22	1.65527e-21	down
Zm00001d034160	4270.55	1.3562	0.0833413	16.2729	1.5381e-59	2.96678e-58	up		Zm00001d033854	787.991	1.41159	0.135831	10.3923	2.68751e-25	2.01792e-24	up		Zm00001d025343	104.884	-1.97951	0.228364	-8.66821	4.38953e-18	3.76343e-17	down		Zm00001d024751	167.998	-3.28471	0.365822	-8.97899	2.73262e-19	2.49886e-18	down
Zm00001d034164	75.4832	-1.20263	0.329359	-3.65142	0.000260795	0.000615976	down		Zm00001d033855	6382.38	1.3832	0.0890859	15.5266	2.29162e-54	3.99453e-53	up		Zm00001d025346	116.4	9.12025	1.04785	8.70374	3.21133e-18	2.77479e-17	up		Zm00001d024756	65.5444	-1.40523	0.402339	-3.49264	0.000478268	0.00120123	down
Zm00001d034171	36.3092	-1.49572	0.491331	-3.04422	0.00233283	0.004795	down		Zm00001d033862	779.346	1.03877	0.118187	8.78919	1.50643e-18	8.53541e-18	up		Zm00001d025354	2859.35	-2.41796	0.132644	-18.229	3.03578e-74	1.19063e-72	down		Zm00001d024763	7555.18	-2.40578	0.127194	-18.9143	8.69146e-80	4.58678e-78	down
Zm00001d034175	1377.47	2.47122	0.118609	20.835	2.0872e-96	7.005e-95	up		Zm00001d033872	74.1771	3.58839	0.387811	9.25293	2.18416e-20	1.34879e-19	up		Zm00001d025371	336.097	-1.06626	0.176403	-6.04447	1.49902e-09	7.21145e-09	down		Zm00001d024770	241.639	1.1808	0.201363	5.86402	4.51794e-09	2.06489e-08	up
Zm00001d034181	41.68	-1.64752	0.429371	-3.83705	0.00012452	0.000307112	down		Zm00001d033876	3148.13	-1.20601	0.119444	-10.0969	5.70292e-24	4.07983e-23	down		Zm00001d025373	3.7564	5.02177	1.69584	2.96122	0.00306421	0.00661659	up		Zm00001d024771	102.533	2.49153	0.471346	5.28599	1.2503e-07	4.93112e-07	up
Zm00001d034188	8271.46	1.35514	0.0978929	13.8431	1.40101e-43	1.94258e-42	up		Zm00001d033878	324.755	3.43882	0.190728	18.03	1.1332e-72	2.73054e-71	up		Zm00001d025375	202.382	-3.71125	0.201502	-18.4179	9.44255e-76	3.81148e-74	down		Zm00001d024772	721.343	1.15371	0.176011	6.55477	5.5726e-11	2.99758e-10	up
Zm00001d034189	87.9595	2.47549	0.361619	6.84557	7.61711e-12	3.56575e-11	up		Zm00001d033891	43.6843	-2.64224	0.557085	-4.74298	2.10594e-06	5.5594e-06	down		Zm00001d025400	647.966	-2.39726	0.164841	-14.5429	6.47744e-48	1.49563e-46	down		Zm00001d024815	2788.27	1.01512	0.0955841	10.6202	2.40019e-26	3.07505e-25	up
Zm00001d034196	84.1856	1.98975	0.331466	6.00288	1.93848e-09	7.65329e-09	up		Zm00001d033896	2750.4	2.74942	0.0945147	29.0899	4.81562e-186	4.63137e-184	up		Zm00001d025401	9684.01	1.63665	0.0883339	18.528	1.2278e-76	5.02942e-75	up		Zm00001d024821	1531.42	-1.62191	0.139146	-11.6562	2.13478e-31	3.34617e-30	down
Zm00001d034197	3101.61	1.28301	0.137034	9.36276	7.76785e-21	5.69466e-20	up		Zm00001d033905	241.705	-2.83005	0.213711	-13.2424	4.99176e-40	6.14798e-39	down		Zm00001d025402	1169.59	-1.14543	0.122864	-9.32276	1.13355e-20	1.10948e-19	down		Zm00001d024823	271.764	1.09324	0.201921	5.41421	6.15584e-08	2.50301e-07	up
Zm00001d034212	37.1345	5.32489	0.648212	8.21473	2.12643e-16	1.27739e-15	up		Zm00001d033909	926.743	1.60479	0.179689	8.93097	4.22298e-19	2.46796e-18	up		Zm00001d025406	2499.46	-1.39556	0.117799	-11.8469	2.23265e-32	3.36648e-31	down		Zm00001d024824	918.089	1.12249	0.117164	9.58046	9.66138e-22	1.00888e-20	up
Zm00001d034223	1320.73	-1.22164	0.14354	-8.51077	1.72788e-17	1.09198e-16	down		Zm00001d033910	15.9048	2.40468	0.716076	3.35813	0.000784709	0.00158056	up		Zm00001d025412	1369.01	2.01373	0.120906	16.6554	2.766e-62	8.6418e-61	up		Zm00001d024833	11.1679	-7.03798	1.38037	-5.09864	3.42108e-07	1.28188e-06	down
Zm00001d034248	46.8593	1.52318	0.470523	3.23721	0.00120703	0.00259106	up		Zm00001d033912	529.085	-1.15642	0.207513	-5.57276	2.50731e-08	7.83912e-08	down		Zm00001d025414	337.39	1.26763	0.172676	7.34105	2.11931e-13	1.36277e-12	up		Zm00001d024835	4.96559	-6.01063	1.92644	-3.12008	0.00180803	0.0041263	down
Zm00001d034249	34.3989	3.59508	0.610031	5.89328	3.78593e-09	1.46201e-08	up		Zm00001d033916	23.2473	-1.84083	0.589651	-3.1219	0.00179686	0.00343234	down		Zm00001d025418	16.1612	-3.05255	0.618148	-4.93821	7.88414e-07	2.86309e-06	down		Zm00001d024839	10596.9	-1.91166	0.0833383	-22.9385	1.91872e-116	1.72662e-114	down
Zm00001d034255	715.69	1.68667	0.156021	10.8105	3.06838e-27	2.81959e-26	up		Zm00001d033922	11.1495	3.34665	0.96324	3.47437	0.00051205	0.0010555	up		Zm00001d025419	729.514	1.20564	0.106359	11.3355	8.75393e-30	1.20872e-28	up		Zm00001d024868	4.29217	-4.53431	2.02847	-2.23534	0.0253952	0.0464266	down
Zm00001d034257	238.276	-3.51398	0.226853	-15.4901	4.04479e-54	7.09866e-53	down		Zm00001d033931	65189.5	2.34489	0.0835645	28.0608	2.94686e-173	2.51678e-171	up		Zm00001d025434	24.7166	3.89429	1.39531	2.79098	0.00525495	0.0108889	up		Zm00001d024883	442.808	-1.17066	0.143285	-8.17013	3.08048e-16	2.35143e-15	down
Zm00001d034277	99.2188	1.43843	0.399136	3.60386	0.000313522	0.000732925	up		Zm00001d033948	1713.11	-1.09636	0.0999435	-10.9698	5.33899e-28	4.39354e-27	down		Zm00001d025437	1766.91	2.25866	0.11134	20.2862	1.70379e-91	8.64398e-90	up		Zm00001d024886	277.806	3.274	0.350232	9.34809	8.92413e-21	8.87971e-20	up
Zm00001d034319	1301.51	-1.31824	0.1553	-8.4884	2.09502e-17	1.31738e-16	down		Zm00001d033957	3556.37	3.03373	0.103454	29.3243	5.08128e-189	5.01777e-187	up		Zm00001d025449	1006.31	1.56835	0.143885	10.9	1.15227e-27	1.49403e-26	up		Zm00001d024891	168.179	-3.56229	0.47907	-7.43585	1.03901e-13	6.79057e-13	down
Zm00001d034340	570.349	-1.22537	0.166582	-7.35594	1.89588e-13	9.7434e-13	down		Zm00001d033976	5356.79	-1.29329	0.0729996	-17.7164	3.13411e-70	7.31293e-69	down		Zm00001d025474	3402.43	2.32908	0.091623	25.4203	1.50463e-142	1.51975e-140	up		Zm00001d024903	34.6336	1.19472	0.535154	2.23247	0.0255838	0.0467385	up
Zm00001d034345	6905.12	-1.63748	0.0963229	-16.9999	8.22766e-65	1.70494e-63	down		Zm00001d033991	2.2682	4.99739	1.91866	2.60462	0.00919751	0.0158932	up		Zm00001d025476	91.2349	3.62125	0.534708	6.77238	1.2668e-11	7.23136e-11	up		Zm00001d024904	220.178	-1.07262	0.205799	-5.212	1.86819e-07	7.22301e-07	down
Zm00001d034372	1508.72	-1.19805	0.111513	-10.7436	6.35009e-27	5.75791e-26	down		Zm00001d033999	392.027	-2.4979	0.242298	-10.3092	6.40319e-25	4.74979e-24	down		Zm00001d025519	95.6529	-1.31218	0.296243	-4.42942	9.44874e-06	3.03523e-05	down		Zm00001d024906	471.285	-1.09855	0.183182	-5.99708	2.00899e-09	9.43588e-09	down
Zm00001d034382	24038.7	6.10006	0.0861192	70.8327	0	0	up		Zm00001d034007	27.9736	4.79414	0.700033	6.84845	7.46563e-12	2.95103e-11	up		Zm00001d025533	80.7772	2.71589	0.585421	4.6392	3.49753e-06	1.17881e-05	up		Zm00001d024907	31.9373	-1.54918	0.547348	-2.83034	0.00464986	0.00986718	down
Zm00001d034387	3316.9	1.87656	0.103862	18.0678	5.71337e-73	1.34285e-71	up		Zm00001d034012	259.491	1.00274	0.186824	5.36732	7.9916e-08	2.40378e-07	up		Zm00001d025545	1164.4	2.99268	0.104989	28.5045	1.02937e-178	1.50792e-176	up		Zm00001d024908	1665.27	1.49587	0.0941826	15.8827	8.34946e-57	2.64501e-55	up
Zm00001d034388	5697.53	2.77184	0.0913734	30.3353	3.92526e-202	3.46328e-200	up		Zm00001d034013	422.127	-1.26491	0.155268	-8.14662	3.74253e-16	1.88147e-15	down		Zm00001d025547	468.731	-2.48649	0.346718	-7.17151	7.4176e-13	4.59472e-12	down		Zm00001d024916	160.582	-1.51398	0.234883	-6.44567	1.15089e-10	6.04398e-10	down
Zm00001d034416	55.6668	-2.41185	0.492191	-4.90023	9.57249e-07	3.01217e-06	down		Zm00001d034019	378.296	-1.58114	0.173775	-9.09881	9.13249e-20	5.48644e-19	down		Zm00001d025572	380.894	-1.08726	0.223745	-4.85938	1.17756e-06	4.18974e-06	down		Zm00001d024925	1365.62	-1.46715	0.116681	-12.5741	2.93263e-36	5.425e-35	down
Zm00001d034431	5.29714	7.30041	1.81017	4.03299	5.50724e-05	0.000142423	up		Zm00001d034020	56.9214	-1.13199	0.3469	-3.26315	0.00110182	0.00217066	down		Zm00001d025586	77.789	-1.15248	0.371774	-3.09993	0.00193563	0.00433977	down		Zm00001d024927	320.874	-2.1369	0.168069	-12.7145	4.91474e-37	9.25076e-36	down
Zm00001d034433	4133.52	1.95851	0.0907724	21.5761	3.01377e-103	1.09265e-101	up		Zm00001d034027	31.3381	3.4987	0.669206	5.22813	1.71234e-07	5.00951e-07	up		Zm00001d025588	13.4829	3.12889	1.02701	3.04661	0.00231437	0.0050995	up		Zm00001d024935	175.765	1.11666	0.231017	4.83367	1.34037e-06	4.71279e-06	up
Zm00001d034435	159.065	5.06067	0.320755	15.7773	4.45541e-56	8.07012e-55	up		Zm00001d034030	437.239	-1.63896	0.145633	-11.254	2.21295e-29	1.90989e-28	down		Zm00001d025612	552.796	-1.89593	0.177167	-10.7014	1.00276e-26	1.25742e-25	down		Zm00001d024937	586.877	1.25162	0.139353	8.98169	2.66648e-19	2.44134e-18	up
Zm00001d034439	31.6901	-1.5622	0.540272	-2.89151	0.00383395	0.00762033	down		Zm00001d034037	11557.7	2.2163	0.0990146	22.3836	5.68856e-111	2.56275e-109	up		Zm00001d025613	169.649	-1.64247	0.212849	-7.71661	1.1946e-14	8.38875e-14	down		Zm00001d024960	14402.4	3.15264	0.115724	27.2426	2.03136e-163	3.4498e-161	up
Zm00001d034444	1328.53	1.48669	0.0987763	15.0511	3.39711e-51	5.61307e-50	up		Zm00001d034038	1510.34	1.15072	0.10569	10.8877	1.31925e-27	1.07042e-26	up		Zm00001d025616	95.9108	-1.63298	0.335173	-4.87206	1.10443e-06	3.94224e-06	down		Zm00001d024996	17431.4	1.74658	0.0975028	17.9132	9.308e-72	4.1964e-70	up
Zm00001d034445	8.98518	6.07486	1.544	3.93448	8.33764e-05	0.000210205	up		Zm00001d034045	12.2891	2.43678	0.779049	3.12789	0.00176063	0.00336663	up		Zm00001d025657	365.367	1.09324	0.170002	6.43073	1.26992e-10	6.6771e-10	up		Zm00001d025012	2068.26	-1.76868	0.147123	-12.0218	2.731e-33	4.60337e-32	down
Zm00001d034447	1114.43	1.0476	0.130877	8.00443	1.20016e-15	6.95258e-15	up		Zm00001d034048	174.184	-1.02162	0.254485	-4.01447	5.95792e-05	0.000136202	down		Zm00001d025659	1591.78	3.80344	0.128175	29.6738	1.67308e-193	2.78259e-191	up		Zm00001d025015	2347.13	-1.53284	0.101846	-15.0506	3.42272e-51	9.56795e-50	down
Zm00001d034448	218.07	1.76381	0.264447	6.6698	2.5615e-11	1.16811e-10	up		Zm00001d034054	178.26	-1.05375	0.257413	-4.0936	4.24724e-05	9.8634e-05	down		Zm00001d025665	2570.61	1.17427	0.0938428	12.5132	6.32391e-36	1.05653e-34	up		Zm00001d025043	1673.42	-1.31159	0.155547	-8.43209	3.39556e-17	2.74993e-16	down
Zm00001d034453	1431.15	15.1024	1.23189	12.2595	1.4943e-34	1.69181e-33	up		Zm00001d034059	10938.5	-1.32964	0.0891759	-14.9103	2.82378e-50	4.5361e-49	down		Zm00001d025668	419.709	1.18846	0.17733	6.70201	2.05569e-11	1.15265e-10	up		Zm00001d025055	1478.14	9.26473	0.59969	15.4492	7.63932e-54	2.24674e-52	up
Zm00001d034455	8.09861	3.57968	1.15093	3.11026	0.00186926	0.00389492	up		Zm00001d034062	288.741	-2.04012	0.251163	-8.1227	4.55941e-16	2.28229e-15	down		Zm00001d025670	58.4228	-1.24586	0.328617	-3.79122	0.000149909	0.000405974	down		Zm00001d025059	586.513	-2.83873	0.488963	-5.80562	6.41289e-09	2.88427e-08	down
Zm00001d034457	913.425	2.93386	0.145922	20.1057	6.58274e-90	1.97982e-88	up		Zm00001d034064	722.401	-1.00771	0.201118	-5.01053	5.4281e-07	1.5145e-06	down		Zm00001d025687	127.888	-1.3108	0.27594	-4.75029	2.03122e-06	7.0347e-06	down		Zm00001d025081	2283.14	2.40158	0.114315	21.0085	5.48264e-98	3.91887e-96	up
Zm00001d034461	1427.8	15.0555	1.18291	12.7275	4.15702e-37	4.98115e-36	up		Zm00001d034068	33.0128	7.01135	1.3366	5.24567	1.55711e-07	4.56793e-07	up		Zm00001d025690	1471.32	1.07733	0.128147	8.40696	4.2077e-17	3.43448e-16	up		Zm00001d025141	944.908	2.96647	0.539267	5.50093	3.77804e-08	1.57067e-07	up
Zm00001d034487	10.7761	-2.16436	0.74292	-2.91331	0.00357617	0.00714569	down		Zm00001d034069	543.844	2.16666	0.147056	14.7336	3.92274e-49	6.16709e-48	up		Zm00001d025703	61.9026	-2.76529	0.498295	-5.54951	2.86473e-08	1.22167e-07	down		Zm00001d025175	76.8777	-1.81687	0.526204	-3.45278	0.000554834	0.00138094	down
Zm00001d034494	592.213	1.4708	0.168938	8.70615	3.14357e-18	2.05154e-17	up		Zm00001d034073	696.393	1.85104	0.155837	11.878	1.54e-32	1.48302e-31	up		Zm00001d025711	51.5254	6.5115	1.07297	6.06864	1.28996e-09	6.24923e-09	up		Zm00001d025195	737.659	-2.33608	0.140703	-16.6029	6.64537e-62	2.42095e-60	down
Zm00001d034496	80.2912	1.22464	0.28431	4.30742	1.65168e-05	4.54568e-05	up		Zm00001d034076	63.9762	1.42158	0.419062	3.39228	0.000693129	0.00140442	up		Zm00001d025721	364.67	-1.83206	0.17287	-10.5979	3.0472e-26	3.75301e-25	down		Zm00001d025199	13.8624	-2.5611	0.827444	-3.0952	0.00196681	0.00445938	down
Zm00001d034497	1486.11	2.45748	0.116043	21.1773	1.54685e-99	5.35871e-98	up		Zm00001d034077	1306.39	-1.78164	0.150394	-11.8465	2.24379e-32	2.15139e-31	down		Zm00001d025724	31.6626	-1.34484	0.561049	-2.39701	0.0165295	0.0307528	down		Zm00001d025200	247.35	-1.1516	0.280346	-4.1078	3.99446e-05	0.000117021	down
Zm00001d034508	717.361	3.20767	0.13938	23.0138	3.39212e-117	1.41101e-115	up		Zm00001d034078	16.5516	5.65845	1.34342	4.21198	2.53144e-05	6.0023e-05	up		Zm00001d025727	1246.25	-1.73944	0.121274	-14.3431	1.17724e-46	2.61713e-45	down		Zm00001d025204	3.19772	-4.26516	1.67844	-2.54115	0.011049	0.0217447	down
Zm00001d034511	156.145	1.2131	0.277514	4.37132	1.23499e-05	3.44422e-05	up		Zm00001d034085	331.725	1.83266	0.164573	11.1358	8.39447e-29	7.09536e-28	up		Zm00001d025735	1204.69	2.61001	0.190646	13.6903	1.15985e-42	2.33447e-41	up		Zm00001d025205	511.052	-2.5859	0.230623	-11.2127	3.53427e-29	5.08138e-28	down
Zm00001d034547	1170.88	-1.40361	0.153862	-9.12258	7.33549e-20	5.17933e-19	down		Zm00001d034095	1729.95	3.97884	0.11663	34.1152	4.39359e-255	7.90132e-253	up		Zm00001d025753	13552	3.09886	0.114052	27.1707	1.44203e-162	1.78199e-160	up		Zm00001d025218	319.481	-3.08769	0.238503	-12.9461	2.47055e-38	4.7776e-37	down
Zm00001d034569	758.986	3.91109	0.172496	22.6735	8.17357e-114	3.26177e-112	up		Zm00001d034096	1176.22	4.91944	0.124524	39.5058	0	0	up		Zm00001d025759	243.22	-1.05735	0.242101	-4.36737	1.2575e-05	3.96014e-05	down		Zm00001d025221	482.992	1.51853	0.167428	9.06975	1.19291e-19	1.11018e-18	up
Zm00001d034601	9589.54	3.76173	0.10491	35.8569	1.43571e-281	2.05242e-279	up		Zm00001d034097	767.818	3.40579	0.316662	10.7553	5.59612e-27	4.44315e-26	up		Zm00001d025770	18.3991	-2.84528	0.744217	-3.82319	0.000131736	0.000359532	down		Zm00001d025228	59.8262	1.26733	0.348784	3.63356	0.000279537	0.000726989	up
Zm00001d034615	788.712	2.07161	0.14558	14.23	5.96682e-46	8.77997e-45	up		Zm00001d034107	526.496	5.3503	0.225649	23.7107	2.79759e-124	1.45606e-122	up		Zm00001d025771	1420.63	-1.29024	0.118562	-10.8824	1.39759e-27	1.80787e-26	down		Zm00001d025229	459.583	12.7231	1.18885	10.702	9.95888e-27	1.29574e-25	up
Zm00001d034617	1863.51	1.09647	0.0908787	12.0652	1.61329e-33	1.77235e-32	up		Zm00001d034109	1033.16	3.77761	0.112513	33.575	3.89193e-247	6.42459e-245	up		Zm00001d025777	2706.95	1.23695	0.108758	11.3733	5.67753e-30	7.89855e-29	up		Zm00001d025234	220.109	-1.16162	0.23362	-4.97227	6.61749e-07	2.4015e-06	down
Zm00001d034621	5380.8	-1.29514	0.113234	-11.4378	2.70739e-30	2.72149e-29	down		Zm00001d034118	44.5817	-2.87757	0.4861	-5.91972	3.22499e-09	1.07629e-08	down		Zm00001d025799	790.682	2.15183	0.130584	16.4784	5.24339e-61	1.58016e-59	up		Zm00001d025255	6.41567	-4.33451	1.48856	-2.91189	0.00359251	0.00778585	down
Zm00001d034635	1468.5	-2.24547	0.140676	-15.9619	2.35304e-57	4.37074e-56	down		Zm00001d034128	606.624	-3.23359	0.18475	-17.5025	1.37077e-68	3.09718e-67	down		Zm00001d025821	22.608	1.72404	0.671276	2.5683	0.0102198	0.0198911	up		Zm00001d025281	2365.45	1.74943	0.096788	18.0748	5.02922e-73	2.32776e-71	up
Zm00001d034636	193.017	1.37244	0.225135	6.0961	1.08689e-09	4.3784e-09	up		Zm00001d034130	736.383	3.77888	0.14893	25.3735	4.94535e-142	3.07278e-140	up		Zm00001d025823	427.371	4.5517	0.225949	20.1448	2.98997e-90	1.4896e-88	up		Zm00001d025296	814.222	-1.64582	0.162847	-10.1065	5.17038e-24	6.0012e-23	down
Zm00001d034643	713.729	4.7769	0.175754	27.1795	1.13367e-162	6.90195e-161	up		Zm00001d034143	107.562	-1.21771	0.253807	-4.79778	1.60434e-06	4.28496e-06	down		Zm00001d025827	72.5531	-1.58669	0.317086	-5.00399	5.61564e-07	2.07514e-06	down		Zm00001d025300	825.801	1.19564	0.148935	8.02788	9.91732e-16	7.33713e-15	up
Zm00001d034650	1361.97	1.1197	0.0962334	11.6353	2.72598e-31	2.83349e-30	up		Zm00001d034160	4270.55	2.30123	0.082909	27.7561	1.46996e-169	1.21326e-167	up		Zm00001d025839	20.0222	3.60281	0.754983	4.77205	1.82361e-06	6.3425e-06	up		Zm00001d025322	119.155	-1.44977	0.233204	-6.21675	5.07561e-10	2.51962e-09	down
Zm00001d034651	301.228	1.62523	0.178575	9.10108	8.94341e-20	6.28124e-19	up		Zm00001d034164	75.4832	-1.69373	0.338513	-5.00346	5.63115e-07	1.56898e-06	down		Zm00001d025845	94.5246	-1.21522	0.369335	-3.29029	0.00100084	0.00236412	down		Zm00001d025325	3319.76	3.39075	0.115272	29.4152	3.5091e-190	7.84752e-188	up
Zm00001d034663	1256.98	-1.62947	0.130308	-12.5048	7.0265e-36	8.20618e-35	down		Zm00001d034166	516.13	-1.24168	0.146042	-8.50223	1.85983e-17	1.00023e-16	down		Zm00001d025847	87.398	5.07054	0.909178	5.57706	2.44624e-08	1.05008e-07	up		Zm00001d025343	104.884	-2.51783	0.245301	-10.2642	1.02128e-24	1.2218e-23	down
Zm00001d034665	901.43	-1.00436	0.134446	-7.47038	7.99644e-14	4.19062e-13	down		Zm00001d034167	345.378	-1.82386	0.169947	-10.7319	7.20633e-27	5.69911e-26	down		Zm00001d025862	481.595	-1.77039	0.170566	-10.3795	3.07282e-25	3.65435e-24	down		Zm00001d025346	116.4	6.82119	1.05252	6.48083	9.12185e-11	4.81728e-10	up
Zm00001d034673	9554.46	2.24956	0.108519	20.7297	1.87055e-95	6.1769e-94	up		Zm00001d034175	1377.47	2.3019	0.118833	19.3708	1.36125e-83	3.93605e-82	up		Zm00001d025864	2260.88	1.46997	0.137925	10.6577	1.60456e-26	1.99063e-25	up		Zm00001d025354	2859.35	-3.73629	0.13583	-27.5072	1.44016e-166	2.50223e-164	down
Zm00001d034674	1561.68	4.09713	0.238812	17.1563	5.6428e-66	1.19675e-64	up		Zm00001d034188	8271.46	1.3165	0.0979213	13.4445	3.31616e-41	4.24008e-40	up		Zm00001d025865	1362.67	1.09214	0.105766	10.326	5.37752e-25	6.34065e-24	up		Zm00001d025355	3.12019	-5.50769	2.05053	-2.68598	0.00723169	0.0147661	down
Zm00001d034676	62.0209	1.40227	0.477465	2.9369	0.00331506	0.0066599	up		Zm00001d034189	87.9595	1.84403	0.365616	5.04363	4.5678e-07	1.285e-06	up		Zm00001d025887	1644.43	2.16137	0.0924782	23.3716	8.30328e-121	6.49006e-119	up		Zm00001d025369	149.571	-1.22469	0.231595	-5.28806	1.23623e-07	4.88072e-07	down
Zm00001d034702	79.7411	-1.09618	0.342921	-3.1966	0.00139058	0.00295513	down		Zm00001d034196	84.1856	1.99772	0.331809	6.0207	1.73667e-09	5.90277e-09	up		Zm00001d025892	438.565	-1.46528	0.160586	-9.12459	7.20053e-20	6.80085e-19	down		Zm00001d025371	336.097	-1.46325	0.180504	-8.10647	5.21123e-16	3.91921e-15	down
Zm00001d034706	141.437	1.60906	0.389305	4.13315	3.5782e-05	9.47266e-05	up		Zm00001d034197	3101.61	2.05577	0.136707	15.0379	4.14705e-51	6.75997e-50	up		Zm00001d025903	1051.47	1.54427	0.0965316	15.9975	1.32904e-57	3.75939e-56	up		Zm00001d025375	202.382	-2.333	0.183606	-12.7066	5.43565e-37	1.02227e-35	down
Zm00001d034713	1016.97	2.38333	0.116874	20.3923	1.95593e-92	6.17018e-91	up		Zm00001d034205	2220.81	1.5274	0.115919	13.1765	1.19848e-39	1.45902e-38	up		Zm00001d025908	118.73	-1.56081	0.295453	-5.28277	1.27246e-07	5.05603e-07	down		Zm00001d025400	647.966	-1.66341	0.163625	-10.166	2.81272e-24	3.2986e-23	down
Zm00001d034725	112.071	1.59113	0.348224	4.56929	4.89383e-06	1.42776e-05	up		Zm00001d034206	235.809	-2.166	0.184505	-11.7395	7.99555e-32	7.51962e-31	down		Zm00001d025922	1887.78	1.10191	0.108353	10.1696	2.71105e-24	3.12173e-23	up		Zm00001d025402	1169.59	-2.5273	0.127666	-19.7962	3.20732e-87	1.89148e-85	down
Zm00001d034726	449.572	-1.35639	0.170914	-7.93608	2.08677e-15	1.19326e-14	down		Zm00001d034207	360.049	-1.26226	0.204403	-6.17534	6.60206e-10	2.30817e-09	down		Zm00001d025924	23.3332	4.54647	0.93081	4.88442	1.03734e-06	3.71114e-06	up		Zm00001d025406	2499.46	-2.14107	0.119176	-17.9655	3.62733e-72	1.6485e-70	down
Zm00001d034729	367.031	-1.09812	0.18447	-5.95284	2.63537e-09	1.02967e-08	down		Zm00001d034212	37.1345	2.33732	0.674682	3.46433	0.000531549	0.00109325	up		Zm00001d025943	1365.32	1.05581	0.118256	8.92821	4.32976e-19	3.92035e-18	up		Zm00001d025413	6136.77	-1.2115	0.112564	-10.7628	5.15988e-27	6.80363e-26	down
Zm00001d034731	520.319	-1.07418	0.171915	-6.24828	4.15001e-10	1.73137e-09	down		Zm00001d034223	1320.73	-1.44553	0.144122	-10.0299	1.12586e-23	7.97187e-23	down		Zm00001d025948	68.1784	-1.61887	0.437614	-3.69931	0.000216187	0.0005697	down		Zm00001d025418	16.1612	-5.51261	0.992949	-5.55175	2.82818e-08	1.19113e-07	down
Zm00001d034732	13.3725	1.75123	0.779579	2.24638	0.0246796	0.0422558	up		Zm00001d034249	34.3989	2.25365	0.620528	3.63183	0.000281418	0.000598151	up		Zm00001d025955	7.79807	-3.65926	1.17384	-3.11735	0.00182488	0.00411397	down		Zm00001d025421	575.398	1.6356	0.14058	11.6346	2.74733e-31	4.30035e-30	up
Zm00001d034745	1710.75	-3.34931	0.112641	-29.7343	2.7709e-194	2.27587e-192	down		Zm00001d034255	715.69	1.08638	0.15726	6.9082	4.90851e-12	1.96554e-11	up		Zm00001d025957	123.17	-3.29573	0.374119	-8.80932	1.25902e-18	1.11532e-17	down		Zm00001d025431	1290.1	-1.24874	0.110742	-11.2762	1.72029e-29	2.50362e-28	down
Zm00001d034751	3180.92	-1.49187	0.133821	-11.1483	7.29908e-29	7.06662e-28	down		Zm00001d034256	11277.5	1.61395	0.083065	19.4299	4.30954e-84	1.25927e-82	up		Zm00001d025964	1218.68	5.14453	0.216807	23.7286	1.82716e-124	1.47507e-122	up		Zm00001d025434	24.7166	7.62825	1.31867	5.78482	7.259e-09	3.24929e-08	up
Zm00001d034757	3075.87	1.1079	0.0868135	12.7618	2.67892e-37	3.21685e-36	up		Zm00001d034257	238.276	-1.62439	0.206443	-7.86846	3.59024e-15	1.71377e-14	down		Zm00001d025983	59.3731	-1.21866	0.356987	-3.41374	0.00064078	0.00156775	down		Zm00001d025446	254.388	-3.44917	0.21696	-15.8977	6.5698e-57	2.09298e-55	down
Zm00001d034759	1383.62	1.15403	0.100557	11.4764	1.73323e-30	1.75869e-29	up		Zm00001d034277	99.2188	2.96855	0.390389	7.60408	2.86933e-14	1.30378e-13	up		Zm00001d025984	5368.84	2.53845	0.0986901	25.7214	6.74184e-146	7.03441e-144	up		Zm00001d025449	1006.31	1.5106	0.144569	10.449	1.48095e-25	1.83691e-24	up
Zm00001d034772	934.59	-1.169	0.123375	-9.47522	2.66189e-21	1.98823e-20	down		Zm00001d034298	24.9704	1.39147	0.634584	2.19272	0.0283273	0.0449047	up		Zm00001d025991	290.82	-1.28673	0.226592	-5.67862	1.35787e-08	6.00362e-08	down		Zm00001d025474	3402.43	2.80913	0.0915875	30.6715	1.36535e-206	3.9037e-204	up
Zm00001d034777	1214.62	1.2054	0.109616	10.9965	3.97229e-28	3.76667e-27	up		Zm00001d034318	222.055	-1.04621	0.200251	-5.2245	1.74622e-07	5.09986e-07	down		Zm00001d026026	348.263	1.62862	0.163079	9.9867	1.7429e-23	1.93929e-22	up		Zm00001d025476	91.2349	3.61945	0.537563	6.73307	1.66124e-11	9.30848e-11	up
Zm00001d034779	41.7586	-1.44709	0.425549	-3.40052	0.000672572	0.00150068	down		Zm00001d034319	1301.51	-1.52663	0.155816	-9.79766	1.15219e-22	7.80835e-22	down		Zm00001d026038	53.7945	-1.71358	0.447945	-3.82542	0.000130547	0.000356716	down		Zm00001d025483	66.4258	-2.55429	0.358024	-7.13442	9.71962e-13	5.94629e-12	down
Zm00001d034782	2791.21	1.17264	0.108107	10.847	2.06121e-27	1.90884e-26	up		Zm00001d034336	85.2584	-1.19695	0.35957	-3.32883	0.000872103	0.00174358	down		Zm00001d026040	459.69	-1.61508	0.177533	-9.09737	9.25474e-20	8.6854e-19	down		Zm00001d025526	486.427	-1.02482	0.1552	-6.60323	4.02297e-11	2.19009e-10	down
Zm00001d034802	29.7458	-2.15622	0.468239	-4.60495	4.12561e-06	1.21493e-05	down		Zm00001d034338	474.048	1.55033	0.137878	11.2442	2.47363e-29	2.13237e-28	up		Zm00001d026041	17.8537	1.69821	0.698206	2.43225	0.0150053	0.0281931	up		Zm00001d025533	80.7772	5.13524	0.568583	9.03164	1.69114e-19	1.56101e-18	up
Zm00001d034803	86.1095	-3.10968	0.363258	-8.56053	1.12352e-17	7.15045e-17	down		Zm00001d034345	6905.12	-2.52587	0.0969627	-26.0499	1.34952e-149	9.01856e-148	down		Zm00001d026042	222.758	4.29371	0.335697	12.7904	1.85473e-37	3.23809e-36	up		Zm00001d025545	1164.4	1.77531	0.108345	16.3857	2.42132e-60	8.40099e-59	up
Zm00001d034804	103.777	-1.07515	0.269695	-3.98656	6.70387e-05	0.000171559	down		Zm00001d034358	1068.98	1.22562	0.107665	11.3837	5.04052e-30	4.44563e-29	up		Zm00001d026056	3270.05	2.09238	0.0891216	23.4778	6.87264e-122	5.42939e-120	up		Zm00001d025547	468.731	-5.26313	0.369507	-14.2437	4.90761e-46	1.15587e-44	down
Zm00001d034810	539.5	-1.19883	0.200851	-5.96875	2.3908e-09	9.36706e-09	down		Zm00001d034382	24038.7	5.52718	0.0861678	64.1444	0	0	up		Zm00001d026120	24.0014	-3.28834	0.76529	-4.29686	1.73235e-05	5.33922e-05	down		Zm00001d025551	8606.23	1.1641	0.0876376	13.2831	2.89971e-40	5.85829e-39	up
Zm00001d034818	97.9256	4.07989	0.392312	10.3996	2.48961e-25	2.15039e-24	up		Zm00001d034388	5697.53	1.85116	0.0917409	20.1781	1.52515e-90	5.04281e-89	up		Zm00001d026126	567.765	1.89732	0.14623	12.9749	1.6984e-38	3.05435e-37	up		Zm00001d025564	717.388	-3.01568	0.155191	-19.432	4.13935e-84	2.34324e-82	down
Zm00001d034819	8.79041	2.92291	1.08513	2.69359	0.00706863	0.013392	up		Zm00001d034405	103.55	-1.30254	0.265176	-4.912	9.01541e-07	2.46259e-06	down		Zm00001d026129	425.118	-1.16774	0.148036	-7.88818	3.06621e-15	2.23298e-14	down		Zm00001d025566	117.567	-1.38659	0.361964	-3.83074	0.00012776	0.000350761	down
Zm00001d034829	2044.11	4.5494	0.112739	40.3532	0	0	up		Zm00001d034409	989.452	-1.12648	0.1098	-10.2594	1.0732e-24	7.90256e-24	down		Zm00001d026130	67.014	-1.39211	0.335639	-4.14762	3.35943e-05	9.95587e-05	down		Zm00001d025573	11.9243	2.28364	0.800372	2.85322	0.00432784	0.00923765	up
Zm00001d034830	6.99962	6.41699	1.76395	3.63785	0.000274924	0.000647047	up		Zm00001d034414	2206.7	1.07094	0.108799	9.84333	7.32449e-23	5.00828e-22	up		Zm00001d026137	424.875	-1.67236	0.181998	-9.18889	3.96919e-20	3.79751e-19	down		Zm00001d025612	552.796	-1.79349	0.178471	-10.0492	9.26284e-24	1.06095e-22	down
Zm00001d034834	2020.36	1.29045	0.076016	16.976	1.23643e-64	2.5551e-63	up		Zm00001d034420	7959.57	-1.21306	0.103192	-11.7554	6.6251e-32	6.24668e-31	down		Zm00001d026154	449.859	1.16618	0.197491	5.90498	3.52681e-09	1.63996e-08	up		Zm00001d025623	20.4365	-7.35759	1.27766	-5.75866	8.47849e-09	3.76976e-08	down
Zm00001d034835	900.281	1.01191	0.104533	9.68023	3.65901e-22	2.82551e-21	up		Zm00001d034422	5597.14	-1.45615	0.129936	-11.2067	3.78033e-29	3.24238e-28	down		Zm00001d026156	31.4826	-1.68531	0.56959	-2.95882	0.00308822	0.00666258	down		Zm00001d025654	1744.98	-2.57422	0.149093	-17.2659	8.49725e-67	3.44573e-65	down
Zm00001d034839	1485.8	1.34563	0.120263	11.189	4.61541e-29	4.48766e-28	up		Zm00001d034424	224.152	1.02547	0.238282	4.30361	1.68035e-05	4.07157e-05	up		Zm00001d026163	5739.61	-1.91992	0.0926933	-20.7126	2.66822e-95	1.43255e-93	down		Zm00001d025657	365.367	1.14093	0.171166	6.66564	2.63521e-11	1.45387e-10	up
Zm00001d034841	320.472	-1.06651	0.241203	-4.42164	9.79561e-06	2.76809e-05	down		Zm00001d034433	4133.52	2.46898	0.0905524	27.2658	1.08032e-163	8.38483e-162	up		Zm00001d026173	2.04373	-4.97807	2.17297	-2.2909	0.0219689	0.0397107	down		Zm00001d025659	1591.78	3.27624	0.129254	25.3472	9.63886e-142	1.25122e-139	up
Zm00001d034853	327.858	-1.81128	0.231554	-7.82225	5.18884e-15	2.91543e-14	down		Zm00001d034435	159.065	4.21736	0.323696	13.0288	8.39396e-39	9.89736e-38	up		Zm00001d026177	8595.28	-2.95708	0.0923497	-32.0204	5.66762e-225	1.21716e-222	down		Zm00001d025665	2570.61	2.42483	0.0929106	26.0985	3.79312e-150	5.38838e-148	up
Zm00001d034865	216.217	-1.04244	0.186628	-5.58566	2.32818e-08	8.4463e-08	down		Zm00001d034440	1816.62	-1.22098	0.0962615	-12.684	7.25534e-37	8.05259e-36	down		Zm00001d026178	16.195	-2.5328	0.772512	-3.27865	0.00104304	0.00245762	down		Zm00001d025668	419.709	1.19848	0.178457	6.71576	1.87085e-11	1.04441e-10	up
Zm00001d034868	695.127	-1.33138	0.139818	-9.52221	1.69529e-21	1.27257e-20	down		Zm00001d034444	1328.53	2.07662	0.0980318	21.1831	1.3676e-99	5.2338e-98	up		Zm00001d026187	224.639	-1.09398	0.2787	-3.9253	8.66207e-05	0.000242293	down		Zm00001d025679	739.39	1.05417	0.142149	7.41593	1.20775e-13	7.85926e-13	up
Zm00001d034869	103.662	-2.51193	0.354639	-7.08306	1.41001e-12	6.88899e-12	down		Zm00001d034445	8.98518	5.48061	1.55032	3.53515	0.000407549	0.000849669	up		Zm00001d026190	375.302	1.03677	0.161204	6.43141	1.26424e-10	6.65042e-10	up		Zm00001d025687	127.888	-1.33531	0.27938	-4.77955	1.75691e-06	6.107e-06	down
Zm00001d034927	45.3369	-1.04138	0.363924	-2.86154	0.0042159	0.00829916	down		Zm00001d034447	1114.43	1.52588	0.130362	11.7049	1.20243e-31	1.12369e-30	up		Zm00001d026197	98.5587	2.44737	0.350234	6.98781	2.79218e-12	1.66208e-11	up		Zm00001d025703	61.9026	-5.11562	0.710023	-7.20487	5.81003e-13	3.6122e-12	down
Zm00001d034940	9168.09	3.29514	0.134465	24.5056	1.28818e-132	6.27073e-131	up		Zm00001d034448	218.07	1.90175	0.264256	7.19664	6.17122e-13	2.59619e-12	up		Zm00001d026200	32.0329	1.96817	0.635271	3.09816	0.00194729	0.0043637	up		Zm00001d025707	1462.74	-1.89196	0.0968129	-19.5425	4.78245e-85	2.74863e-83	down
Zm00001d034946	214.735	12.5269	1.29361	9.68368	3.53733e-22	2.73435e-21	up		Zm00001d034453	1431.15	11.0215	1.23275	8.94061	3.87014e-19	2.26835e-18	up		Zm00001d026206	123.542	-1.31525	0.208683	-6.30264	2.92624e-10	1.49661e-09	down		Zm00001d025709	174.552	1.19398	0.225481	5.29528	1.18837e-07	4.69673e-07	up
Zm00001d023208	779.467	1.13017	0.121812	9.27794	1.72782e-20	1.24645e-19	up		Zm00001d034457	913.425	2.72441	0.146238	18.63	1.8338e-77	4.85792e-76	up		Zm00001d026221	101.083	8.94207	1.21669	7.34952	1.98919e-13	1.28245e-12	up		Zm00001d025711	51.5254	6.54178	1.07454	6.08799	1.14334e-09	5.49107e-09	up
Zm00001d023223	670.115	3.05985	0.156351	19.5704	2.76521e-85	7.75872e-84	up		Zm00001d034461	1427.8	11.717	1.18343	9.90087	4.12669e-23	2.84812e-22	up		Zm00001d026222	399.622	-1.39062	0.170745	-8.14446	3.80988e-16	2.93947e-15	down		Zm00001d025721	364.67	-2.38772	0.178925	-13.3448	1.26966e-40	2.59059e-39	down
Zm00001d023242	488.582	1.10822	0.235187	4.71207	2.45209e-06	7.3936e-06	up		Zm00001d034463	78.2156	-2.3032	0.498169	-4.62334	3.77616e-06	9.74436e-06	down		Zm00001d026237	57.6449	3.25649	0.474737	6.85957	6.9068e-12	4.01415e-11	up		Zm00001d025727	1246.25	-2.53554	0.125229	-20.2473	3.7548e-91	2.3823e-89	down
Zm00001d023259	244.079	-1.33124	0.247443	-5.38	7.44848e-08	2.58909e-07	down		Zm00001d034468	65.0342	1.40716	0.365575	3.84917	0.000118519	0.000261824	up		Zm00001d026241	40.4552	-2.23979	0.431386	-5.19208	2.07955e-07	8.0602e-07	down		Zm00001d025735	1204.69	1.37641	0.197895	6.95525	3.51939e-12	2.07616e-11	up
Zm00001d023263	16.1542	5.05095	0.930851	5.42616	5.75782e-08	2.01913e-07	up		Zm00001d034494	592.213	1.30088	0.169391	7.67975	1.59394e-14	7.34543e-14	up		Zm00001d026253	2087.27	3.75517	0.111693	33.6206	8.38197e-248	2.26109e-245	up		Zm00001d025737	16.4486	3.80774	1.5069	2.52687	0.0115085	0.0225624	up
Zm00001d023273	22.9772	2.32045	0.672253	3.45175	0.000556968	0.00125815	up		Zm00001d034497	1486.11	1.2994	0.117386	11.0695	1.76445e-28	1.47728e-27	up		Zm00001d026261	48.9483	-1.35978	0.437785	-3.10604	0.00189612	0.00425615	down		Zm00001d025739	1686.75	1.22618	0.107402	11.4167	3.44913e-30	5.15249e-29	up
Zm00001d023282	58.1337	-1.10982	0.485541	-2.28575	0.0222691	0.0384698	down		Zm00001d034508	717.361	1.96204	0.141703	13.8461	1.34317e-43	1.83742e-42	up		Zm00001d026266	20.0607	7.05006	1.31506	5.36104	8.27438e-08	3.36636e-07	up		Zm00001d025747	25.1536	-2.36257	0.996202	-2.37158	0.0177124	0.0334591	down
Zm00001d023291	662.819	1.39415	0.132388	10.5307	6.2343e-26	5.5027e-25	up		Zm00001d034515	329.613	-1.43171	0.200097	-7.15511	8.3605e-13	3.4913e-12	down		Zm00001d026268	76.8332	-1.33757	0.324073	-4.12737	3.66931e-05	0.000108134	down		Zm00001d025753	13552	3.94527	0.113988	34.6112	1.71391e-262	8.79819e-260	up
Zm00001d023294	4409.96	6.26829	0.132151	47.4328	0	0	up		Zm00001d034518	582.511	1.3456	0.135398	9.93814	2.8408e-23	1.97667e-22	up		Zm00001d026279	5.07684	-6.83801	1.83482	-3.7268	0.000193923	0.000515203	down		Zm00001d025761	438.325	-1.49347	0.185209	-8.06371	7.40135e-16	5.51366e-15	down
Zm00001d023305	28.2126	-3.74348	0.663355	-5.64325	1.66874e-08	6.13473e-08	down		Zm00001d034521	157.149	1.88368	0.224255	8.39973	4.47517e-17	2.36255e-16	up		Zm00001d026285	386.094	1.71569	0.160806	10.6693	1.41663e-26	1.76242e-25	up		Zm00001d025770	18.3991	-2.79349	0.776676	-3.59673	0.000322242	0.000831068	down
Zm00001d023314	60.3258	-2.04467	0.379415	-5.389	7.08504e-08	2.46807e-07	down		Zm00001d034529	473.551	1.11532	0.147058	7.58418	3.34586e-14	1.51289e-13	up		Zm00001d026297	393.738	-1.39256	0.154489	-9.01401	1.98656e-19	1.8386e-18	down		Zm00001d025774	36.7516	1.05769	0.362542	2.91743	0.00352925	0.00765681	up
Zm00001d023323	450.603	-1.2263	0.180896	-6.779	1.21007e-11	5.61255e-11	down		Zm00001d034533	1021.42	-1.51547	0.142189	-10.6581	1.59787e-26	1.24806e-25	down		Zm00001d026298	74.8978	-3.84956	0.819928	-4.695	2.66607e-06	9.1121e-06	down		Zm00001d025799	790.682	2.17739	0.131327	16.58	9.72949e-62	3.52745e-60	up
Zm00001d023332	24.0007	1.9579	0.525724	3.72419	0.000195945	0.00047078	up		Zm00001d034547	1170.88	-1.0989	0.153364	-7.1653	7.76187e-13	3.25052e-12	down		Zm00001d026306	2143.54	1.24257	0.169954	7.31121	2.6474e-13	1.69201e-12	up		Zm00001d025803	10.9493	2.56434	1.06381	2.41053	0.0159292	0.0303827	up
Zm00001d023343	111.986	3.69472	0.436626	8.46198	2.62874e-17	1.64111e-16	up		Zm00001d034550	2903.97	-1.35989	0.105491	-12.891	5.05584e-38	5.81869e-37	down		Zm00001d026317	54.5805	3.91252	0.661684	5.91297	3.35991e-09	1.56631e-08	up		Zm00001d025808	461.444	1.05903	0.183146	5.78241	7.36363e-09	3.29351e-08	up
Zm00001d023367	906.994	1.20377	0.108028	11.1431	7.73941e-29	7.48331e-28	up		Zm00001d034558	8498.84	1.40162	0.0878181	15.9604	2.41023e-57	4.43547e-56	up		Zm00001d026329	1456.54	-1.71426	0.169843	-10.0932	5.91956e-24	6.73563e-23	down		Zm00001d025820	64.8118	1.09507	0.404414	2.70781	0.00677297	0.013915	up
Zm00001d023384	770.674	1.28585	0.175263	7.33665	2.19003e-13	1.12346e-12	up		Zm00001d034569	758.986	1.67512	0.176553	9.4879	2.35729e-21	1.51183e-20	up		Zm00001d026334	3690.77	2.20753	0.0939902	23.4868	5.56929e-122	4.41551e-120	up		Zm00001d025823	427.371	4.921	0.226046	21.7699	4.47741e-105	3.49935e-103	up
Zm00001d023385	38.1918	1.23315	0.512492	2.40618	0.0161204	0.0286116	up		Zm00001d034577	329.729	-1.38627	0.161909	-8.56204	1.10892e-17	6.03875e-17	down		Zm00001d026366	153.423	-1.1177	0.209412	-5.33732	9.4332e-08	3.81327e-07	down		Zm00001d025839	20.0222	3.0427	0.768286	3.96037	7.48329e-05	0.000211784	up
Zm00001d023392	215.923	1.80881	0.302502	5.97951	2.23807e-09	8.78998e-09	up		Zm00001d034594	38.6387	-1.99897	0.490264	-4.07734	4.55548e-05	0.000105549	down		Zm00001d026371	131.021	-3.56342	0.285605	-12.4767	9.99936e-36	1.65558e-34	down		Zm00001d025845	94.5246	-1.06349	0.371841	-2.86006	0.00423563	0.00905624	down
Zm00001d023400	981.461	9.64113	0.356541	27.0407	4.91027e-161	2.94186e-159	up		Zm00001d034597	591.601	1.04547	0.155089	6.74108	1.57215e-11	6.10426e-11	up		Zm00001d026377	364.982	2.13039	0.21563	9.87985	5.09098e-23	5.54469e-22	up		Zm00001d025846	714.327	-2.39637	0.164712	-14.5489	5.93842e-48	1.497e-46	down
Zm00001d023420	24.0717	2.26266	0.632206	3.57899	0.000344927	0.000801693	up		Zm00001d034601	9589.54	2.33879	0.10516	22.2403	1.39973e-109	6.21726e-108	up		Zm00001d026383	50.2338	2.61002	0.594476	4.39044	1.13119e-05	3.58584e-05	up		Zm00001d025861	11.8804	-6.43412	1.45068	-4.43524	9.19686e-06	2.93486e-05	down
Zm00001d023424	137.853	-1.39184	0.254717	-5.46425	4.64867e-08	1.64164e-07	down		Zm00001d034609	2713.86	-1.12407	0.102864	-10.9277	8.49987e-28	6.95073e-27	down		Zm00001d026412	493.734	2.46489	0.202543	12.1697	4.50549e-34	7.12376e-33	up		Zm00001d025892	438.565	-2.72611	0.172774	-15.7785	4.37433e-56	1.34793e-54	down
Zm00001d023430	43.0445	-1.47433	0.410967	-3.58746	0.000333916	0.000777783	down		Zm00001d034615	788.712	1.16184	0.147279	7.88874	3.05257e-15	1.46375e-14	up		Zm00001d026413	1164.86	-1.06868	0.138582	-7.71148	1.24363e-14	8.72199e-14	down		Zm00001d025899	635.894	1.07739	0.149829	7.1908	6.44113e-13	3.9881e-12	up
Zm00001d023431	56.6887	-1.33885	0.343981	-3.89223	9.93272e-05	0.000247928	down		Zm00001d034617	1863.51	1.20176	0.0908284	13.2311	5.80612e-40	7.12716e-39	up		Zm00001d026415	4266.25	-1.23722	0.0979278	-12.634	1.37126e-36	2.34045e-35	down		Zm00001d025900	636.182	-1.16559	0.198114	-5.88344	4.01825e-09	1.84547e-08	down
Zm00001d023450	525.474	-1.56093	0.173599	-8.99161	2.43642e-19	1.67625e-18	down		Zm00001d034628	2666.9	-1.07961	0.128471	-8.40356	4.3316e-17	2.28784e-16	down		Zm00001d026427	25.3955	-1.14973	0.478394	-2.40332	0.0162471	0.0302936	down		Zm00001d025908	118.73	-1.61403	0.300022	-5.37971	7.46039e-08	3.00961e-07	down
Zm00001d023459	923.848	-1.22217	0.118883	-10.2804	8.63819e-25	7.31026e-24	down		Zm00001d034629	767.99	-1.0776	0.131596	-8.1887	2.64059e-16	1.33631e-15	down		Zm00001d026434	49.6546	-1.37029	0.431118	-3.17846	0.00148061	0.003396	down		Zm00001d025911	381.009	-1.07368	0.166928	-6.43199	1.25943e-10	6.58186e-10	down
Zm00001d023470	3.54572	-6.12002	1.93005	-3.17092	0.00151957	0.00321071	down		Zm00001d034636	193.017	1.58426	0.224398	7.06005	1.66438e-12	6.8279e-12	up		Zm00001d026469	126.777	-1.51849	0.280022	-5.42278	5.86799e-08	2.42074e-07	down		Zm00001d025924	23.3332	4.52097	0.934881	4.83588	1.32556e-06	4.66653e-06	up
Zm00001d023507	801.245	3.09807	0.127465	24.3052	1.72731e-130	8.23094e-129	up		Zm00001d034643	713.729	1.57962	0.183859	8.59146	8.5871e-18	4.69352e-17	up		Zm00001d026478	151.027	2.14517	0.37249	5.75901	8.46064e-09	3.80772e-08	up		Zm00001d025943	1365.32	-3.02575	0.149043	-20.3012	1.25601e-91	8.03666e-90	down
Zm00001d023510	3636.19	1.7135	0.0844729	20.2847	1.75665e-91	5.44274e-90	up		Zm00001d034655	1553.59	1.65913	0.128174	12.9444	2.52805e-38	2.92319e-37	up		Zm00001d026500	280.208	-2.50797	0.217079	-11.5533	7.10761e-31	1.01629e-29	down		Zm00001d025948	68.1784	-1.4534	0.440757	-3.2975	0.000975491	0.00233232	down
Zm00001d023529	21815.7	5.06384	0.116423	43.495	0	0	up		Zm00001d034662	540.671	2.38665	0.149762	15.9363	3.54579e-57	6.50355e-56	up		Zm00001d026540	20.241	-1.22652	0.499161	-2.45717	0.0140038	0.026509	down		Zm00001d025957	123.17	-1.44992	0.354319	-4.09212	4.27439e-05	0.000124768	down
Zm00001d023534	228.269	1.35968	0.176408	7.70762	1.2819e-14	7.06031e-14	up		Zm00001d034663	1256.98	1.61299	0.119895	13.4533	2.94338e-41	3.76998e-40	up		Zm00001d026542	753.329	-2.04807	0.132459	-15.4619	6.27474e-54	1.64647e-52	down		Zm00001d025964	1218.68	3.85197	0.220179	17.4948	1.57041e-68	6.61771e-67	up
Zm00001d023536	168.842	1.0026	0.331794	3.02175	0.00251316	0.00514267	up		Zm00001d034673	9554.46	1.6471	0.108624	15.1633	6.18428e-52	1.02854e-50	up		Zm00001d026554	1055.97	1.56765	0.135563	11.564	6.26971e-31	8.98225e-30	up		Zm00001d025973	184.232	1.0325	0.192317	5.36872	7.92984e-08	3.18874e-07	up
Zm00001d023566	153.99	1.07028	0.210806	5.07708	3.83282e-07	1.25231e-06	up		Zm00001d034674	1561.68	-2.39165	0.258373	-9.25658	2.1109e-20	1.30391e-19	down		Zm00001d026560	37.8577	-1.36935	0.422758	-3.23909	0.00119912	0.0027956	down		Zm00001d025983	59.3731	-1.26758	0.365182	-3.47108	0.00051837	0.00129575	down
Zm00001d023592	737.338	2.54234	0.167268	15.1992	3.58085e-52	6.02688e-51	up		Zm00001d034678	529.938	-1.32275	0.168473	-7.85143	4.11321e-15	1.95665e-14	down		Zm00001d026572	512.066	1.15816	0.186536	6.20879	5.33958e-10	2.671e-09	up		Zm00001d025989	66.569	1.33303	0.350912	3.79875	0.000145429	0.000395902	up
Zm00001d023593	4096.13	1.53164	0.0906748	16.8915	5.19364e-64	1.06066e-62	up		Zm00001d034689	386.459	-1.1604	0.160678	-7.22194	5.12528e-13	2.16605e-12	down		Zm00001d026577	4868.91	1.12888	0.0924173	12.215	2.58488e-34	4.10464e-33	up		Zm00001d025992	120.143	1.00858	0.273115	3.69288	0.000221729	0.000586989	up
Zm00001d023596	1051.68	6.37013	0.169912	37.4907	1.30331e-307	2.31795e-305	up		Zm00001d034698	602.405	-1.41371	0.195275	-7.23958	4.50088e-13	1.9091e-12	down		Zm00001d026584	1603.85	2.34214	0.121992	19.199	3.76983e-82	1.67784e-80	up		Zm00001d026000	1041.78	1.02222	0.0928544	11.0088	3.4654e-28	4.79026e-27	up
Zm00001d023603	4.89116	4.69348	1.65691	2.83267	0.00461612	0.00902566	up		Zm00001d034702	79.7411	-2.80683	0.368531	-7.61626	2.61131e-14	1.18877e-13	down		Zm00001d026586	1542.68	-1.20794	0.0776087	-15.5645	1.26907e-54	3.38624e-53	down		Zm00001d026012	483.625	-2.07515	0.199687	-10.392	2.69631e-25	3.31708e-24	down
Zm00001d023617	988.519	6.97001	0.561761	12.4074	2.38192e-35	2.74632e-34	up		Zm00001d034713	1016.97	2.61026	0.116573	22.3916	4.75701e-111	2.14745e-109	up		Zm00001d026589	352.475	-1.15719	0.215574	-5.36794	7.96396e-08	3.24664e-07	down		Zm00001d026036	244.935	-1.12172	0.197227	-5.68746	1.28945e-08	5.62906e-08	down
Zm00001d023630	97.5993	-1.50292	0.322697	-4.65738	3.20264e-06	9.52944e-06	down		Zm00001d034714	3892.99	1.25452	0.101088	12.4101	2.30301e-35	2.44446e-34	up		Zm00001d026595	45.6444	2.16189	0.417925	5.17293	2.30456e-07	8.89184e-07	up		Zm00001d026040	459.69	1.56591	0.156597	9.99962	1.52985e-23	1.73642e-22	up
Zm00001d023634	222.909	1.47443	0.514199	2.86742	0.00413828	0.00815917	up		Zm00001d034725	112.071	3.22166	0.335946	9.58981	8.82478e-22	5.76674e-21	up		Zm00001d026605	7.33129	-3.52705	1.25738	-2.80509	0.00503027	0.0104665	down		Zm00001d026041	17.8537	1.5621	0.705215	2.21507	0.0267551	0.048696	up
Zm00001d023658	1346.39	1.07369	0.102537	10.4712	1.17106e-25	1.02165e-24	up		Zm00001d034731	520.319	-1.70384	0.175208	-9.72469	2.36619e-22	1.58414e-21	down		Zm00001d026606	37.1048	5.86057	1.25061	4.68618	2.78352e-06	9.5047e-06	up		Zm00001d026046	23.0048	1.75283	0.655296	2.67487	0.00747571	0.0152217	up
Zm00001d023664	5908.45	3.40755	0.101199	33.6717	1.49934e-248	1.72784e-246	up		Zm00001d034734	145.107	-1.16294	0.280624	-4.14414	3.41095e-05	7.9926e-05	down		Zm00001d026623	241.967	-1.53886	0.23025	-6.68343	2.3342e-11	1.30319e-10	down		Zm00001d026055	217.323	-1.40526	0.214378	-6.55507	5.56149e-11	2.99231e-10	down
Zm00001d023669	5614.11	1.47555	0.106797	13.8165	2.02819e-43	2.80532e-42	up		Zm00001d034745	1710.75	-2.02522	0.109031	-18.5748	5.13931e-77	1.34573e-75	down		Zm00001d026625	1009.43	-1.06109	0.158217	-6.70657	1.99251e-11	1.11892e-10	down		Zm00001d026056	3270.05	1.7373	0.0897617	19.3546	1.86556e-83	1.04819e-81	up
Zm00001d023671	95.381	-1.0796	0.332079	-3.25104	0.00114982	0.00247885	down		Zm00001d034750	1149.75	-1.18002	0.110276	-10.7007	1.01054e-26	7.95489e-26	down		Zm00001d026628	734.904	-3.76412	0.199989	-18.8217	5.01964e-79	2.12303e-77	down		Zm00001d026062	3.68257	-4.36882	1.95051	-2.23983	0.0251018	0.0459274	down
Zm00001d023673	690.852	-1.08004	0.176173	-6.13061	8.75438e-10	3.55e-09	down		Zm00001d034757	3075.87	1.71744	0.0864293	19.871	7.25343e-88	2.2823e-86	up		Zm00001d026635	312.996	-2.9859	0.165714	-18.0184	1.3968e-72	5.30881e-71	down		Zm00001d026064	88.7809	-1.01441	0.291577	-3.47903	0.000503225	0.00126083	down
Zm00001d023680	5543.41	-2.38482	0.105458	-22.6139	3.16383e-113	1.25812e-111	down		Zm00001d034771	731.285	1.08765	0.12616	8.62119	6.62628e-18	3.64973e-17	up		Zm00001d026636	12.9869	-2.11909	0.818579	-2.58874	0.00963285	0.0188665	down		Zm00001d026083	394.792	-2.58216	0.159316	-16.2078	4.4422e-59	1.50881e-57	down
Zm00001d023693	5.01361	-5.4957	1.78499	-3.07884	0.00207807	0.00430341	down		Zm00001d034778	8.75553	-3.15339	1.13145	-2.78705	0.00531904	0.00950304	down		Zm00001d026652	250.793	-1.65224	0.225073	-7.34092	2.12125e-13	1.36361e-12	down		Zm00001d026088	79.8317	-1.11611	0.45288	-2.46446	0.0137219	0.0264869	down
Zm00001d023694	5713.26	2.82876	0.0801509	35.2929	7.53779e-273	1.00151e-270	up		Zm00001d034782	2791.21	2.37155	0.107408	22.0798	4.94439e-108	2.10732e-106	up		Zm00001d026670	114.165	1.2261	0.312092	3.92864	8.54265e-05	0.000239164	up		Zm00001d026094	260.444	-2.32141	0.260928	-8.89676	5.75022e-19	5.16628e-18	down
Zm00001d023700	196.44	11.778	1.19371	9.86671	5.80359e-23	4.61245e-22	up		Zm00001d034790	14803.8	-1.1463	0.0930123	-12.3242	6.71449e-35	7.02576e-34	down		Zm00001d026677	393.832	-2.44717	0.353884	-6.91517	4.67296e-12	2.75055e-11	down		Zm00001d026097	2072.56	2.12434	0.0965061	22.0125	2.18632e-107	1.75115e-105	up
Zm00001d023704	33.7317	9.85977	1.62392	6.0716	1.26644e-09	5.07631e-09	up		Zm00001d034803	86.1095	-1.56219	0.339524	-4.60111	4.20249e-06	1.08017e-05	down		Zm00001d026683	106.372	-1.16186	0.222915	-5.21212	1.86696e-07	7.29118e-07	down		Zm00001d026113	119.846	-1.88425	0.235257	-8.00932	1.15343e-15	8.50555e-15	down
Zm00001d023720	62.9332	4.26757	0.570803	7.47644	7.63633e-14	4.01307e-13	up		Zm00001d034818	97.9256	2.33362	0.400767	5.82288	5.78436e-09	1.89781e-08	up		Zm00001d026684	91.5052	-1.76952	0.285943	-6.18834	6.08004e-10	3.0277e-09	down		Zm00001d026126	567.765	1.21561	0.151145	8.04267	8.79046e-16	6.52267e-15	up
Zm00001d023724	897.501	-1.15809	0.123302	-9.39232	5.86931e-21	4.32953e-20	down		Zm00001d034819	8.79041	3.1	1.08307	2.86224	0.00420658	0.00762702	up		Zm00001d026690	926.639	-1.32848	0.148587	-8.94081	3.86338e-19	3.51246e-18	down		Zm00001d026129	425.118	-1.33843	0.151032	-8.86189	7.86665e-19	7.01476e-18	down
Zm00001d023757	78.0409	-1.09223	0.362722	-3.0112	0.00260215	0.0053137	down		Zm00001d034829	2044.11	3.77977	0.113251	33.3752	3.14191e-244	5.11023e-242	up		Zm00001d001773	233.478	1.29416	0.230674	5.61035	2.01914e-08	8.76098e-08	up		Zm00001d026130	67.014	-1.22728	0.338848	-3.62191	0.000292433	0.000758433	down
Zm00001d023762	672.073	1.10927	0.13142	8.44062	3.15654e-17	1.9614e-16	up		Zm00001d034830	6.99962	5.85573	1.77196	3.30467	0.000950895	0.00189136	up		Zm00001d001779	759.774	-1.86101	0.134511	-13.8354	1.55876e-43	3.18962e-42	down		Zm00001d026131	22.0599	-2.27108	0.752281	-3.01892	0.00253677	0.00564792	down
Zm00001d023769	9894.11	-1.71657	0.197601	-8.68707	3.71893e-18	2.41864e-17	down		Zm00001d034834	2020.36	1.44985	0.0759103	19.0996	2.54646e-81	7.11209e-80	up		Zm00001d001784	120.028	2.31606	0.32955	7.02795	2.09582e-12	1.26183e-11	up		Zm00001d026137	424.875	-1.52449	0.183681	-8.29969	1.04387e-16	8.20956e-16	down
Zm00001d023779	5473.86	-1.14593	0.0964583	-11.8801	1.50184e-32	1.61533e-31	down		Zm00001d034836	1358.71	-1.44465	0.129935	-11.1182	1.02265e-28	8.61753e-28	down		Zm00001d001802	184.67	1.9753	0.28944	6.82456	8.81941e-12	5.09095e-11	up		Zm00001d026139	172.513	-1.77737	0.26575	-6.68814	2.26027e-11	1.25529e-10	down
Zm00001d023799	1192.75	6.32488	0.240105	26.3421	6.32148e-153	3.61477e-151	up		Zm00001d034839	1485.8	1.18522	0.120578	9.82954	8.40056e-23	5.72283e-22	up		Zm00001d001820	15.3585	2.29816	0.932747	2.46386	0.013745	0.0260486	up		Zm00001d026147	27.9189	-7.76239	1.26411	-6.14059	8.22146e-10	4.01422e-09	down
Zm00001d023813	561.529	-1.71546	0.129171	-13.2805	3.00245e-40	3.86638e-39	down		Zm00001d034840	137.407	-1.38362	0.222217	-6.22644	4.77168e-10	1.68421e-09	down		Zm00001d001831	10287.1	1.55066	0.0696645	22.259	9.23072e-110	6.11328e-108	up		Zm00001d026154	449.859	-1.39099	0.212144	-6.5568	5.49764e-11	2.95937e-10	down
Zm00001d023843	1344.93	1.84212	0.137091	13.4372	3.66239e-41	4.81504e-40	up		Zm00001d034842	409.922	-1.96809	0.168459	-11.6829	1.55851e-31	1.44728e-30	down		Zm00001d001841	219.638	-1.12475	0.218067	-5.15782	2.49844e-07	9.60636e-07	down		Zm00001d026156	31.4826	-2.1576	0.595559	-3.62282	0.00029141	0.000755954	down
Zm00001d023859	13489.1	-1.3451	0.0638175	-21.0773	1.28446e-98	4.40244e-97	down		Zm00001d034848	44.1678	2.30693	0.68166	3.38428	0.000713658	0.00144376	up		Zm00001d001843	243.918	-1.01392	0.200491	-5.0572	4.25468e-07	1.59352e-06	down		Zm00001d026163	5739.61	-1.46262	0.0926753	-15.7822	4.12602e-56	1.27663e-54	down
Zm00001d023869	9.10017	3.30153	1.13399	2.91143	0.00359777	0.00718377	up		Zm00001d034851	1172.41	1.24699	0.174426	7.14911	8.73448e-13	3.64197e-12	up		Zm00001d001849	977.98	2.6891	0.131594	20.4348	8.1971e-93	4.24637e-91	up		Zm00001d026169	7.46533	-5.88891	1.84229	-3.19652	0.00139096	0.00323725	down
Zm00001d023877	84.6479	-1.26324	0.310971	-4.06224	4.86041e-05	0.000126578	down		Zm00001d034855	2142.4	-1.22484	0.112449	-10.8924	1.25363e-27	1.01762e-26	down		Zm00001d001852	12.663	-7.12879	1.45271	-4.90723	9.23697e-07	3.32501e-06	down		Zm00001d026170	44.3855	-8.31258	1.2563	-6.61673	3.67222e-11	2.00494e-10	down
Zm00001d023887	68.3986	-1.5117	0.358619	-4.21533	2.49413e-05	6.72655e-05	down		Zm00001d034856	3977.77	-1.36218	0.0706917	-19.2693	9.72726e-83	2.77993e-81	down		Zm00001d001858	959.627	-1.49597	0.133216	-11.2297	2.91479e-29	3.95796e-28	down		Zm00001d026177	8595.28	-3.1795	0.0928578	-34.2405	6.04635e-257	2.84518e-254	down
Zm00001d023899	96.6855	-2.37781	0.29063	-8.18158	2.8014e-16	1.67306e-15	down		Zm00001d034865	216.217	-2.0361	0.195717	-10.4033	2.39517e-25	1.80392e-24	down		Zm00001d001865	162.949	1.15566	0.271957	4.24942	2.14321e-05	6.52103e-05	up		Zm00001d026178	16.195	-7.46667	1.37583	-5.42703	5.72997e-08	2.33658e-07	down
Zm00001d023901	2432.14	-1.39328	0.118673	-11.7405	7.90075e-32	8.31955e-31	down		Zm00001d034866	588.431	1.44801	0.125421	11.5451	7.81066e-31	7.09535e-30	up		Zm00001d001883	3169.95	3.16204	0.0953094	33.1766	2.34436e-241	5.96061e-239	up		Zm00001d026190	375.302	1.5408	0.160992	9.57068	1.06208e-21	1.10397e-20	up
Zm00001d023904	601.304	-1.1368	0.153942	-7.38462	1.52884e-13	7.8858e-13	down		Zm00001d034869	103.662	1.2021	0.293046	4.1021	4.09414e-05	9.52888e-05	up		Zm00001d001900	1170.18	1.11706	0.117611	9.49787	2.14225e-21	2.16773e-20	up		Zm00001d026192	297.36	1.30241	0.158927	8.195	2.50599e-16	1.92396e-15	up
Zm00001d023908	225.443	-1.13442	0.242117	-4.6854	2.79415e-06	8.37132e-06	down		Zm00001d034872	219.773	-2.42387	0.226645	-10.6946	1.07925e-26	8.47762e-26	down		Zm00001d001904	8.40398	-3.5085	1.0727	-3.27071	0.00107278	0.00252286	down		Zm00001d026194	850.477	1.12164	0.140982	7.9559	1.77832e-15	1.29738e-14	up
Zm00001d023945	19.5848	1.60938	0.657659	2.44713	0.0144	0.0258211	up		Zm00001d034876	520.33	-1.2393	0.162185	-7.64129	2.15051e-14	9.83649e-14	down		Zm00001d001915	2138.57	-1.5983	0.100115	-15.9646	2.25606e-57	6.34106e-56	down		Zm00001d026197	98.5587	2.4912	0.353546	7.04632	1.83717e-12	1.1045e-11	up
Zm00001d023979	703.158	2.19228	0.145299	15.0881	1.94028e-51	3.21533e-50	up		Zm00001d034917	189.864	1.64641	0.298183	5.52148	3.36164e-08	1.04145e-07	up		Zm00001d001924	196.271	3.23608	0.246132	13.1477	1.75342e-39	3.24839e-38	up		Zm00001d026205	133.579	-1.94197	0.310054	-6.26334	3.76809e-10	1.89344e-09	down
Zm00001d023984	6.00851	7.30086	1.56884	4.65366	3.26088e-06	9.69253e-06	up		Zm00001d034937	1061.99	2.21522	0.132275	16.7471	5.946e-63	1.2111e-61	up		Zm00001d001936	139.632	-1.03692	0.274755	-3.77398	0.000160666	0.000432393	down		Zm00001d026206	123.542	-1.37055	0.213902	-6.40736	1.48057e-10	7.69302e-10	down
Zm00001d023994	63785.1	1.25007	0.109611	11.4045	3.96837e-30	3.97665e-29	up		Zm00001d034940	9168.09	3.06584	0.134511	22.7924	5.45064e-115	2.56528e-113	up		Zm00001d001941	330.103	-1.32879	0.196964	-6.74636	1.51598e-11	8.57632e-11	down		Zm00001d026211	129.489	1.02957	0.263921	3.90106	9.57742e-05	0.000267464	up
Zm00001d023995	37.6576	-2.0975	0.582097	-3.60336	0.000314128	0.000734189	down		Zm00001d034944	940.489	-1.25257	0.144522	-8.66701	4.43617e-18	2.4612e-17	down		Zm00001d001960	88.4906	2.24744	0.509544	4.41068	1.03045e-05	3.28959e-05	up		Zm00001d026218	93.8174	-2.04932	0.382442	-5.35853	8.39023e-08	3.3619e-07	down
Zm00001d024000	3.18769	6.06805	1.84616	3.28686	0.00101313	0.00219971	up		Zm00001d034946	214.735	6.6368	1.31079	5.0632	4.12279e-07	1.1644e-06	up		Zm00001d001976	2452.85	7.17655	0.329709	21.7663	4.83818e-105	3.04902e-103	up		Zm00001d026221	101.083	8.54885	1.21891	7.0135	2.3243e-12	1.38886e-11	up
Zm00001d024004	574.869	1.04428	0.17272	6.04607	1.48419e-09	5.91555e-09	up		Zm00001d023223	670.115	2.08311	0.158197	13.1678	1.34431e-39	1.63295e-38	up		Zm00001d001984	1900.92	-1.47267	0.100637	-14.6335	1.7184e-48	4.00961e-47	down		Zm00001d026222	399.622	-1.50791	0.173363	-8.69798	3.37855e-18	2.90267e-17	down
Zm00001d024009	1640.97	2.11479	0.0939691	22.5051	3.69759e-112	1.46009e-110	up		Zm00001d023225	623.564	-1.6047	0.142109	-11.292	1.4367e-29	1.25019e-28	down		Zm00001d001996	75.1985	3.10518	0.441391	7.03498	1.99295e-12	1.20218e-11	up		Zm00001d026223	505.402	-1.43843	0.170438	-8.43962	3.18366e-17	2.58017e-16	down
Zm00001d024018	233.176	-1.01491	0.244883	-4.14446	3.40619e-05	9.03424e-05	down		Zm00001d023235	316.474	-1.02262	0.165308	-6.18614	6.16571e-10	2.16005e-09	down		Zm00001d002004	2557.52	-1.30019	0.121768	-10.6776	1.2955e-26	1.6181e-25	down		Zm00001d026237	57.6449	2.3414	0.488179	4.79619	1.6171e-06	5.63751e-06	up
Zm00001d024047	896.77	-1.11303	0.124046	-8.97265	2.89467e-19	1.98428e-18	down		Zm00001d023238	2594.01	1.06982	0.0733621	14.5827	3.6189e-48	5.54748e-47	up		Zm00001d002006	31679.2	1.44225	0.0726191	19.8605	8.94451e-88	4.29181e-86	up		Zm00001d026241	40.4552	-1.44086	0.418453	-3.44331	0.000574646	0.0014271	down
Zm00001d024066	409.305	-1.00872	0.194459	-5.18733	2.13327e-07	7.13204e-07	down		Zm00001d023243	1845.87	1.30398	0.116624	11.1811	5.04754e-29	4.30422e-28	up		Zm00001d002013	34.5225	-4.4722	0.617697	-7.24012	4.48285e-13	2.82027e-12	down		Zm00001d026242	4.05566	-5.88385	1.85949	-3.16423	0.00155493	0.00359222	down
Zm00001d024094	161.425	-1.02799	0.232273	-4.42581	9.60816e-06	2.71818e-05	down		Zm00001d023249	120.607	1.20212	0.275408	4.36489	1.27187e-05	3.11905e-05	up		Zm00001d002025	2531.63	1.55369	0.111166	13.9763	2.17458e-44	4.5251e-43	up		Zm00001d026248	151.518	-1.20429	0.266103	-4.52566	6.0208e-06	1.96918e-05	down
Zm00001d024102	208.178	1.07466	0.186597	5.75927	8.4479e-09	3.17862e-08	up		Zm00001d023257	7.62178	6.4848	1.6001	4.05276	5.06176e-05	0.000116583	up		Zm00001d002026	440.896	-1.33458	0.136226	-9.7968	1.1621e-22	1.2521e-21	down		Zm00001d026251	643.97	-1.38388	0.178401	-7.75712	8.68797e-15	6.07727e-14	down
Zm00001d024105	16.5116	-3.27607	0.828779	-3.95288	7.72158e-05	0.000195765	down		Zm00001d023264	519.548	-1.01412	0.179767	-5.64128	1.68793e-08	5.34532e-08	down		Zm00001d002038	235.109	2.38046	0.188516	12.6273	1.49284e-36	2.546e-35	up		Zm00001d026253	2087.27	2.08246	0.115173	18.0811	4.49237e-73	2.08356e-71	up
Zm00001d024128	103.952	-1.41067	0.290227	-4.86059	1.17038e-06	3.64677e-06	down		Zm00001d023270	917.279	1.6803	0.10886	15.4354	9.4612e-54	1.62612e-52	up		Zm00001d002042	12.0228	-3.58336	0.97308	-3.6825	0.000230962	0.000605676	down		Zm00001d026261	48.9483	-2.45215	0.469071	-5.22766	1.71669e-07	6.66692e-07	down
Zm00001d024143	2.61803	5.64543	1.88134	3.00075	0.00269312	0.00548162	up		Zm00001d023271	119.522	-1.33186	0.232838	-5.72012	1.06449e-08	3.42246e-08	down		Zm00001d002052	1855.34	-2.39428	0.112689	-21.2467	3.53626e-100	2.04235e-98	down		Zm00001d026263	1783.57	1.55844	0.120696	12.9121	3.84671e-38	7.38823e-37	up
Zm00001d024155	69.2575	-1.61577	0.349471	-4.62347	3.77365e-06	1.11623e-05	down		Zm00001d023279	203.209	-1.29666	0.215797	-6.00869	1.87027e-09	6.34223e-09	down		Zm00001d002054	51.6492	-1.26679	0.376398	-3.36555	0.00076391	0.00184291	down		Zm00001d026266	20.0607	4.33735	1.39074	3.11873	0.00181633	0.00414357	up
Zm00001d024160	944.57	-1.6607	0.118755	-13.9843	1.94353e-44	2.75399e-43	down		Zm00001d023291	662.819	1.3854	0.132564	10.4508	1.4529e-25	1.10062e-24	up		Zm00001d002065	19795.3	2.25093	0.0717182	31.3858	3.16129e-216	6.1883e-214	up		Zm00001d026269	1471.59	1.69884	0.11205	15.1614	6.3659e-52	1.80864e-50	up
Zm00001d024178	1066.34	-1.22025	0.121136	-10.0734	7.24507e-24	5.94638e-23	down		Zm00001d023294	4409.96	6.17159	0.132191	46.687	0	0	up		Zm00001d002082	173.287	-1.18832	0.232471	-5.11168	3.19308e-07	1.21484e-06	down		Zm00001d026273	109.059	-1.68837	0.289454	-5.83295	5.44552e-09	2.47034e-08	down
Zm00001d024179	17.8603	-2.10756	0.652862	-3.22818	0.00124581	0.00266897	down		Zm00001d023298	156.242	-2.74547	0.336076	-8.1692	3.10447e-16	1.56604e-15	down		Zm00001d002089	585.515	2.6625	0.226643	11.7476	7.26894e-32	1.07551e-30	up		Zm00001d026279	5.07684	-6.40072	1.83482	-3.48848	0.000485783	0.00121902	down
Zm00001d024187	1263.52	2.03993	0.12875	15.8441	1.54377e-56	2.83488e-55	up		Zm00001d023299	114.53	-1.5447	0.309601	-4.98933	6.05901e-07	1.68416e-06	down		Zm00001d002090	405.294	1.15836	0.182814	6.33629	2.35361e-10	1.21526e-09	up		Zm00001d026285	386.094	1.11708	0.164977	6.7711	1.2781e-11	7.23157e-11	up
Zm00001d024199	136.475	-1.07338	0.230397	-4.65883	3.18004e-06	9.46844e-06	down		Zm00001d023300	255.519	-1.3142	0.194879	-6.74366	1.54448e-11	6.00208e-11	down		Zm00001d002133	695.835	4.76591	0.550724	8.65389	4.97717e-18	4.25406e-17	up		Zm00001d026288	903.06	1.22316	0.098114	12.4668	1.13334e-35	2.05777e-34	up
Zm00001d024204	194.302	7.8307	0.746628	10.4881	9.79983e-26	8.58606e-25	up		Zm00001d023309	2874.31	-1.51014	0.0746703	-20.2241	6.00839e-91	1.99558e-89	down		Zm00001d002139	242.327	-1.11426	0.223251	-4.99104	6.0054e-07	2.20957e-06	down		Zm00001d026290	75.0988	-1.57836	0.346274	-4.55813	5.16116e-06	1.69959e-05	down
Zm00001d024207	2954.97	-1.60616	0.249573	-6.43561	1.22978e-10	5.33456e-10	down		Zm00001d023314	60.3258	-2.08958	0.380846	-5.48668	4.09551e-08	1.26174e-07	down		Zm00001d002143	292.948	-1.06854	0.271208	-3.93992	8.15079e-05	0.000228801	down		Zm00001d026291	1463.56	-1.74884	0.100888	-17.3344	2.58573e-67	1.05804e-65	down
Zm00001d024208	97.7308	-4.40574	0.774226	-5.69051	1.26657e-08	4.6937e-08	down		Zm00001d023317	134.488	1.29024	0.255228	5.05524	4.2985e-07	1.21233e-06	up		Zm00001d002145	219.456	1.0195	0.22782	4.47502	7.64055e-06	2.48214e-05	up		Zm00001d026297	393.738	-1.53885	0.157496	-9.77074	1.50351e-22	1.63033e-21	down
Zm00001d024210	5122.92	-2.44261	0.222814	-10.9626	5.78352e-28	5.45894e-27	down		Zm00001d023343	111.986	3.35812	0.439991	7.63224	2.30703e-14	1.0535e-13	up		Zm00001d002167	797.925	-2.95131	0.124666	-23.6736	6.73963e-124	5.40147e-122	down		Zm00001d026298	74.8978	-2.41926	0.810923	-2.98334	0.00285117	0.00628778	down
Zm00001d024222	1113.23	1.0109	0.109011	9.27335	1.80397e-20	1.30014e-19	up		Zm00001d023366	2758.07	2.09106	0.10654	19.6271	9.07946e-86	2.7512e-84	up		Zm00001d002172	349.17	1.80594	0.154693	11.6744	1.72307e-31	2.51913e-30	up		Zm00001d026303	287.627	1.07367	0.156771	6.84864	7.4553e-12	4.28917e-11	up
Zm00001d024241	11.8029	-2.34668	0.978994	-2.39703	0.0165284	0.0292691	down		Zm00001d023367	906.994	1.40966	0.10773	13.0851	4.00549e-39	4.78926e-38	up		Zm00001d002176	130.483	8.45537	1.20724	7.00389	2.4895e-12	1.49033e-11	up		Zm00001d026306	2143.54	-1.93518	0.175286	-11.0401	2.44695e-28	3.40747e-27	down
Zm00001d024265	558.502	2.09251	0.120262	17.3996	8.309e-68	1.82032e-66	up		Zm00001d023376	16613.6	1.54631	0.0854576	18.0945	3.52084e-73	8.56775e-72	up		Zm00001d002178	178.318	2.62087	0.521024	5.03023	4.89897e-07	1.82372e-06	up		Zm00001d026317	54.5805	3.1282	0.6692	4.67453	2.94622e-06	9.98269e-06	up
Zm00001d024268	141.508	-1.13205	0.23776	-4.76132	1.92334e-06	5.86031e-06	down		Zm00001d023379	9422.71	2.09904	0.0764687	27.4497	7.00951e-166	5.59749e-164	up		Zm00001d002198	123.51	-2.49745	0.335282	-7.4488	9.41926e-14	6.20655e-13	down		Zm00001d026334	3690.77	1.48074	0.0952006	15.5539	1.49809e-54	4.44645e-53	up
Zm00001d024273	15.9367	-5.46469	1.36585	-4.00094	6.30912e-05	0.000162065	down		Zm00001d023384	770.674	3.43645	0.171926	19.988	7.00397e-89	2.23239e-87	up		Zm00001d002199	93.296	-1.10522	0.43434	-2.54459	0.0109406	0.0211507	down		Zm00001d026336	2.90504	4.61102	1.8515	2.49043	0.0127589	0.0247858	up
Zm00001d024277	510.604	3.18474	0.382333	8.32974	8.10167e-17	4.94173e-16	up		Zm00001d023385	38.1918	2.19652	0.504446	4.35433	1.33473e-05	3.262e-05	up		Zm00001d002260	14.8386	-2.60286	0.948661	-2.74372	0.00607481	0.0124134	down		Zm00001d026339	262.539	1.74004	0.179659	9.68528	3.48261e-22	3.71396e-21	up
Zm00001d024281	7907.51	1.96479	0.100795	19.4929	1.26085e-84	3.48153e-83	up		Zm00001d023400	981.461	4.61289	0.363655	12.6848	7.17976e-37	7.9727e-36	up		Zm00001d002261	3358.49	-1.02463	0.0938707	-10.9153	9.73649e-28	1.26763e-26	down		Zm00001d026358	313.004	1.02637	0.18008	5.69953	1.20136e-08	5.25978e-08	up
Zm00001d024300	969.867	1.26962	0.108464	11.7054	1.19546e-31	1.25357e-30	up		Zm00001d023402	247.648	-1.84711	0.67137	-2.75126	0.00593662	0.0105316	down		Zm00001d002266	4406.68	1.38976	0.0662739	20.9699	1.23429e-97	6.80861e-96	up		Zm00001d026360	18.1635	-3.64207	0.905747	-4.02106	5.7936e-05	0.000166261	down
Zm00001d024302	16.7077	6.19681	1.26392	4.90283	9.44647e-07	2.97376e-06	up		Zm00001d023404	307.599	1.15195	0.147462	7.81184	5.63589e-15	2.66323e-14	up		Zm00001d002288	3.99162	-3.56219	1.29342	-2.75408	0.00588579	0.0120583	down		Zm00001d026369	1101.55	-2.21436	0.114641	-19.3156	3.97219e-83	2.20985e-81	down
Zm00001d024303	15.9566	8.3915	1.36856	6.13161	8.69918e-10	3.53068e-09	up		Zm00001d023411	90.519	-1.88051	0.473508	-3.97145	7.14361e-05	0.000161737	down		Zm00001d002292	3299.53	1.41257	0.0818263	17.263	8.93205e-67	3.03498e-65	up		Zm00001d026371	131.021	-3.61776	0.29942	-12.0826	1.30592e-33	2.22785e-32	down
Zm00001d024305	55.7961	2.66526	0.575163	4.63392	3.58798e-06	1.06326e-05	up		Zm00001d023424	137.853	-3.18938	0.2809	-11.3541	7.07385e-30	6.20681e-29	down		Zm00001d002301	50.8589	4.66018	1.13218	4.11612	3.8531e-05	0.000113323	up		Zm00001d026377	364.982	1.94109	0.217549	8.92253	4.55756e-19	4.11931e-18	up
Zm00001d024314	121.556	1.00903	0.233366	4.32383	1.53341e-05	4.23618e-05	up		Zm00001d023450	525.474	-2.16494	0.176846	-12.2419	1.85526e-34	1.90876e-33	down		Zm00001d002313	890.288	-1.36458	0.13691	-9.96694	2.12681e-23	2.3617e-22	down		Zm00001d026379	313.88	1.0456	0.151267	6.91228	4.76912e-12	2.78635e-11	up
Zm00001d024333	637.403	-1.03171	0.135629	-7.60683	2.80892e-14	1.51819e-13	down		Zm00001d023451	6.17508	-3.11291	1.32	-2.35826	0.0183606	0.030196	down		Zm00001d002341	97.6826	1.26758	0.327746	3.86756	0.000109929	0.000303235	up		Zm00001d026383	50.2338	3.29348	0.590856	5.57409	2.48821e-08	1.05463e-07	up
Zm00001d024338	645.496	1.09069	0.139786	7.80256	6.06635e-15	3.39328e-14	up		Zm00001d023462	299.154	-1.33543	0.185674	-7.19234	6.36908e-13	2.6784e-12	down		Zm00001d002343	179.89	-1.45203	0.243401	-5.9656	2.43733e-09	1.15126e-08	down		Zm00001d026398	2591.18	-2.25828	0.10606	-21.2925	1.33217e-100	9.93061e-99	down
Zm00001d024343	2577.6	1.31332	0.0784612	16.7384	6.87714e-63	1.37707e-61	up		Zm00001d023478	44.1716	1.32946	0.394686	3.36841	0.000756044	0.00152561	up		Zm00001d002350	18.1127	4.07869	0.781248	5.22074	1.7821e-07	6.97576e-07	up		Zm00001d026404	24.3919	2.90631	0.790633	3.67593	0.000236984	0.000623863	up
Zm00001d024352	87.5167	1.2616	0.484182	2.60563	0.00917057	0.0170608	up		Zm00001d023479	1413.91	1.18171	0.102549	11.5234	1.00563e-30	9.07937e-30	up		Zm00001d002351	55.0877	2.41392	0.515123	4.6861	2.78463e-06	9.50702e-06	up		Zm00001d026405	692.801	1.35249	0.145491	9.29604	1.45778e-20	1.43347e-19	up
Zm00001d024378	3.13078	4.44655	1.92716	2.30731	0.0210376	0.0365379	up		Zm00001d023481	70.4324	-1.01755	0.348801	-2.91729	0.00353087	0.006466	down		Zm00001d002357	486.719	1.53043	0.135121	11.3264	9.71134e-30	1.33841e-28	up		Zm00001d026412	493.734	1.46876	0.210669	6.97188	3.12731e-12	1.85203e-11	up
Zm00001d024382	2994.72	-1.35856	0.0965451	-14.0718	5.662e-45	8.13535e-44	down		Zm00001d023510	3636.19	1.31426	0.0847503	15.5075	3.08735e-54	5.36467e-53	up		Zm00001d002360	55.6577	6.78107	1.23504	5.49058	4.00622e-08	1.68469e-07	up		Zm00001d026413	1164.86	-1.65986	0.140646	-11.8017	3.82631e-32	6.18203e-31	down
Zm00001d024403	126.284	4.95772	0.351682	14.0972	3.95319e-45	5.70547e-44	up		Zm00001d023516	30.4665	-3.51529	0.72107	-4.8751	1.08752e-06	2.95093e-06	down		Zm00001d002362	79.8747	1.33643	0.308523	4.3317	1.47962e-05	4.61104e-05	up		Zm00001d026414	95.4231	-1.13049	0.305274	-3.70321	0.000212888	0.000564776	down
Zm00001d024406	177.878	2.21983	0.224356	9.89422	4.41053e-23	3.51768e-22	up		Zm00001d023530	173.077	-1.27119	0.240508	-5.28542	1.25415e-07	3.71127e-07	down		Zm00001d002369	829.587	1.13336	0.153265	7.39474	1.41688e-13	9.20993e-13	up		Zm00001d026432	13.3447	-2.40028	0.924889	-2.59521	0.00945344	0.018896	down
Zm00001d024408	943.619	1.08053	0.116193	9.29945	1.41169e-20	1.02297e-19	up		Zm00001d023559	66.5632	2.4791	0.361742	6.85323	7.22012e-12	2.85756e-11	up		Zm00001d002370	106.299	-4.41942	0.330583	-13.3686	9.23128e-41	1.771e-39	down		Zm00001d026434	49.6546	-1.54923	0.438975	-3.5292	0.000416815	0.00105699	down
Zm00001d024410	48.7676	9.4281	1.22928	7.66959	1.72549e-14	9.44126e-14	up		Zm00001d023580	104.015	1.58156	0.300095	5.27021	1.36266e-07	4.01733e-07	up		Zm00001d002412	176.019	-1.17611	0.222234	-5.29221	1.20846e-07	4.81297e-07	down		Zm00001d026439	667.038	1.72536	0.148994	11.5801	5.19894e-31	8.00467e-30	up
Zm00001d024425	1888.11	1.13838	0.088268	12.8968	4.69126e-38	5.74005e-37	up		Zm00001d023581	10.3467	-2.95416	0.943319	-3.13167	0.00173816	0.00332797	down		Zm00001d002422	337.561	-1.38778	0.162771	-8.52599	1.51511e-17	1.2623e-16	down		Zm00001d026467	28.5691	-2.77521	0.746205	-3.71909	0.000199939	0.000533179	down
Zm00001d024437	94.5523	4.04255	0.303386	13.3248	1.66058e-40	2.15684e-39	up		Zm00001d023582	1185.62	-1.23381	0.0963908	-12.8001	1.63751e-37	1.84899e-36	down		Zm00001d002423	163.55	-1.42831	0.208035	-6.86572	6.61545e-12	3.8519e-11	down		Zm00001d026469	126.777	-1.73322	0.286275	-6.05437	1.40966e-09	6.72582e-09	down
Zm00001d024471	123.714	-3.25765	0.317077	-10.274	9.2292e-25	7.80164e-24	down		Zm00001d023593	4096.13	1.40329	0.0907818	15.4578	6.68022e-54	1.15352e-52	up		Zm00001d002434	898.172	3.0899	0.194474	15.8885	7.60697e-57	2.10596e-55	up		Zm00001d026478	151.027	1.53318	0.383124	4.00178	6.28683e-05	0.000179725	up
Zm00001d024486	8.31771	7.38412	1.44776	5.10037	3.38995e-07	1.11259e-06	up		Zm00001d023596	1051.68	5.06624	0.171191	29.5941	1.77928e-192	1.80539e-190	up		Zm00001d002435	497.659	1.71044	0.186391	9.17663	4.44773e-20	4.24068e-19	up		Zm00001d026480	91.6556	-1.94056	0.473728	-4.09635	4.19717e-05	0.000122594	down
Zm00001d024489	516.207	3.86892	0.16011	24.1641	5.30569e-129	2.4863e-127	up		Zm00001d023603	4.89116	3.98189	1.69059	2.35532	0.0185067	0.0304272	up		Zm00001d002436	724.52	2.61166	0.111618	23.3982	4.45842e-121	3.50962e-119	up		Zm00001d026486	38.363	2.51561	0.632478	3.97739	6.96754e-05	0.000198132	up
Zm00001d024497	1878.97	-2.03478	0.125539	-16.2084	4.39844e-59	8.38377e-58	down		Zm00001d023606	730.823	-1.82369	0.113737	-16.0342	7.36853e-58	1.37779e-56	down		Zm00001d002451	2987.3	-1.27703	0.0862468	-14.8067	1.32671e-49	3.19335e-48	down		Zm00001d026487	1923.8	2.15282	0.0946951	22.7342	2.05631e-114	1.76601e-112	up
Zm00001d024499	2491.99	-1.60683	0.11825	-13.5884	4.69471e-42	6.28941e-41	down		Zm00001d023617	988.519	10.8824	0.559436	19.4525	2.77518e-84	8.14151e-83	up		Zm00001d002452	192.443	-1.44094	0.243214	-5.92457	3.13119e-09	1.46493e-08	down		Zm00001d026490	26695.9	-1.10028	0.0739503	-14.8786	4.53678e-50	1.21557e-48	down
Zm00001d024507	12.9589	2.49621	0.888087	2.81077	0.00494228	0.00961841	up		Zm00001d023630	97.5993	-2.88549	0.344692	-8.37121	5.70296e-17	2.99358e-16	down		Zm00001d002456	872.868	1.05565	0.111186	9.49443	2.21425e-21	2.23956e-20	up		Zm00001d026514	1286.64	1.44189	0.0962732	14.977	1.03765e-50	2.83402e-49	up
Zm00001d024509	458.699	-1.43907	0.183242	-7.85335	4.05081e-15	2.28625e-14	down		Zm00001d023658	1346.39	1.2471	0.102396	12.1792	4.01327e-34	4.09472e-33	up		Zm00001d002462	2010.22	1.0426	0.240979	4.32652	1.51486e-05	4.70959e-05	up		Zm00001d026528	153.089	2.25447	0.311105	7.24663	4.27259e-13	2.68219e-12	up
Zm00001d024522	4067.73	7.94986	0.250385	31.7505	3.12153e-221	3.06548e-219	up		Zm00001d023664	5908.45	3.12559	0.101299	30.8552	4.77658e-209	5.77366e-207	up		Zm00001d002470	74.1304	1.29988	0.348953	3.72509	0.000195245	0.000518092	up		Zm00001d026531	332.021	1.04434	0.16092	6.48984	8.59291e-11	4.54539e-10	up
Zm00001d024528	21.349	-1.22316	0.508601	-2.40495	0.0161747	0.028699	down		Zm00001d023669	5614.11	1.63126	0.106777	15.2772	1.08491e-52	1.83192e-51	up		Zm00001d002473	35.9272	-1.92493	0.416571	-4.6209	3.82072e-06	1.28191e-05	down		Zm00001d026540	20.241	-1.60669	0.522802	-3.07323	0.00211756	0.00477481	down
Zm00001d024532	211.265	-2.06223	0.230195	-8.95863	3.28745e-19	2.24739e-18	down		Zm00001d023671	95.381	-1.18695	0.333689	-3.55704	0.000375053	0.000784731	down		Zm00001d002476	390.275	1.40666	0.165106	8.51969	1.59976e-17	1.33083e-16	up		Zm00001d026542	753.329	-3.02622	0.143106	-21.1467	2.95731e-99	2.15474e-97	down
Zm00001d024543	807.307	3.30364	0.162559	20.3228	8.08642e-92	2.52276e-90	up		Zm00001d023673	690.852	-1.09953	0.176495	-6.22977	4.67107e-10	1.64971e-09	down		Zm00001d002478	1002.66	1.21519	0.163842	7.41683	1.19957e-13	7.83884e-13	up		Zm00001d026553	42.7432	-1.45618	0.423417	-3.43911	0.000583623	0.00144781	down
Zm00001d024546	1053.21	-2.0973	0.113508	-18.4771	3.15654e-76	7.73283e-75	down		Zm00001d023677	1400.66	2.14666	0.0936414	22.9243	2.66159e-116	1.27434e-114	up		Zm00001d002479	931.332	3.25659	0.178153	18.2798	1.19889e-74	4.7441e-73	up		Zm00001d026554	1055.97	1.30299	0.136693	9.5322	1.53989e-21	1.58747e-20	up
Zm00001d024583	2130.87	1.38378	0.115086	12.0239	2.66069e-33	2.90746e-32	up		Zm00001d023682	1496.11	1.00483	0.0882109	11.3913	4.62131e-30	4.07914e-29	up		Zm00001d002485	729.873	1.05083	0.109704	9.57879	9.8191e-22	1.01117e-20	up		Zm00001d026555	182.735	1.02779	0.230517	4.45864	8.24822e-06	2.64914e-05	up
Zm00001d024597	443.234	1.73168	0.160247	10.8063	3.21373e-27	2.94955e-26	up		Zm00001d023692	265.179	-2.17643	0.183441	-11.8644	1.81102e-32	1.74173e-31	down		Zm00001d002501	110.404	-1.74525	0.296436	-5.88745	3.92199e-09	1.81608e-08	down		Zm00001d026560	37.8577	-1.53311	0.443631	-3.45583	0.000548611	0.00136666	down
Zm00001d024598	30.3665	3.33052	0.583134	5.71141	1.12046e-08	4.17482e-08	up		Zm00001d023694	5713.26	3.85893	0.0798196	48.3456	0	0	up		Zm00001d002503	2479.06	-1.48298	0.121785	-12.177	4.12068e-34	6.51999e-33	down		Zm00001d026567	76.6741	3.36674	0.803387	4.19069	2.78113e-05	8.33897e-05	up
Zm00001d024605	459.29	1.17802	0.137346	8.57706	9.73303e-18	6.20842e-17	up		Zm00001d023700	196.44	10.3478	1.19466	8.66174	4.64636e-18	2.5733e-17	up		Zm00001d002530	105.347	-1.04186	0.335761	-3.10299	0.00191576	0.00429783	down		Zm00001d026573	4863.53	-1.02955	0.0953769	-10.7946	3.65085e-27	4.85354e-26	down
Zm00001d024621	995.691	4.67502	0.131602	35.5238	2.11175e-276	2.85617e-274	up		Zm00001d023704	33.7317	5.83006	1.64723	3.53931	0.000401167	0.000837153	up		Zm00001d002540	3498.79	1.32143	0.115099	11.4808	1.64784e-30	2.32759e-29	up		Zm00001d026584	1603.85	1.53582	0.123645	12.4212	2.00532e-35	3.6152e-34	up
Zm00001d024630	503.1	1.59879	0.130365	12.264	1.4135e-34	1.60275e-33	up		Zm00001d023720	62.9332	5.54263	0.565093	9.80835	1.03651e-22	7.04168e-22	up		Zm00001d002558	166.942	1.18026	0.23589	5.00342	5.63212e-07	2.08019e-06	up		Zm00001d026589	352.475	-1.16942	0.217221	-5.38352	7.30414e-08	2.94973e-07	down
Zm00001d024633	9491.61	-1.28578	0.0685021	-18.77	1.32962e-78	3.37819e-77	down		Zm00001d023737	66.5013	-1.05553	0.377399	-2.79685	0.00516032	0.00923812	down		Zm00001d002564	2228.75	4.61719	0.118249	39.0464	0	0	up		Zm00001d026590	386.694	1.04211	0.165054	6.31373	2.72392e-10	1.38602e-09	up
Zm00001d024644	526.282	1.04639	0.142821	7.3266	2.36061e-13	1.2096e-12	up		Zm00001d023765	4.54221	-6.40663	1.88037	-3.40711	0.000656541	0.00133481	down		Zm00001d002579	1354.99	1.83819	0.147013	12.5036	7.1378e-36	1.19161e-34	up		Zm00001d026595	45.6444	1.49116	0.427964	3.48431	0.000493416	0.00123721	up
Zm00001d024645	462.528	2.18736	0.150044	14.5781	3.87161e-48	6.02675e-47	up		Zm00001d023769	9894.11	4.52912	0.193493	23.4072	3.60991e-121	1.83145e-119	up		Zm00001d002591	66.2541	-1.5053	0.400629	-3.75733	0.000171737	0.000459963	down		Zm00001d026598	250.483	1.14595	0.218387	5.24733	1.54315e-07	6.02614e-07	up
Zm00001d024647	309.246	1.35049	0.138066	9.78145	1.35252e-22	1.05927e-21	up		Zm00001d023774	1294.84	4.06275	0.124241	32.7007	1.52747e-234	2.25251e-232	up		Zm00001d002592	1864.68	2.85491	0.133191	21.4347	6.34135e-102	3.80137e-100	up		Zm00001d026599	41.7412	-2.88368	0.717141	-4.02109	5.79302e-05	0.000166261	down
Zm00001d024669	33.5742	1.96048	0.448788	4.36838	1.2517e-05	3.48867e-05	up		Zm00001d023776	3.65149	6.58282	1.94194	3.38982	0.000699397	0.00141673	up		Zm00001d002597	1545.37	-1.98602	0.126759	-15.6677	2.51579e-55	6.77822e-54	down		Zm00001d026600	924.986	1.42727	0.104841	13.6137	3.3205e-42	7.08218e-41	up
Zm00001d024671	48.4985	-1.25417	0.509091	-2.46354	0.0137572	0.0247715	down		Zm00001d023779	5473.86	3.47041	0.0909758	38.1465	0	0	up		Zm00001d002599	863.9	-1.33761	0.120909	-11.063	1.89708e-28	2.51882e-27	down		Zm00001d026605	7.33129	-7.26982	1.66123	-4.37618	1.20778e-05	3.79683e-05	down
Zm00001d024676	24.6881	3.69262	0.736312	5.01502	5.30289e-07	1.71109e-06	up		Zm00001d023799	1192.75	6.76281	0.239844	28.1967	6.41057e-175	5.64948e-173	up		Zm00001d002610	263.394	1.15366	0.193142	5.97315	2.32715e-09	1.10275e-08	up		Zm00001d026606	37.1048	7.85938	1.24249	6.32551	2.52397e-10	1.28688e-09	up
Zm00001d024687	177.399	2.1108	0.24465	8.62784	6.25224e-18	4.02105e-17	up		Zm00001d023801	306.433	-1.40231	0.13402	-10.4634	1.27226e-25	9.6477e-25	down		Zm00001d002625	658.412	1.02695	0.164799	6.23152	4.61926e-10	2.32381e-09	up		Zm00001d026609	383.013	-1.39606	0.190615	-7.324	2.40679e-13	1.53256e-12	down
Zm00001d024700	224.023	2.64231	0.23809	11.0979	1.28394e-28	1.23511e-27	up		Zm00001d023810	1070.31	-2.25284	0.110269	-20.4304	8.9708e-93	3.08127e-91	down		Zm00001d002658	612.564	2.03841	0.153728	13.2599	3.95392e-40	7.47528e-39	up		Zm00001d026628	734.904	-2.21289	0.194767	-11.3617	6.48383e-30	9.59071e-29	down
Zm00001d024701	8.28571	7.4209	1.47026	5.04735	4.47985e-07	1.45655e-06	up		Zm00001d023811	8828.96	3.30543	0.0848492	38.9565	0	0	up		Zm00001d002669	228.615	-1.55541	0.181716	-8.55952	1.13339e-17	9.51804e-17	down		Zm00001d026635	312.996	-3.15696	0.173586	-18.1867	6.5824e-74	3.09099e-72	down
Zm00001d024702	11515.2	2.89127	0.0809577	35.7133	2.45714e-279	3.44717e-277	up		Zm00001d023839	266.253	-1.49454	0.274989	-5.43491	5.48238e-08	1.67408e-07	down		Zm00001d002673	3002.01	3.31555	0.0924451	35.8651	1.0698e-281	3.75617e-279	up		Zm00001d026638	9.00291	2.38583	0.972938	2.45219	0.0141989	0.027334	up
Zm00001d024705	21.7553	5.35745	1.185	4.52107	6.15287e-06	1.77558e-05	up		Zm00001d023843	1344.93	1.82485	0.137183	13.3023	2.2439e-40	2.79634e-39	up		Zm00001d002688	161.361	1.04737	0.32232	3.24947	0.0011562	0.00270264	up		Zm00001d026652	250.793	-3.24501	0.264654	-12.2613	1.46115e-34	2.56433e-33	down
Zm00001d024708	1520.97	1.18905	0.089178	13.3334	1.47954e-40	1.92502e-39	up		Zm00001d023853	195.793	-1.04396	0.218125	-4.78607	1.70079e-06	4.53271e-06	down		Zm00001d002690	26912.5	-1.89385	0.10495	-18.0452	8.61282e-73	3.2791e-71	down		Zm00001d026670	114.165	1.01096	0.317041	3.18873	0.00142898	0.00332199	up
Zm00001d024711	7.05253	7.4403	2.55804	2.90859	0.00363063	0.00724362	up		Zm00001d023859	13489.1	1.00641	0.0628183	16.021	9.12277e-58	1.70148e-56	up		Zm00001d002704	10574	1.24001	0.1103	11.2422	2.53135e-29	3.44364e-28	up		Zm00001d026677	393.832	-4.20655	0.367079	-11.4595	2.10708e-30	3.16862e-29	down
Zm00001d024712	246.402	2.12766	0.19356	10.9922	4.16491e-28	3.94436e-27	up		Zm00001d023869	9.10017	-4.36223	1.62927	-2.67741	0.0074194	0.0129583	down		Zm00001d002705	1154.71	-3.39678	0.127054	-26.735	1.84643e-157	2.16101e-155	down		Zm00001d026683	106.372	-2.43303	0.248185	-9.80329	1.08974e-22	1.18678e-21	down
Zm00001d024722	1065.31	1.14982	0.149038	7.71496	1.21021e-14	6.67685e-14	up		Zm00001d023877	84.6479	-1.48112	0.314541	-4.70884	2.49136e-06	6.52563e-06	down		Zm00001d002715	2056.33	1.04707	0.153762	6.80972	9.77879e-12	5.6286e-11	up		Zm00001d026684	91.5052	-1.7826	0.291755	-6.10993	9.96763e-10	4.81616e-09	down
Zm00001d024723	85.3933	2.86453	0.349637	8.19287	2.55079e-16	1.52501e-15	up		Zm00001d023887	68.3986	-2.0757	0.369293	-5.62075	1.90127e-08	5.99601e-08	down		Zm00001d002726	895.911	-2.36741	0.147788	-16.0189	9.42514e-58	2.67287e-56	down		Zm00001d026690	926.639	-1.37867	0.149764	-9.20562	3.39718e-20	3.27915e-19	down
Zm00001d024729	4013.33	2.08659	0.0741807	28.1284	4.39977e-174	3.02059e-172	up		Zm00001d023895	68.8689	-2.25317	0.387037	-5.82159	5.82892e-09	1.91129e-08	down		Zm00001d002736	38.254	-3.06452	0.625802	-4.89695	9.7335e-07	3.49294e-06	down		Zm00001d026703	947.824	1.79123	0.112175	15.9682	2.12772e-57	6.85574e-56	up
Zm00001d024732	1589.24	1.24977	0.12685	9.85234	6.69674e-23	5.31107e-22	up		Zm00001d023899	96.6855	-1.28226	0.275072	-4.66156	3.13823e-06	8.14667e-06	down		Zm00001d002738	531.462	-5.68234	0.215365	-26.3847	2.05276e-153	2.28176e-151	down		Zm00001d026704	362.291	-1.03573	0.189152	-5.47563	4.35957e-08	1.79886e-07	down
Zm00001d024733	51.5742	1.5864	0.557767	2.84421	0.00445223	0.00873165	up		Zm00001d023901	2432.14	-2.7167	0.120952	-22.461	9.99091e-112	4.55668e-110	down		Zm00001d002758	109.244	1.63158	0.271275	6.01448	1.80464e-09	8.62174e-09	up		Zm00001d026712	1779.79	-1.12359	0.131733	-8.52927	1.4727e-17	1.21446e-16	down
Zm00001d024734	5542.84	1.27285	0.0751356	16.9407	2.25341e-64	4.6355e-63	up		Zm00001d023939	5384.4	1.05361	0.0794941	13.2539	4.2837e-40	5.28474e-39	up		Zm00001d002772	132.3	-2.93861	0.299001	-9.8281	8.52104e-23	9.21689e-22	down		Zm00001d001772	112.426	1.93125	0.271247	7.11991	1.08e-12	6.58228e-12	up
Zm00001d024745	230.82	-1.49081	0.230158	-6.47732	9.33639e-11	4.08447e-10	down		Zm00001d023941	4026	1.76065	0.0881017	19.9843	7.54927e-89	2.40273e-87	up		Zm00001d002782	933.993	1.07442	0.110116	9.75714	1.71934e-22	1.83197e-21	up		Zm00001d001773	233.478	1.25297	0.233258	5.37159	7.80434e-08	3.13995e-07	up
Zm00001d024751	167.998	-3.28162	0.362983	-9.04072	1.55648e-19	1.08173e-18	down		Zm00001d023968	168.003	1.38959	0.228172	6.09011	1.12833e-09	3.88279e-09	up		Zm00001d002783	37.9529	2.13618	0.725708	2.94358	0.00324444	0.00697309	up		Zm00001d001779	759.774	-1.94732	0.136525	-14.2635	3.69429e-46	8.71922e-45	down
Zm00001d024764	109.803	1.32281	0.271255	4.87661	1.07927e-06	3.37543e-06	up		Zm00001d023969	65.0195	-1.98601	0.34844	-5.69971	1.20009e-08	3.84279e-08	down		Zm00001d002788	93.3783	-2.15376	0.283704	-7.59159	3.16011e-14	2.1495e-13	down		Zm00001d001784	120.028	2.35699	0.332099	7.09724	1.27271e-12	7.73175e-12	up
Zm00001d024765	1007.07	1.66144	0.113777	14.6026	2.70364e-48	4.22318e-47	up		Zm00001d024003	25.7609	1.46826	0.661047	2.22112	0.0263431	0.0420486	up		Zm00001d002796	365.101	-1.41587	0.155446	-9.10843	8.35863e-20	7.86444e-19	down		Zm00001d001800	645.886	1.29821	0.147737	8.78734	1.53147e-18	1.34179e-17	up
Zm00001d024768	693.626	1.38998	0.128766	10.7946	3.64944e-27	3.34265e-26	up		Zm00001d024009	1640.97	1.71798	0.0945161	18.1766	7.90795e-74	1.95664e-72	up		Zm00001d002799	1735.83	6.52842	0.292318	22.3333	1.75412e-110	1.17579e-108	up		Zm00001d001817	203.592	-1.57616	0.220544	-7.14667	8.89059e-13	5.45684e-12	down
Zm00001d024770	241.639	1.36635	0.200216	6.82439	8.82982e-12	4.11724e-11	up		Zm00001d024047	896.77	-1.09467	0.12418	-8.81525	1.19421e-18	6.79946e-18	down		Zm00001d002803	21.076	5.97456	1.33207	4.48515	7.28624e-06	2.37436e-05	up		Zm00001d001831	10287.1	1.28728	0.0698472	18.4299	7.56093e-76	3.68057e-74	up
Zm00001d024771	102.533	3.99368	0.463045	8.62482	6.41939e-18	4.1262e-17	up		Zm00001d024051	621.774	-1.5841	0.118567	-13.3604	1.0307e-40	1.2991e-39	down		Zm00001d002815	20.4055	-2.03073	0.69643	-2.91592	0.00354643	0.00756553	down		Zm00001d001841	219.638	-1.21473	0.221307	-5.48889	4.04456e-08	1.67623e-07	down
Zm00001d024772	721.343	2.82614	0.173117	16.325	6.55205e-60	1.26813e-58	up		Zm00001d024092	163.195	-1.15809	0.257364	-4.49983	6.80073e-06	1.71511e-05	down		Zm00001d002825	121.679	-1.98991	0.26256	-7.57887	3.4859e-14	2.36601e-13	down		Zm00001d001852	12.663	-2.5541	0.912606	-2.79869	0.00513098	0.0108079	down
Zm00001d024783	20.7991	2.66373	0.795281	3.34942	0.000809813	0.00178593	up		Zm00001d024094	161.425	-1.7817	0.240156	-7.41894	1.18058e-13	5.17219e-13	down		Zm00001d002830	972.327	1.15099	0.16607	6.93074	4.18638e-12	2.47006e-11	up		Zm00001d001855	199.276	1.09633	0.197236	5.55849	2.72119e-08	1.14906e-07	up
Zm00001d024784	241.457	-1.20699	0.166404	-7.25336	4.06567e-13	2.04889e-12	down		Zm00001d024109	437.213	-1.31408	0.168331	-7.80653	5.87839e-15	2.77249e-14	down		Zm00001d002843	11.8144	4.1344	1.0024	4.12452	3.71511e-05	0.000109454	up		Zm00001d001856	6420.95	1.00688	0.11354	8.86802	7.44572e-19	6.65255e-18	up
Zm00001d024821	1531.42	1.93732	0.129513	14.9585	1.37103e-50	2.24239e-49	up		Zm00001d024128	103.952	-1.82007	0.295761	-6.15386	7.56208e-10	2.6363e-09	down		Zm00001d002847	9366.41	7.39042	0.141309	52.2998	0	0	up		Zm00001d001857	545.41	1.7417	0.172447	10.0999	5.52981e-24	6.40851e-23	up
Zm00001d024841	448.58	1.28198	0.148821	8.6143	7.03698e-18	4.5129e-17	up		Zm00001d024155	69.2575	-1.54448	0.348342	-4.43381	9.25811e-06	2.30437e-05	down		Zm00001d002860	47.4666	-2.33292	0.425867	-5.47806	4.30017e-08	1.79811e-07	down		Zm00001d001861	232.01	1.09269	0.214062	5.10454	3.316e-07	1.24519e-06	up
Zm00001d024850	119.672	3.31763	0.413445	8.02436	1.02056e-15	5.9319e-15	up		Zm00001d024160	944.57	-1.02217	0.117027	-8.73452	2.44698e-18	1.37413e-17	down		Zm00001d002865	1329.23	1.33761	0.0964717	13.8654	1.02715e-43	2.11157e-42	up		Zm00001d001865	162.949	1.25985	0.275266	4.57683	4.72079e-06	1.56163e-05	up
Zm00001d024852	782.297	4.05186	0.405814	9.98452	1.78157e-23	1.44386e-22	up		Zm00001d024178	1066.34	-2.48883	0.126436	-19.6845	2.92546e-86	8.9752e-85	down		Zm00001d002869	179.876	-1.27789	0.224559	-5.69065	1.26558e-08	5.61128e-08	down		Zm00001d001871	279.543	1.06817	0.223447	4.78041	1.74935e-06	6.0826e-06	up
Zm00001d024854	324.992	-1.51717	0.196584	-7.71765	1.18491e-14	6.54205e-14	down		Zm00001d024187	1263.52	1.32806	0.129759	10.2348	1.38413e-24	1.01624e-23	up		Zm00001d002871	3.41363	4.03267	1.75517	2.29759	0.021585	0.0391009	up		Zm00001d001883	3169.95	3.28913	0.0955085	34.4381	6.78818e-260	3.26223e-257	up
Zm00001d024865	11.6998	8.35773	1.412	5.91909	3.23735e-09	1.25682e-08	up		Zm00001d024199	136.475	-1.37836	0.233861	-5.89393	3.77106e-09	1.2523e-08	down		Zm00001d002873	84.9232	-1.31349	0.321828	-4.08136	4.47733e-05	0.000130365	down		Zm00001d001885	30.1988	1.53286	0.48653	3.15059	0.00162942	0.00374784	up
Zm00001d024872	113.075	-2.78716	0.289243	-9.63604	5.63188e-22	4.30336e-21	down		Zm00001d024204	194.302	7.92758	0.746584	10.6185	2.44537e-26	1.89529e-25	up		Zm00001d002878	163.627	-1.30362	0.248808	-5.23948	1.61034e-07	6.33933e-07	down		Zm00001d001896	873.203	1.13257	0.138088	8.20182	2.36784e-16	1.81913e-15	up
Zm00001d024886	277.806	5.07331	0.341779	14.8438	7.62679e-50	1.22175e-48	up		Zm00001d024207	2954.97	4.44537	0.23366	19.025	1.05986e-80	2.94524e-79	up		Zm00001d002893	706.957	2.81332	0.232814	12.084	1.28305e-33	1.99586e-32	up		Zm00001d001899	1265.12	-1.34262	0.156764	-8.5646	1.08453e-17	9.03589e-17	down
Zm00001d024891	168.179	1.07359	0.333683	3.21741	0.00129354	0.00276364	up		Zm00001d024208	97.7308	2.413	0.287525	8.39233	4.76596e-17	2.51307e-16	up		Zm00001d002896	1083.04	1.00875	0.111187	9.0726	1.16213e-19	1.08695e-18	up		Zm00001d001902	35.2195	-3.11865	0.666916	-4.67623	2.92201e-06	9.90687e-06	down
Zm00001d024904	220.178	-1.18504	0.205967	-5.75354	8.73916e-09	3.28602e-08	down		Zm00001d024210	5122.92	4.88226	0.201844	24.1883	2.95455e-129	1.59014e-127	up		Zm00001d002898	51155.4	1.93618	0.100133	19.3361	2.66941e-83	1.20505e-81	up		Zm00001d001903	1246.96	-1.10524	0.112035	-9.8651	5.89728e-23	6.51672e-22	down
Zm00001d024906	471.285	-1.05111	0.182733	-5.75217	8.81041e-09	3.31116e-08	down		Zm00001d024211	19.2691	8.8598	1.31377	6.74381	1.54286e-11	5.99686e-11	up		Zm00001d002905	1808.45	-1.03888	0.125609	-8.27071	1.33164e-16	1.05804e-15	down		Zm00001d001904	8.40398	-6.58469	1.48584	-4.43162	9.35292e-06	2.9834e-05	down
Zm00001d024908	1665.27	1.47597	0.094082	15.6881	1.82476e-55	3.28413e-54	up		Zm00001d024222	1113.23	1.06034	0.109044	9.72396	2.38323e-22	1.59459e-21	up		Zm00001d002940	193.214	2.90565	0.288229	10.081	6.70105e-24	7.6092e-23	up		Zm00001d001906	14.1187	-4.84904	1.32828	-3.6506	0.000261624	0.000684026	down
Zm00001d024924	17.4644	-4.09032	0.869663	-4.70334	2.5594e-06	7.70379e-06	down		Zm00001d024252	78.2143	1.57862	0.309586	5.09913	3.41218e-07	9.70646e-07	up		Zm00001d002941	252.279	1.36189	0.229557	5.9327	2.97994e-09	1.3995e-08	up		Zm00001d001915	2138.57	-1.40222	0.100669	-13.929	4.22091e-44	9.41143e-43	down
Zm00001d024925	1365.62	-3.06799	0.121463	-25.2587	9.09514e-141	4.72257e-139	down		Zm00001d024265	558.502	1.66741	0.121613	13.7108	8.74767e-43	1.16355e-41	up		Zm00001d002943	11542.8	1.17818	0.0843997	13.9596	2.7511e-44	5.71939e-43	up		Zm00001d001924	196.271	2.71944	0.25175	10.8021	3.36292e-27	4.48131e-26	up
Zm00001d024934	343.973	3.16047	0.194939	16.2126	4.10748e-59	7.84241e-58	up		Zm00001d024273	15.9367	1.62793	0.702088	2.3187	0.0204113	0.0333061	up		Zm00001d002951	22.22	-1.38684	0.576153	-2.40706	0.0160815	0.0300238	down		Zm00001d001936	139.632	-3.3744	0.311321	-10.839	2.24913e-27	3.01312e-26	down
Zm00001d024941	55.4147	1.33359	0.414456	3.21768	0.0012923	0.00276125	up		Zm00001d024277	510.604	1.37987	0.384179	3.59173	0.000328491	0.000692614	up		Zm00001d002952	16.9737	2.3061	0.989068	2.33159	0.0197222	0.0360572	up		Zm00001d001941	330.103	-1.17768	0.198334	-5.93786	2.88762e-09	1.34093e-08	down
Zm00001d024943	1839.46	1.60139	0.102929	15.5581	1.40181e-54	2.48725e-53	up		Zm00001d024305	55.7961	1.80303	0.581192	3.1023	0.00192022	0.00365568	up		Zm00001d002967	399.326	1.37938	0.138955	9.92678	3.18374e-23	3.49674e-22	up		Zm00001d001943	5817.95	-4.51674	0.107347	-42.076	0	0	down
Zm00001d024960	14402.4	2.22954	0.11603	19.2153	2.75828e-82	7.34686e-81	up		Zm00001d024307	407.945	-1.432	0.145221	-9.86083	6.1539e-23	4.21829e-22	down		Zm00001d002968	102.77	1.66894	0.256991	6.49414	8.35091e-11	4.47377e-10	up		Zm00001d001944	400.583	-3.23335	0.16088	-20.0979	7.70141e-90	4.75278e-88	down
Zm00001d024961	632.566	-1.97761	0.152658	-12.9546	2.21401e-38	2.72819e-37	down		Zm00001d024314	121.556	-7.26657	0.87212	-8.33207	7.94407e-17	4.1405e-16	down		Zm00001d002970	1246.97	1.47333	0.154748	9.52086	1.71752e-21	1.74995e-20	up		Zm00001d001959	2284.57	1.12534	0.115385	9.75292	1.79232e-22	1.93607e-21	up
Zm00001d024963	6264.95	2.1726	0.0967223	22.4623	9.71316e-112	3.8155e-110	up		Zm00001d024318	286.3	-1.25507	0.153235	-8.19046	2.60232e-16	1.31754e-15	down		Zm00001d002971	41.5128	1.57056	0.537475	2.92211	0.00347673	0.00743692	up		Zm00001d001960	88.4906	1.72792	0.52245	3.30734	0.000941872	0.00225815	up
Zm00001d024975	182.679	-1.21925	0.274348	-4.44417	8.82315e-06	2.50488e-05	down		Zm00001d024325	532.998	1.03923	0.165348	6.28513	3.27579e-10	1.16777e-09	up		Zm00001d002974	554.214	2.58172	0.220986	11.6828	1.56142e-31	2.28733e-30	up		Zm00001d001962	2592.39	1.46432	0.0924158	15.845	1.52324e-56	4.78518e-55	up
Zm00001d024982	214.855	-1.18665	0.20771	-5.71299	1.1101e-08	4.1369e-08	down		Zm00001d024338	645.496	1.65832	0.138573	11.9671	5.28556e-33	5.18477e-32	up		Zm00001d002980	1125.1	1.04394	0.101705	10.2644	1.01947e-24	1.19442e-23	up		Zm00001d001976	2452.85	3.93873	0.340836	11.5561	6.87892e-31	1.05553e-29	up
Zm00001d025002	1719.78	-1.16198	0.115885	-10.027	1.15934e-23	9.45682e-23	down		Zm00001d024352	87.5167	4.61751	0.458442	10.0722	7.33324e-24	5.21748e-23	up		Zm00001d002992	382.856	-1.80613	0.169423	-10.6605	1.5575e-26	1.9355e-25	down		Zm00001d001984	1900.92	-1.15192	0.100869	-11.4199	3.32512e-30	4.97051e-29	down
Zm00001d025005	247.933	1.60868	0.211006	7.62386	2.46192e-14	1.33704e-13	up		Zm00001d024373	817.172	-1.33853	0.131536	-10.1762	2.53309e-24	1.84194e-23	down		Zm00001d002993	4.42934	4.60139	1.84083	2.49963	0.0124323	0.0237788	up		Zm00001d001993	30.2576	-1.45893	0.49368	-2.95522	0.00312445	0.00684501	down
Zm00001d025011	2021.38	2.65757	0.0821035	32.3685	7.61118e-230	7.95897e-228	up		Zm00001d024386	4529.75	-1.74069	0.109316	-15.9234	4.35844e-57	7.98084e-56	down		Zm00001d002996	154.085	2.1712	0.3002	7.2325	4.74171e-13	2.98143e-12	up		Zm00001d001996	75.1985	2.68725	0.448911	5.98616	2.14853e-09	1.00745e-08	up
Zm00001d025012	2068.26	-1.46755	0.144915	-10.1269	4.19616e-24	3.46793e-23	down		Zm00001d024393	2132.34	1.45332	0.080733	18.0016	1.89429e-72	4.54464e-71	up		Zm00001d002999	313.962	2.93915	0.269116	10.9215	9.09987e-28	1.18685e-26	up		Zm00001d002000	2758.94	-1.17215	0.0767675	-15.2688	1.2341e-52	3.55544e-51	down
Zm00001d025015	2347.13	-1.24161	0.101248	-12.263	1.43028e-34	1.62096e-33	down		Zm00001d024403	126.284	2.05199	0.377382	5.43744	5.40508e-08	1.65139e-07	up		Zm00001d003006	10763.4	-3.68878	0.0815784	-45.2176	0	0	down		Zm00001d002006	31679.2	-1.12273	0.0732486	-15.3277	4.9965e-53	1.44687e-51	down
Zm00001d025016	48.167	1.89885	0.418885	4.53312	5.812e-06	1.68259e-05	up		Zm00001d024406	177.878	1.49127	0.228144	6.53654	6.29593e-11	2.34494e-10	up		Zm00001d003015	3928.56	3.22669	0.120042	26.8796	3.79902e-159	4.61728e-157	up		Zm00001d002012	535.617	1.01553	0.144522	7.02677	2.11363e-12	1.26599e-11	up
Zm00001d025027	1345.1	1.15355	0.115973	9.94666	2.60793e-23	2.09777e-22	up		Zm00001d024410	48.7676	6.75349	1.24322	5.43226	5.56434e-08	1.69887e-07	up		Zm00001d003016	16256	1.45219	0.105462	13.7698	3.87405e-43	7.85462e-42	up		Zm00001d002013	34.5225	-2.55122	0.557527	-4.57596	4.74048e-06	1.56792e-05	down
Zm00001d025037	65.9743	-1.3115	0.457827	-2.86463	0.00417502	0.00822442	down		Zm00001d024412	280.271	2.83791	0.202851	13.9901	1.7918e-44	2.50852e-43	up		Zm00001d003017	479.52	1.25869	0.173354	7.26079	3.84844e-13	2.43639e-12	up		Zm00001d002025	2531.63	1.05493	0.111898	9.42767	4.19289e-21	4.24114e-20	up
Zm00001d025043	1673.42	-1.25519	0.155214	-8.0868	6.12519e-16	3.60098e-15	down		Zm00001d024423	155.726	-2.08185	0.221174	-9.41269	4.83598e-21	3.05721e-20	down		Zm00001d003024	249.107	-1.97196	0.205245	-9.60784	7.40873e-22	7.65442e-21	down		Zm00001d002026	440.896	-1.26248	0.137916	-9.15393	5.49012e-20	5.23672e-19	down
Zm00001d025055	1478.14	10.3624	0.599362	17.2891	5.68016e-67	1.22305e-65	up		Zm00001d024432	9.91864	-4.24285	1.06012	-4.00223	6.27491e-05	0.000143153	down		Zm00001d003035	2106.6	1.2639	0.102684	12.3086	8.13827e-35	1.314e-33	up		Zm00001d002035	2211.95	-2.44499	0.114882	-21.2825	1.64863e-100	1.22091e-98	down
Zm00001d025057	1734.91	1.47599	0.101547	14.5351	7.26279e-48	1.12206e-46	up		Zm00001d024437	94.5523	2.92228	0.309853	9.43118	4.05518e-21	2.57464e-20	up		Zm00001d003038	109.582	-2.10856	0.286426	-7.36163	1.81681e-13	1.17302e-12	down		Zm00001d002042	12.0228	-5.56894	1.40486	-3.96404	7.36923e-05	0.000208792	down
Zm00001d025059	586.513	-3.22303	0.492323	-6.54658	5.88705e-11	2.60625e-10	down		Zm00001d024464	424.958	-1.04411	0.167436	-6.23587	4.49284e-10	1.58807e-09	down		Zm00001d003039	191.702	-1.07294	0.210002	-5.10921	3.23515e-07	1.22958e-06	down		Zm00001d002052	1855.34	-2.0658	0.112992	-18.2828	1.13535e-74	5.41017e-73	down
Zm00001d025082	241.927	-1.51157	0.22572	-6.69664	2.13271e-11	9.77308e-11	down		Zm00001d024471	123.714	-4.04122	0.336317	-12.0161	2.92495e-33	2.88838e-32	down		Zm00001d003048	1200.82	2.01557	0.130539	15.4404	8.75802e-54	2.28992e-52	up		Zm00001d002065	19795.3	1.22268	0.0719739	16.9879	1.01003e-64	3.92661e-63	up
Zm00001d025103	268.43	-1.198	0.191646	-6.25114	4.07476e-10	1.70123e-09	down		Zm00001d024489	516.207	2.91562	0.162105	17.9861	2.50593e-72	5.99906e-71	up		Zm00001d003052	21.4431	-2.66556	0.683599	-3.8993	9.64704e-05	0.000267778	down		Zm00001d002068	274.224	-1.1031	0.210495	-5.2405	1.60142e-07	6.24075e-07	down
Zm00001d025126	593.801	-1.03243	0.133896	-7.7107	1.25126e-14	6.89996e-14	down		Zm00001d024509	458.699	-1.81094	0.185115	-9.7828	1.33465e-22	9.02549e-22	down		Zm00001d003058	300.591	-1.03186	0.16104	-6.40751	1.47914e-10	7.73126e-10	down		Zm00001d002085	811.422	-1.92899	0.176723	-10.9153	9.74157e-28	1.3263e-26	down
Zm00001d025136	133.693	-1.73905	0.285783	-6.08523	1.16328e-09	4.67526e-09	down		Zm00001d024511	9156.1	-1.09715	0.0955373	-11.484	1.58846e-30	1.42369e-29	down		Zm00001d003059	235.254	3.19377	0.213808	14.9376	1.8775e-50	4.58898e-49	up		Zm00001d002089	585.515	1.69115	0.22852	7.40044	1.35738e-13	8.78486e-13	up
Zm00001d025141	944.908	10.6882	0.503762	21.2168	6.68579e-100	2.33403e-98	up		Zm00001d024518	2887.17	-1.05878	0.118978	-8.89897	5.63694e-19	3.26582e-18	down		Zm00001d003062	356.043	-1.6036	0.198173	-8.09195	5.87151e-16	4.4693e-15	down		Zm00001d002115	243.337	-1.40601	0.179474	-7.83404	4.72446e-15	3.35254e-14	down
Zm00001d025160	1700.9	-1.09048	0.143856	-7.58039	3.44526e-14	1.85193e-13	down		Zm00001d024522	4067.73	2.47793	0.253865	9.76083	1.65787e-22	1.11669e-21	up		Zm00001d003064	4900.2	1.58439	0.112495	14.084	4.76211e-45	1.00898e-43	up		Zm00001d002130	40.2235	2.61544	0.610972	4.28078	1.86236e-05	5.72392e-05	up
Zm00001d025166	1602.46	2.22533	0.0798887	27.8554	9.2598e-171	6.06235e-169	up		Zm00001d024528	21.349	-2.45975	0.56216	-4.37553	1.21136e-05	2.97726e-05	down		Zm00001d003068	40.0773	-1.66907	0.460481	-3.62462	0.000289392	0.000749221	down		Zm00001d002132	607.954	-1.94021	0.157255	-12.338	5.65711e-35	1.00612e-33	down
Zm00001d025171	944.692	1.28554	0.117419	10.9483	6.76822e-28	6.37505e-27	up		Zm00001d024532	211.265	-2.19602	0.232067	-9.46286	2.99636e-21	1.91338e-20	down		Zm00001d003070	25.8283	3.37128	0.708691	4.75705	1.96442e-06	6.81188e-06	up		Zm00001d002137	2.00748	4.29856	1.94588	2.20905	0.0271709	0.0493654	up
Zm00001d025195	737.659	-1.53933	0.134548	-11.4407	2.6172e-30	2.63552e-29	down		Zm00001d024540	797.47	-1.02739	0.120585	-8.52006	1.59473e-17	8.59956e-17	down		Zm00001d003101	1849.91	1.14882	0.126974	9.04768	1.46034e-19	1.36126e-18	up		Zm00001d002139	242.327	-1.13557	0.225539	-5.03493	4.78021e-07	1.76336e-06	down
Zm00001d025199	13.8624	-2.64909	0.827604	-3.20091	0.00136995	0.0029142	down		Zm00001d024568	2.11917	5.48271	2.22538	2.46371	0.0137506	0.0230567	up		Zm00001d003107	88.0244	-1.6125	0.344905	-4.67521	2.93658e-06	9.98572e-06	down		Zm00001d002143	292.948	-2.29829	0.279443	-8.22455	1.95927e-16	1.51296e-15	down
Zm00001d025200	247.35	-2.78092	0.365002	-7.61892	2.55813e-14	1.38728e-13	down		Zm00001d024571	4125.83	-1.62689	0.147892	-11.0005	3.79893e-28	3.13436e-27	down		Zm00001d003114	898.132	1.20103	0.149497	8.03379	9.45031e-16	7.11992e-15	up		Zm00001d002153	340.799	1.16367	0.16964	6.85963	6.90373e-12	3.98402e-11	up
Zm00001d025204	3.19772	-3.45557	1.57204	-2.19814	0.0279389	0.0473624	down		Zm00001d024572	719.874	1.13649	0.130264	8.72447	2.67431e-18	1.49951e-17	up		Zm00001d003116	1056.44	1.01465	0.121645	8.34112	7.35894e-17	5.92357e-16	up		Zm00001d002167	797.925	-6.15408	0.191226	-32.1822	3.13259e-227	1.05606e-224	down
Zm00001d025205	511.052	-3.66772	0.236032	-15.5391	1.8872e-54	3.34061e-53	down		Zm00001d024587	5685.48	-1.12767	0.0859291	-13.1232	2.42364e-39	2.91999e-38	down		Zm00001d003129	1774.88	1.53285	0.0738538	20.7551	1.10168e-95	5.94371e-94	up		Zm00001d002168	250.724	-4.59207	0.511702	-8.97411	2.85658e-19	2.60904e-18	down
Zm00001d025208	221.376	-1.54121	0.235067	-6.55648	5.50926e-11	2.44571e-10	down		Zm00001d024598	30.3665	3.42678	0.582835	5.87952	4.11469e-09	1.36335e-08	up		Zm00001d003144	136.589	-1.53934	0.230046	-6.69143	2.21e-11	1.23573e-10	down		Zm00001d002176	130.483	8.92939	1.20712	7.39725	1.3903e-13	8.99017e-13	up
Zm00001d025229	459.583	7.10497	1.20193	5.91129	3.3944e-09	1.31576e-08	up		Zm00001d024605	459.29	1.38743	0.136892	10.1352	3.85609e-24	2.78021e-23	up		Zm00001d003160	656.179	-1.67542	0.18169	-9.22134	2.93419e-20	2.82315e-19	down		Zm00001d002184	450.261	-1.14962	0.133256	-8.62713	6.291e-18	5.32389e-17	down
Zm00001d025237	216.958	-1.61735	0.197107	-8.20548	2.29679e-16	1.37679e-15	down		Zm00001d024621	995.691	3.16205	0.133689	23.6523	1.11643e-123	5.76996e-122	up		Zm00001d003162	303.097	-1.59181	0.416199	-3.82464	0.000130963	0.00035773	down		Zm00001d002191	319.339	-1.03074	0.206926	-4.98122	6.31853e-07	2.29827e-06	down
Zm00001d025249	10.3855	-2.81263	1.00619	-2.79532	0.00518482	0.0100575	down		Zm00001d024631	900.084	1.14478	0.123918	9.23817	2.50745e-20	1.54283e-19	up		Zm00001d003174	336.462	-1.02583	0.201128	-5.10036	3.39008e-07	1.28537e-06	down		Zm00001d002198	123.51	-4.97241	0.405417	-12.2649	1.39754e-34	2.45461e-33	down
Zm00001d025255	6.41567	-3.45742	1.48856	-2.32266	0.0201972	0.0352128	down		Zm00001d024632	163.272	-1.46742	0.251541	-5.83371	5.42069e-09	1.78298e-08	down		Zm00001d003181	4347.29	-1.01209	0.102904	-9.83531	7.9326e-23	8.5888e-22	down		Zm00001d002199	93.296	-4.24432	0.49844	-8.5152	1.6631e-17	1.36697e-16	down
Zm00001d025278	2638.73	2.25232	0.156352	14.4055	4.78099e-47	7.22813e-46	up		Zm00001d024633	9491.61	-2.06319	0.0690326	-29.8872	2.88607e-196	3.05454e-194	down		Zm00001d003187	277.16	2.46415	0.296688	8.30552	9.93827e-17	7.9334e-16	up		Zm00001d002244	4757.36	1.12981	0.085486	13.2163	7.06955e-40	1.4156e-38	up
Zm00001d025279	6.38834	7.41296	2.81627	2.63219	0.00848363	0.0158704	up		Zm00001d024645	462.528	1.88853	0.15104	12.5035	7.14526e-36	7.69864e-35	up		Zm00001d003188	378.47	7.9294	0.851986	9.30696	1.31539e-20	1.28122e-19	up		Zm00001d002258	4647.61	-1.40864	0.0824675	-17.0812	2.0487e-65	8.06166e-64	down
Zm00001d025281	2365.45	2.13229	0.0961413	22.1787	5.5104e-109	2.13122e-107	up		Zm00001d024669	33.5742	-4.77106	0.929278	-5.13415	2.83417e-07	8.11546e-07	down		Zm00001d003190	92594.7	2.21482	0.0795556	27.84	1.42508e-170	1.93391e-168	up		Zm00001d002272	735.811	-1.16321	0.402133	-2.8926	0.00382066	0.00824234	down
Zm00001d025307	132.989	1.81203	0.30344	5.97164	2.34874e-09	9.21025e-09	up		Zm00001d024675	2379.24	-1.20161	0.118255	-10.1612	2.95496e-24	2.14378e-23	down		Zm00001d003228	1897.99	1.84233	0.10236	17.9985	2.0006e-72	7.57761e-71	up		Zm00001d002285	530.986	-5.13964	0.760373	-6.75937	1.38589e-11	7.81993e-11	down
Zm00001d025310	166.38	-1.436	0.271016	-5.29857	1.16712e-07	3.98152e-07	down		Zm00001d024687	177.399	3.04012	0.240875	12.6212	1.61436e-36	1.77219e-35	up		Zm00001d003247	5252.56	-1.40604	0.0934709	-15.0426	3.86308e-51	9.53697e-50	down		Zm00001d002287	528.285	-1.62899	0.15035	-10.8346	2.36015e-27	3.15809e-26	down
Zm00001d025343	104.884	-3.19853	0.261816	-12.2167	2.53088e-34	2.84261e-33	down		Zm00001d024701	8.28571	6.01891	1.48546	4.05189	5.08066e-05	0.000116969	up		Zm00001d003275	103.3	1.99263	0.37352	5.33475	9.56772e-08	3.86554e-07	up		Zm00001d002288	3.99162	-4.60373	1.53842	-2.99251	0.00276693	0.00611573	down
Zm00001d025346	116.4	7.18798	1.05105	6.83889	7.98111e-12	3.73228e-11	up		Zm00001d024702	11515.2	3.4164	0.0808715	42.2448	0	0	up		Zm00001d003283	1959.58	3.47385	0.118206	29.388	7.81244e-190	1.25226e-187	up		Zm00001d002295	5894.74	2.66096	0.126823	20.9816	9.65527e-98	6.85797e-96	up
Zm00001d025354	2859.35	-1.89421	0.132483	-14.2977	2.26019e-46	3.35641e-45	down		Zm00001d024705	21.7553	6.57266	1.17805	5.57926	2.41549e-08	7.56378e-08	up		Zm00001d003301	316.454	11.4954	1.18773	9.67842	3.72431e-22	3.9025e-21	up		Zm00001d002313	890.288	-1.84058	0.139201	-13.2225	6.50679e-40	1.30755e-38	down
Zm00001d025355	3.12019	-5.59239	2.05053	-2.72729	0.00638571	0.0122005	down		Zm00001d024708	1520.97	1.21179	0.0892503	13.5775	5.44861e-42	7.0896e-41	up		Zm00001d003308	135.361	-1.65043	0.257354	-6.41305	1.42634e-10	7.46586e-10	down		Zm00001d002326	1844.7	-1.55422	0.0779719	-19.9331	2.10273e-88	1.26652e-86	down
Zm00001d025369	149.571	-1.03991	0.228973	-4.54162	5.58249e-06	1.61926e-05	down		Zm00001d024722	1065.31	1.82187	0.148239	12.2901	1.02357e-34	1.06148e-33	up		Zm00001d003311	4591.92	1.8735	0.0945366	19.8178	2.09214e-87	9.9523e-86	up		Zm00001d002330	957.037	-1.28437	0.112157	-11.4516	2.30964e-30	3.46631e-29	down
Zm00001d025371	336.097	-1.02643	0.177663	-5.77737	7.58784e-09	2.866e-08	down		Zm00001d024723	85.3933	2.2727	0.353964	6.4207	1.35651e-10	4.94578e-10	up		Zm00001d003322	256.9	-1.0883	0.177463	-6.13252	8.64995e-10	4.24439e-09	down		Zm00001d002343	179.89	-1.02857	0.243452	-4.22494	2.39001e-05	7.23345e-05	down
Zm00001d025373	3.7564	5.45833	1.69392	3.22231	0.00127162	0.00271938	up		Zm00001d024729	4013.33	1.59815	0.0745403	21.4401	5.65382e-102	2.24933e-100	up		Zm00001d003349	102.724	-1.45659	0.259541	-5.61216	1.99819e-08	8.67687e-08	down		Zm00001d002347	1143.99	-1.03758	0.146381	-7.08817	1.35897e-12	8.24028e-12	down
Zm00001d025375	202.382	-1.35064	0.172602	-7.82517	5.06976e-15	2.84994e-14	down		Zm00001d024735	17.7266	-3.47988	0.795208	-4.37606	1.20844e-05	2.97141e-05	down		Zm00001d003358	104.692	1.61546	0.382697	4.22124	2.42966e-05	7.3421e-05	up		Zm00001d002351	55.0877	-1.5786	0.587478	-2.68708	0.00720804	0.0147218	down
Zm00001d025380	930.349	2.09779	0.108144	19.3981	8.01138e-84	2.18807e-82	up		Zm00001d024740	108.383	-3.84832	0.340905	-11.2886	1.49473e-29	1.29813e-28	down		Zm00001d003363	114.239	-1.75792	0.429867	-4.08945	4.32391e-05	0.000126247	down		Zm00001d002353	71.0012	-1.95747	0.384386	-5.09245	3.53465e-07	1.32137e-06	down
Zm00001d025381	31.3588	1.54813	0.626749	2.47009	0.0135078	0.0243653	up		Zm00001d024751	167.998	1.23034	0.316653	3.88546	0.000102138	0.000227385	up		Zm00001d003364	67.6066	3.5404	0.560721	6.31401	2.719e-10	1.39546e-09	up		Zm00001d002360	55.6577	7.11715	1.23594	5.75851	8.48577e-09	3.77225e-08	up
Zm00001d025400	647.966	-1.56292	0.162998	-9.58861	8.92797e-22	6.76018e-21	down		Zm00001d024756	65.5444	-1.57091	0.404364	-3.88488	0.000102381	0.00022788	down		Zm00001d003365	872.314	-4.84838	0.637465	-7.60572	2.83319e-14	1.93546e-13	down		Zm00001d002369	829.587	1.2672	0.154031	8.22691	1.92106e-16	1.48599e-15	up
Zm00001d025402	1169.59	-1.27512	0.123621	-10.3148	6.04366e-25	5.14543e-24	down		Zm00001d024764	109.803	1.16945	0.272717	4.28816	1.80161e-05	4.35061e-05	up		Zm00001d003368	264.823	-1.49928	0.161613	-9.27696	1.74385e-20	1.6911e-19	down		Zm00001d002370	106.299	-9.25188	1.06029	-8.72584	2.64201e-18	2.2864e-17	down
Zm00001d025406	2499.46	-1.64204	0.118356	-13.8738	9.12854e-44	1.27512e-42	down		Zm00001d024765	1007.07	1.0021	0.114977	8.71561	2.89196e-18	1.61868e-17	up		Zm00001d003376	320.479	1.35071	0.205682	6.56699	5.13425e-11	2.79728e-10	up		Zm00001d002387	351.145	1.38218	0.155271	8.90175	5.49722e-19	4.9429e-18	up
Zm00001d025407	207.901	-1.1195	0.255108	-4.38834	1.1422e-05	3.20323e-05	down		Zm00001d024767	4909.28	2.44992	0.0886086	27.6488	2.88895e-168	2.35807e-166	up		Zm00001d003380	22.5734	-2.37724	0.693616	-3.42732	0.000609575	0.0014977	down		Zm00001d002399	2.67291	-3.92434	1.78	-2.20469	0.0274761	0.0498477	down
Zm00001d025412	1369.01	1.59846	0.121555	13.1501	1.6997e-39	2.15077e-38	up		Zm00001d024768	693.626	2.02543	0.127572	15.8768	9.17836e-57	1.66687e-55	up		Zm00001d003399	310.396	-2.47041	0.189476	-13.0381	7.42966e-39	1.3504e-37	down		Zm00001d002415	385.461	-1.09233	0.173879	-6.28212	3.33977e-10	1.68495e-09	down
Zm00001d025418	16.1612	-1.59335	0.576037	-2.76605	0.00567403	0.0109323	down		Zm00001d024771	102.533	3.05478	0.467258	6.53768	6.24787e-11	2.32782e-10	up		Zm00001d003403	45.4847	-2.45841	0.629256	-3.90685	9.35068e-05	0.000260042	down		Zm00001d002425	81.1807	1.17675	0.347078	3.39044	0.000697798	0.00170834	up
Zm00001d025419	729.514	1.17414	0.107187	10.954	6.35467e-28	5.99052e-27	up		Zm00001d024784	241.457	-1.83136	0.173656	-10.5459	5.30571e-26	4.0765e-25	down		Zm00001d003414	75.4306	-1.45091	0.46769	-3.10229	0.00192027	0.00430706	down		Zm00001d002435	497.659	-1.6907	0.216278	-7.81724	5.39956e-15	3.82319e-14	down
Zm00001d025431	1290.1	1.14161	0.104536	10.9208	9.17101e-28	8.59168e-27	up		Zm00001d024833	11.1679	-2.87209	0.845624	-3.39641	0.000682754	0.00138466	down		Zm00001d003418	268.303	-1.86931	0.215087	-8.69097	3.59361e-18	3.09061e-17	down		Zm00001d002449	49.6026	2.12885	0.452689	4.70268	2.56765e-06	8.75403e-06	up
Zm00001d025434	24.7166	6.94655	1.32325	5.24962	1.52415e-07	5.14588e-07	up		Zm00001d024850	119.672	2.52827	0.420744	6.00905	1.86618e-09	6.32932e-09	up		Zm00001d003422	17.2081	2.54564	0.791843	3.21483	0.00130522	0.00301922	up		Zm00001d002451	2987.3	-1.83142	0.0873954	-20.9556	1.66826e-97	1.18122e-95	down
Zm00001d025437	1766.91	2.86285	0.111148	25.7571	2.68425e-146	1.447e-144	up		Zm00001d024852	782.297	3.31796	0.40683	8.15565	3.47316e-16	1.74963e-15	up		Zm00001d003446	3530.83	1.97561	0.0935362	21.1213	5.0669e-99	2.85918e-97	up		Zm00001d002452	192.443	-2.16404	0.253592	-8.53355	1.4192e-17	1.17119e-16	down
Zm00001d025449	1006.31	1.70927	0.144144	11.8581	1.95317e-32	2.08884e-31	up		Zm00001d024865	11.6998	3.94305	1.50434	2.62111	0.0087644	0.0151863	up		Zm00001d003470	941.164	1.61542	0.136209	11.8598	1.9138e-32	2.8936e-31	up		Zm00001d002455	221.387	1.23455	0.244852	5.04204	4.60585e-07	1.7021e-06	up
Zm00001d025461	1030.93	1.02549	0.116025	8.83857	9.69533e-19	6.47703e-18	up		Zm00001d024883	442.808	-1.28301	0.143725	-8.92685	4.38305e-19	2.55678e-18	down		Zm00001d003471	133.633	-1.09101	0.313939	-3.47522	0.00051044	0.00126936	down		Zm00001d002456	872.868	1.25508	0.111737	11.2324	2.82626e-29	4.07902e-28	up
Zm00001d025474	3402.43	2.27972	0.0919379	24.7963	9.82354e-136	4.96386e-134	up		Zm00001d024886	277.806	4.8047	0.342616	14.0236	1.11843e-44	1.57778e-43	up		Zm00001d003501	142.749	1.10893	0.348903	3.17832	0.0014813	0.00339715	up		Zm00001d002457	108.987	1.19717	0.302584	3.9565	7.60561e-05	0.000215084	up
Zm00001d025476	91.2349	4.01916	0.534412	7.52071	5.44779e-14	2.8878e-13	up		Zm00001d024903	34.6336	2.24546	0.525431	4.27357	1.92371e-05	4.62929e-05	up		Zm00001d003504	3272.49	1.03669	0.0778402	13.3182	1.81402e-40	3.44726e-39	up		Zm00001d002510	162.549	-1.27876	0.253899	-5.03649	4.74158e-07	1.74997e-06	down
Zm00001d025483	66.4258	-1.59227	0.325144	-4.89713	9.72466e-07	3.05665e-06	down		Zm00001d024904	220.178	-2.97623	0.226517	-13.1391	1.96601e-39	2.3777e-38	down		Zm00001d003512	1118.09	2.06241	0.134565	15.3264	5.09078e-53	1.30636e-51	up		Zm00001d002541	17.3486	-4.49093	1.07238	-4.1878	2.81672e-05	8.4356e-05	down
Zm00001d025507	378.885	-1.08078	0.195621	-5.52487	3.29729e-08	1.17938e-07	down		Zm00001d024906	471.285	-1.65808	0.185464	-8.94015	3.8866e-19	2.27679e-18	down		Zm00001d003513	6.58843	6.56036	1.63413	4.01459	5.95496e-05	0.000170296	up		Zm00001d002545	169.228	1.91278	0.300645	6.36224	1.98832e-10	1.02348e-09	up
Zm00001d025519	95.6529	-1.92494	0.310293	-6.20364	5.5171e-10	2.27441e-09	down		Zm00001d024907	31.9373	-2.01481	0.559164	-3.60325	0.000314266	0.000664649	down		Zm00001d003520	8.87193	3.30978	1.14232	2.89742	0.00376248	0.00798944	up		Zm00001d002546	5700.52	-2.04275	0.205429	-9.94383	2.68296e-23	3.01044e-22	down
Zm00001d025526	486.427	-1.22275	0.155817	-7.84733	4.25003e-15	2.39509e-14	down		Zm00001d024908	1665.27	2.05971	0.0934219	22.0474	1.0111e-107	4.2846e-106	up		Zm00001d003524	1830.25	2.45005	0.127136	19.271	9.40094e-83	4.2266e-81	up		Zm00001d002548	463.266	-1.14657	0.142783	-8.03018	9.7333e-16	7.20571e-15	down
Zm00001d025533	80.7772	3.97132	0.574968	6.90702	4.94933e-12	2.33969e-11	up		Zm00001d024916	160.582	-2.88894	0.257234	-11.2308	2.87872e-29	2.47868e-28	down		Zm00001d003530	13.8265	5.61576	1.3715	4.09462	4.22867e-05	0.000123679	up		Zm00001d002549	910.759	-2.69118	0.164174	-16.3922	2.17261e-60	7.54967e-59	down
Zm00001d025545	1164.4	3.44451	0.104875	32.844	1.38608e-236	1.51244e-234	up		Zm00001d024925	1365.62	-2.27333	0.118552	-19.1758	5.90105e-82	1.6692e-80	down		Zm00001d003533	3685.01	1.78638	0.0905345	19.7315	1.15705e-86	5.42242e-85	up		Zm00001d002570	8.61185	1.97745	0.874656	2.26083	0.0237697	0.0436705	up
Zm00001d025547	468.731	-3.59263	0.351643	-10.2167	1.66914e-24	1.39684e-23	down		Zm00001d024927	320.874	-1.47329	0.16076	-9.16455	4.97557e-20	3.0203e-19	down		Zm00001d003544	76.679	1.3909	0.304192	4.57245	4.8206e-06	1.60204e-05	up		Zm00001d002579	1354.99	1.43143	0.147866	9.68053	3.64806e-22	3.87759e-21	up
Zm00001d025566	117.567	-1.55122	0.363086	-4.27231	1.93458e-05	5.28052e-05	down		Zm00001d024934	343.973	1.45217	0.20005	7.25903	3.89885e-13	1.65851e-12	up		Zm00001d003555	898.564	-4.51803	0.167443	-26.9825	2.36932e-160	2.89554e-158	down		Zm00001d002584	86.6898	2.3463	0.349345	6.71629	1.86414e-11	1.04092e-10	up
Zm00001d025586	77.789	-1.30949	0.378793	-3.45701	0.000546214	0.00123583	down		Zm00001d024935	175.765	1.08343	0.231066	4.68882	2.74781e-06	7.17439e-06	up		Zm00001d003575	85.3943	-3.06044	0.435567	-7.02633	2.12032e-12	1.27554e-11	down		Zm00001d002589	210.846	-1.22609	0.186744	-6.56563	5.18122e-11	2.7937e-10	down
Zm00001d025588	13.4829	4.51939	1.0124	4.46405	8.04233e-06	2.29359e-05	up		Zm00001d024937	586.877	1.6358	0.138381	11.821	3.04125e-32	2.90343e-31	up		Zm00001d003603	1540.01	1.95233	0.108596	17.978	2.89945e-72	1.09634e-70	up		Zm00001d002591	66.2541	-1.61966	0.408775	-3.96224	7.42504e-05	0.000210294	down
Zm00001d025612	552.796	-1.93892	0.178748	-10.8472	2.05578e-27	1.90459e-26	down		Zm00001d024943	1839.46	2.02692	0.102559	19.7634	6.15178e-87	1.90585e-85	up		Zm00001d003632	2088.95	-1.09699	0.102059	-10.7485	6.02115e-27	7.61945e-26	down		Zm00001d002592	1864.68	1.80337	0.135553	13.3038	2.19851e-40	4.46162e-39	up
Zm00001d025613	169.649	-2.05386	0.222216	-9.24262	2.40542e-20	1.72645e-19	down		Zm00001d024946	495.441	1.58302	0.130988	12.0852	1.26488e-33	1.26775e-32	up		Zm00001d003643	3277.03	1.05244	0.0866076	12.1518	5.61202e-34	8.84174e-33	up		Zm00001d002601	8940.76	-1.09409	0.11164	-9.80015	1.12417e-22	1.2237e-21	down
Zm00001d025616	95.9108	-1.18058	0.33358	-3.53913	0.000401449	0.000924503	down		Zm00001d024960	14402.4	5.59156	0.115408	48.4505	0	0	up		Zm00001d003655	694.265	1.05898	0.195805	5.40834	6.36104e-08	2.61925e-07	up		Zm00001d002614	797.271	1.56009	0.180822	8.62777	6.25583e-18	5.2981e-17	up
Zm00001d025618	9.1823	7.86366	2.76904	2.83985	0.0045135	0.00884261	up		Zm00001d024982	214.855	-1.93202	0.21493	-8.98907	2.49328e-19	1.46835e-18	down		Zm00001d003660	149.358	-1.14183	0.258402	-4.41882	9.92417e-06	3.17688e-05	down		Zm00001d002625	658.412	1.17737	0.165356	7.12019	1.07777e-12	6.57047e-12	up
Zm00001d025619	4566.73	-1.09268	0.0910145	-12.0056	3.32013e-33	3.6193e-32	down		Zm00001d024990	41.995	-1.98662	0.428436	-4.63691	3.53652e-06	9.14625e-06	down		Zm00001d003674	40.2572	-1.69851	0.416973	-4.07344	4.63231e-05	0.000134647	down		Zm00001d002629	212.533	-1.31454	0.254749	-5.16016	2.46741e-07	9.40771e-07	down
Zm00001d025652	223.413	1.38592	0.217215	6.38041	1.76611e-10	7.56804e-10	up		Zm00001d024996	17431.4	4.38326	0.0971412	45.1226	0	0	up		Zm00001d003707	6365.5	-1.78267	0.108169	-16.4804	5.07101e-61	1.5303e-59	down		Zm00001d002669	228.615	-1.02801	0.181088	-5.67683	1.37213e-08	5.97156e-08	down
Zm00001d025659	1591.78	4.45691	0.127952	34.8326	7.80612e-266	1.00753e-263	up		Zm00001d024998	2738.24	-1.41093	0.123913	-11.3865	4.88051e-30	4.30622e-29	down		Zm00001d003712	9170.55	1.17526	0.120599	9.74518	1.93445e-22	2.05524e-21	up		Zm00001d002678	3823.26	1.25018	0.0764546	16.3519	4.21723e-60	1.45649e-58	up
Zm00001d025660	1357.11	1.00254	0.114045	8.7907	1.48629e-18	9.8506e-18	up		Zm00001d025002	1719.78	-1.18369	0.116084	-10.1968	2.04916e-24	1.49595e-23	down		Zm00001d003730	2252.12	-1.37426	0.115225	-11.9268	8.58266e-33	1.3039e-31	down		Zm00001d002680	149.566	2.45685	0.271769	9.04021	1.56371e-19	1.44634e-18	up
Zm00001d025664	24.9581	5.36894	0.752117	7.13844	9.43952e-13	4.66196e-12	up		Zm00001d025005	247.933	-1.40779	0.232727	-6.04912	1.45639e-09	4.97919e-09	down		Zm00001d003749	50.4443	1.23503	0.463391	2.6652	0.00769423	0.0153482	up		Zm00001d002690	26912.5	-2.39777	0.105141	-22.8053	4.06434e-115	3.53082e-113	down
Zm00001d025668	419.709	1.00738	0.178799	5.63414	1.75936e-08	6.44606e-08	up		Zm00001d025011	2021.38	2.034	0.0827827	24.5704	2.62057e-133	1.46013e-131	up		Zm00001d003751	2710.5	-1.83261	0.0858387	-21.3494	3.94583e-101	2.32752e-99	down		Zm00001d002705	1154.71	-2.82043	0.126479	-22.2996	3.72427e-110	3.03683e-108	down
Zm00001d025670	58.4228	-1.84734	0.347494	-5.31617	1.05973e-07	3.62667e-07	down		Zm00001d025012	2068.26	2.50165	0.137978	18.1309	1.81912e-73	4.46107e-72	up		Zm00001d003754	71.9355	1.42054	0.391537	3.62811	0.000285505	0.000739765	up		Zm00001d002726	895.911	-2.52793	0.149657	-16.8915	5.19812e-64	1.96667e-62	down
Zm00001d025674	301.327	-1.28915	0.196243	-6.56915	5.0604e-11	2.25309e-10	down		Zm00001d025015	2347.13	-1.07561	0.101122	-10.6367	2.01031e-26	1.56413e-25	down		Zm00001d003757	5980.97	1.4078	0.112326	12.5332	4.91596e-36	8.26299e-35	up		Zm00001d002736	38.254	-4.49096	0.696366	-6.44914	1.12487e-10	5.91143e-10	down
Zm00001d025687	127.888	-1.94021	0.284825	-6.81194	9.62926e-12	4.48076e-11	down		Zm00001d025025	1121.17	2.55082	0.126239	20.2062	8.62905e-91	2.85741e-89	up		Zm00001d003760	1085.65	1.34145	0.151733	8.84085	9.49918e-19	8.47265e-18	up		Zm00001d002738	531.462	-3.06292	0.186358	-16.4357	1.06124e-60	3.74536e-59	down
Zm00001d025709	174.552	-1.15744	0.243589	-4.7516	2.01816e-06	6.13682e-06	down		Zm00001d025034	266.178	-1.54271	0.160049	-9.639	5.47171e-22	3.60758e-21	down		Zm00001d003786	155.818	-1.15023	0.183402	-6.27161	3.57331e-10	1.81371e-09	down		Zm00001d002755	4.17162	-4.51254	1.83173	-2.46354	0.0137574	0.0265476	down
Zm00001d025711	51.5254	7.81889	1.07059	7.30335	2.80697e-13	1.43118e-12	up		Zm00001d025036	105.649	-1.09358	0.280933	-3.89266	9.91508e-05	0.000221135	down		Zm00001d003804	21.5799	3.63024	0.677289	5.35996	8.32404e-08	3.38532e-07	up		Zm00001d002758	109.244	2.91006	0.266847	10.9053	1.08683e-27	1.47525e-26	up
Zm00001d025717	499.336	1.20861	0.16424	7.35881	1.85555e-13	9.5383e-13	up		Zm00001d025055	1478.14	10.5855	0.599337	17.6619	8.23463e-70	1.90533e-68	up		Zm00001d003807	570.92	-1.6846	0.13492	-12.4859	8.91487e-36	1.48157e-34	down		Zm00001d002772	132.3	-1.09316	0.280786	-3.89322	9.89231e-05	0.000275611	down
Zm00001d025721	364.67	-1.98297	0.175433	-11.3033	1.26372e-29	1.24645e-28	down		Zm00001d025057	1734.91	1.09892	0.102051	10.7683	4.85975e-27	3.86821e-26	up		Zm00001d003817	559.583	1.75282	0.145419	12.0536	1.85746e-33	2.87524e-32	up		Zm00001d002782	933.993	1.0443	0.111349	9.37862	6.68398e-21	6.68902e-20	up
Zm00001d025724	31.6626	-1.98962	0.584318	-3.40503	0.000661579	0.00147846	down		Zm00001d025059	586.513	2.54982	0.474505	5.37364	7.71623e-08	2.32475e-07	up		Zm00001d003833	335.056	1.43925	0.159819	9.00548	2.1472e-19	1.98479e-18	up		Zm00001d002783	37.9529	4.29512	0.695491	6.17566	6.58877e-10	3.23804e-09	up
Zm00001d025735	1204.69	6.05943	0.187608	32.2983	7.38362e-229	7.65017e-227	up		Zm00001d025081	2283.14	2.32153	0.114361	20.3	1.28463e-91	4.31855e-90	up		Zm00001d003841	115.438	-2.16117	0.331023	-6.52876	6.63183e-11	3.5832e-10	down		Zm00001d002788	93.3783	-3.03579	0.324716	-9.34904	8.84442e-21	8.80815e-20	down
Zm00001d025737	16.4486	7.73324	1.45265	5.32355	1.01762e-07	3.48892e-07	up		Zm00001d025104	153.326	-1.1363	0.259027	-4.38678	1.15042e-05	2.8363e-05	down		Zm00001d003865	1425.17	-5.05306	0.267813	-18.8679	2.09655e-79	8.93558e-78	down		Zm00001d002794	25.8782	1.33593	0.501186	2.66553	0.00768664	0.0156134	up
Zm00001d025747	25.1536	3.09402	0.691856	4.47205	7.74719e-06	2.21557e-05	up		Zm00001d025106	209.978	-1.12174	0.174177	-6.44023	1.19296e-10	4.36025e-10	down		Zm00001d003884	1538.53	4.16877	0.119775	34.805	2.04339e-265	6.36616e-263	up		Zm00001d002799	1735.83	7.10815	0.292196	24.3267	1.02397e-130	1.12273e-128	up
Zm00001d025749	778.357	1.60155	0.111047	14.4222	3.75005e-47	5.68854e-46	up		Zm00001d025141	944.908	4.13429	0.518395	7.97517	1.52168e-15	7.40098e-15	up		Zm00001d003889	202.268	-1.28709	0.245798	-5.23638	1.63758e-07	6.44085e-07	down		Zm00001d002806	187.476	1.41544	0.263993	5.36167	8.24542e-08	3.30681e-07	up
Zm00001d025751	646.537	1.32354	0.103241	12.82	1.26741e-37	1.53496e-36	up		Zm00001d025149	819.459	-1.4262	0.131883	-10.8142	2.94994e-27	2.36166e-26	down		Zm00001d003895	121.949	-2.04985	0.297817	-6.88291	5.86438e-12	3.42903e-11	down		Zm00001d002816	424.153	-4.55409	0.279921	-16.2692	1.63303e-59	5.57178e-58	down
Zm00001d025754	156.395	-1.17866	0.302593	-3.89521	9.81133e-05	0.000245169	down		Zm00001d025160	1700.9	-1.21542	0.144165	-8.43077	3.43386e-17	1.82326e-16	down		Zm00001d003903	266.854	5.05824	0.325139	15.5572	1.4227e-54	3.78246e-53	up		Zm00001d002822	538.718	1.09861	0.154099	7.12929	1.0089e-12	6.16558e-12	up
Zm00001d025759	243.22	-2.86988	0.258339	-11.109	1.13429e-28	1.09254e-27	down		Zm00001d025166	1602.46	1.48885	0.0809221	18.3986	1.3487e-75	3.44494e-74	up		Zm00001d003924	150.503	1.25784	0.253165	4.96844	6.74945e-07	2.47141e-06	up		Zm00001d002825	121.679	-1.11273	0.256253	-4.3423	1.40999e-05	4.39334e-05	down
Zm00001d025771	1420.63	-1.44291	0.119669	-12.0575	1.77039e-33	1.94115e-32	down		Zm00001d025171	944.692	1.54941	0.117074	13.2344	5.55101e-40	6.82158e-39	up		Zm00001d003938	19.9362	4.36111	1.07985	4.03864	5.37626e-05	0.000154727	up		Zm00001d002830	972.327	-2.13429	0.184992	-11.5372	8.56557e-31	1.309e-29	down
Zm00001d025786	295.555	1.2003	0.159449	7.52781	5.15966e-14	2.73764e-13	up		Zm00001d025182	137.164	-1.52891	0.287911	-5.31036	1.09408e-07	3.25535e-07	down		Zm00001d003949	151.642	1.49027	0.272473	5.4694	4.51551e-08	1.88388e-07	up		Zm00001d002836	325.947	1.59715	0.181506	8.79947	1.3746e-18	1.2081e-17	up
Zm00001d025799	790.682	1.99726	0.131535	15.1843	4.49397e-52	7.54686e-51	up		Zm00001d025199	13.8624	-3.4039	0.872136	-3.90295	9.50282e-05	0.000212347	down		Zm00001d003994	1274.19	5.50664	0.508781	10.8232	2.67254e-27	3.4211e-26	up		Zm00001d002837	1089.95	-1.32273	0.115227	-11.4793	1.67602e-30	2.52712e-29	down
Zm00001d025803	10.9493	2.64803	1.06003	2.49806	0.0124875	0.022675	up		Zm00001d025200	247.35	3.49992	0.226302	15.4657	5.90829e-54	1.02182e-52	up		Zm00001d004007	707.461	-2.30874	0.160677	-14.3688	8.11979e-47	1.81424e-45	down		Zm00001d002847	9366.41	6.15404	0.141851	43.3837	0	0	up
Zm00001d025823	427.371	2.84169	0.233103	12.1907	3.48367e-34	3.89533e-33	up		Zm00001d025205	511.052	-4.29078	0.242196	-17.7162	3.1466e-70	7.33433e-69	down		Zm00001d004078	62.7183	3.46442	0.387556	8.93915	3.92175e-19	3.56259e-18	up		Zm00001d002848	230.781	-1.50044	0.240795	-6.23118	4.62922e-10	2.30817e-09	down
Zm00001d025824	5.52545	-5.2121	1.76353	-2.95549	0.00312174	0.00629392	down		Zm00001d025208	221.376	-1.4722	0.234902	-6.26732	3.67314e-10	1.30522e-09	down		Zm00001d004086	2493.07	1.00277	0.0963599	10.4065	2.31489e-25	2.76189e-24	up		Zm00001d002850	1039.68	-1.87492	0.151074	-12.4106	2.28802e-35	4.11461e-34	down
Zm00001d025834	108.857	1.34026	0.287055	4.66899	3.02681e-06	9.0372e-06	up		Zm00001d025221	482.992	1.24954	0.168034	7.43621	1.03612e-13	4.55372e-13	up		Zm00001d004090	231.566	-1.07902	0.203218	-5.30967	1.09826e-07	4.40021e-07	down		Zm00001d002860	47.4666	-1.04848	0.411534	-2.54773	0.0108425	0.0213887	down
Zm00001d025837	675.351	1.25715	0.115051	10.9269	8.57699e-28	8.05859e-27	up		Zm00001d025229	459.583	12.6018	1.18887	10.5998	2.9872e-26	2.30796e-25	up		Zm00001d004095	30.1758	-1.80354	0.506592	-3.56015	0.000370643	0.000942586	down		Zm00001d002876	634.276	1.25669	0.133565	9.40887	5.01482e-21	5.05443e-20	up
Zm00001d025839	20.0222	3.79141	0.756544	5.01149	5.40104e-07	1.74152e-06	up		Zm00001d025234	220.109	-1.81309	0.23868	-7.59632	3.04665e-14	1.38042e-13	down		Zm00001d004120	283.288	-1.19568	0.185471	-6.44674	1.14284e-10	6.03191e-10	down		Zm00001d002879	80.9669	1.166	0.288746	4.03815	5.38736e-05	0.000155379	up
[truncated: 5,688 more rows]
