# Supplementary material for: Dynamic physiological and transcriptomic changes reveal memory effects of salt stress in maize
Source: BMC Genomics. 2023 Dec 1;24:726. doi: 10.1186/s12864-023-09845-w (PMC10690987; doi:10.1186/s12864-023-09845-w)
Supplement: Supplementary file 3 — Additional file 3: Table S3. GO enrichment in biological process of DEGs. [file 12864_2023_9845_MOESM3_ESM.xlsx]

## Sheet: Sheet1
Table S3. GO enrichment in biological process of DEGs.
T1_3h vs T1_0h					T1_48h vs T1_0h					T2_3h vs T1_0h					T2_48h vs T1_0h
GO ID	Description	pvalue	p.adjust		GO ID	Description	pvalue	p.adjust		GO ID	Description	pvalue	p.adjust		GO ID	Description	pvalue	p.adjust
GO:0055114	oxidation-reduction process	2.83041e-20	3.22667e-17		GO:0055114	oxidation-reduction process	4.99559e-14	6.27446e-11		GO:0055114	oxidation-reduction process	5.0986e-29	5.4555e-26		GO:0055114	oxidation-reduction process	3.08378e-28	3.5001e-25
GO:0006979	response to oxidative stress	1.07228e-15	6.11198e-13		GO:0006979	response to oxidative stress	5.97396e-10	3.75165e-07		GO:0006979	response to oxidative stress	3.96794e-15	2.12285e-12		GO:0006979	response to oxidative stress	4.00719e-16	2.27408e-13
GO:0046351	disaccharide biosynthetic process	8.28892e-07	0.000314979		GO:0006412	translation	1.09818e-07	4.5977e-05		GO:0044699	single-organism process	8.10874e-08	2.89212e-05		GO:0050801	ion homeostasis	3.10208e-05	0.0117362
GO:0005991	trehalose metabolic process	1.28653e-06	0.000366661		GO:0043043	peptide biosynthetic process	3.02407e-07	8.54524e-05		GO:0005991	trehalose metabolic process	1.53471e-06	0.000410534		GO:0006873	cellular ion homeostasis	5.10167e-05	0.014476
GO:0005992	trehalose biosynthetic process	3.62757e-06	0.000827087		GO:0043604	amide biosynthetic process	3.40177e-07	8.54524e-05		GO:0030001	metal ion transport	3.643e-06	0.000779603		GO:0055085	transmembrane transport	0.000135373	0.0258627
GO:0009312	oligosaccharide biosynthetic process	7.26737e-06	0.0013808		GO:0006518	peptide metabolic process	5.98615e-07	0.000111403		GO:0005992	trehalose biosynthetic process	4.74939e-06	0.000846975		GO:0044699	single-organism process	0.000152137	0.0258627
GO:0001101	response to acid chemical	2.25717e-05	0.00335054		GO:0006260	DNA replication	6.20876e-07	0.000111403		GO:0044710	single-organism metabolic process	1.00326e-05	0.00153356		GO:0098656	anion transmembrane transport	0.000159506	0.0258627
GO:0005984	disaccharide metabolic process	2.35125e-05	0.00335054		GO:0043603	cellular amide metabolic process	1.27843e-06	0.000200713		GO:0046351	disaccharide biosynthetic process	1.95441e-05	0.00261402		GO:0015849	organic acid transport	0.000212362	0.0267812
GO:0015979	photosynthesis	3.98704e-05	0.00505025		GO:1901564	organonitrogen compound metabolic process	3.55504e-05	0.00496125		GO:0006811	ion transport	3.6434e-05	0.0043316		GO:0046942	carboxylic acid transport	0.000212362	0.0267812
GO:1901700	response to oxygen-containing compound	5.54514e-05	0.00632146		GO:0006261	DNA-dependent DNA replication	6.81132e-05	0.00855501		GO:0055085	transmembrane transport	6.00515e-05	0.00642551		GO:0048878	chemical homeostasis	0.000246762	0.0280075
GO:0055082	cellular chemical homeostasis	8.07776e-05	0.00837149		GO:0005992	trehalose biosynthetic process	0.000124828	0.0142531		GO:0009312	oligosaccharide biosynthetic process	9.64191e-05	0.00894849		GO:0044710	single-organism metabolic process	0.000376402	0.0308906
GO:0015849	organic acid transport	0.000129972	0.0113975		GO:0005991	trehalose metabolic process	0.000200609	0.020997		GO:0005984	disaccharide metabolic process	0.000100357	0.00894849		GO:0003333	amino acid transmembrane transport	0.000381029	0.0308906
GO:0046942	carboxylic acid transport	0.000129972	0.0113975		GO:1901566	organonitrogen compound biosynthetic process	0.000245867	0.0237545		GO:0009607	response to biotic stimulus	0.0002054	0.0164389		GO:0006865	amino acid transport	0.000381029	0.0308906
GO:0015711	organic anion transport	0.000188084	0.0149077		GO:0000278	mitotic cell cycle	0.000334423	0.0300026		GO:0007186	G-protein coupled receptor signaling pathway	0.000215088	0.0164389		GO:1903825	organic acid transmembrane transport	0.000381029	0.0308906
GO:0006873	cellular ion homeostasis	0.000196154	0.0149077		GO:0050801	ion homeostasis	0.000445819	0.0373299		GO:0009311	oligosaccharide metabolic process	0.000238187	0.0169907		GO:0046351	disaccharide biosynthetic process	0.000426066	0.0318704
GO:0009311	oligosaccharide metabolic process	0.000237968	0.0157754		GO:0046351	disaccharide biosynthetic process	0.000478646	0.0375737		GO:0055082	cellular chemical homeostasis	0.000350723	0.0234546		GO:0055082	cellular chemical homeostasis	0.000449274	0.0318704
GO:0048878	chemical homeostasis	0.000268102	0.0157754		GO:0000075	cell cycle checkpoint	0.0005822	0.0406246		GO:0006873	cellular ion homeostasis	0.000373596	0.0235146		GO:0005992	trehalose biosynthetic process	0.000526025	0.0331979
GO:0055085	transmembrane transport	0.000328127	0.0157754		GO:0006873	cellular ion homeostasis	0.0005822	0.0406246		GO:0005975	carbohydrate metabolic process	0.000609922	0.0358031		GO:0006855	drug transmembrane transport	0.000584984	0.0331979
GO:0005975	carbohydrate metabolic process	0.000333014	0.0157754		GO:0007076	mitotic chromosome condensation	0.0006995	0.0418367		GO:0042126	nitrate metabolic process	0.000702679	0.0358031		GO:0015893	drug transport	0.000584984	0.0331979
GO:0003333	amino acid transmembrane transport	0.000334025	0.0157754		GO:0009074	aromatic amino acid family catabolic process	0.0006995	0.0418367		GO:0042128	nitrate assimilation	0.000702679	0.0358031		GO:0042493	response to drug	0.000584984	0.0331979
GO:0006865	amino acid transport	0.000334025	0.0157754		GO:0030261	chromosome condensation	0.0006995	0.0418367		GO:2001057	reactive nitrogen species metabolic process	0.000702679	0.0358031		GO:0005991	trehalose metabolic process	0.00074424	0.0402244
GO:1903825	organic acid transmembrane transport	0.000334025	0.0157754							GO:0048878	chemical homeostasis	0.000893315	0.0434476		GO:0071705	nitrogen compound transport	0.000941903	0.0469769
GO:0002376	immune system process	0.000355444	0.0157754							GO:0006810	transport	0.00100384	0.0455046		GO:0030001	metal ion transport	0.000951955	0.0469769
GO:0006955	immune response	0.000355444	0.0157754							GO:0044765	single-organism transport	0.00102066	0.0455046
GO:0045087	innate immune response	0.000355444	0.0157754							GO:0051234	establishment of localization	0.00115414	0.0493973
GO:0009415	response to water	0.000359789	0.0157754
GO:0098656	anion transmembrane transport	0.000470847	0.0198802
GO:0030001	metal ion transport	0.000521623	0.0212375
GO:0019219	regulation of nucleobase-containing compound metabolic process	0.000590261	0.0226028
GO:0006468	protein phosphorylation	0.00059481	0.0226028
GO:0006820	anion transport	0.000688308	0.0228673
GO:0009889	regulation of biosynthetic process	0.000747592	0.0228673
GO:0010556	regulation of macromolecule biosynthetic process	0.000747592	0.0228673
GO:0031326	regulation of cellular biosynthetic process	0.000747592	0.0228673
GO:2000112	regulation of cellular macromolecule biosynthetic process	0.000747592	0.0228673
GO:0006355	regulation of transcription, DNA-templated	0.000780816	0.0228673
GO:1903506	regulation of nucleic acid-templated transcription	0.000780816	0.0228673
GO:2001141	regulation of RNA biosynthetic process	0.000780816	0.0228673
GO:0051171	regulation of nitrogen compound metabolic process	0.000782301	0.0228673
GO:0051252	regulation of RNA metabolic process	0.000867486	0.0247234
GO:0050801	ion homeostasis	0.000919881	0.0255772
GO:0010468	regulation of gene expression	0.00151225	0.0410468
