# Supplementary material for: Dynamic physiological and transcriptomic changes reveal memory effects of salt stress in maize
Source: BMC Genomics. 2023 Dec 1;24:726. doi: 10.1186/s12864-023-09845-w (PMC10690987; doi:10.1186/s12864-023-09845-w)
Supplement: Supplementary file 4 — Additional file 4: Table S4. Salt stress memory genes (SMGs) identified in maize. [file 12864_2023_9845_MOESM4_ESM.xlsx]

## Sheet: Sheet1
Table S4. Salt stress memory genes (SMGs) identified in maize.
Gene ID	SMGs
Zm00001d027623	[+/+]
Zm00001d028004	[+/+]
Zm00001d028151	[+/+]
Zm00001d028249	[+/+]
Zm00001d028986	[+/+]
Zm00001d028988	[+/+]
Zm00001d029645	[+/+]
Zm00001d029648	[+/+]
Zm00001d030464	[+/+]
Zm00001d030997	[+/+]
Zm00001d031934	[+/+]
Zm00001d033067	[+/+]
Zm00001d033836	[+/+]
Zm00001d033896	[+/+]
Zm00001d034277	[+/+]
Zm00001d034725	[+/+]
Zm00001d024352	[+/+]
Zm00001d024850	[+/+]
Zm00001d024852	[+/+]
Zm00001d024891	[+/+]
Zm00001d024960	[+/+]
Zm00001d025229	[+/+]
Zm00001d025346	[+/+]
Zm00001d025823	[+/+]
Zm00001d026221	[+/+]
Zm00001d026595	[+/+]
Zm00001d002038	[+/+]
Zm00001d002089	[+/+]
Zm00001d002479	[+/+]
Zm00001d002999	[+/+]
Zm00001d003187	[+/+]
Zm00001d003524	[+/+]
Zm00001d004078	[+/+]
Zm00001d004358	[+/+]
Zm00001d005018	[+/+]
Zm00001d005056	[+/+]
Zm00001d005087	[+/+]
Zm00001d006069	[+/+]
Zm00001d006263	[+/+]
Zm00001d006511	[+/+]
Zm00001d007403	[+/+]
Zm00001d007726	[+/+]
Zm00001d039459	[+/+]
Zm00001d040248	[+/+]
Zm00001d041853	[+/+]
Zm00001d042244	[+/+]
Zm00001d043166	[+/+]
Zm00001d043994	[+/+]
Zm00001d044508	[+/+]
Zm00001d048948	[+/+]
Zm00001d049028	[+/+]
Zm00001d050021	[+/+]
Zm00001d050455	[+/+]
Zm00001d050803	[+/+]
Zm00001d050805	[+/+]
Zm00001d051361	[+/+]
Zm00001d051484	[+/+]
Zm00001d052243	[+/+]
Zm00001d052673	[+/+]
Zm00001d052690	[+/+]
Zm00001d013151	[+/+]
Zm00001d013720	[+/+]
Zm00001d013844	[+/+]
Zm00001d014121	[+/+]
Zm00001d014136	[+/+]
Zm00001d014294	[+/+]
Zm00001d014649	[+/+]
Zm00001d015310	[+/+]
Zm00001d015963	[+/+]
Zm00001d017140	[+/+]
Zm00001d017380	[+/+]
Zm00001d036069	[+/+]
Zm00001d036262	[+/+]
Zm00001d036638	[+/+]
Zm00001d037170	[+/+]
Zm00001d037659	[+/+]
Zm00001d038630	[+/+]
Zm00001d018847	[+/+]
Zm00001d019060	[+/+]
Zm00001d021647	[+/+]
Zm00001d021929	[+/+]
Zm00001d022227	[+/+]
Zm00001d022461	[+/+]
Zm00001d008435	[+/+]
Zm00001d010218	[+/+]
Zm00001d010375	[+/+]
Zm00001d011259	[+/+]
Zm00001d011315	[+/+]
Zm00001d012231	[+/+]
Zm00001d044748	[+/+]
Zm00001d045679	[+/+]
Zm00001d048087	[+/+]
Zm00001d048178	[+/+]
Zm00001d000001	[+/+]
Zm00001d027330	[-/-]
Zm00001d027855	[-/-]
Zm00001d028445	[-/-]
Zm00001d030507	[-/-]
Zm00001d030767	[-/-]
Zm00001d032447	[-/-]
Zm00001d033347	[-/-]
Zm00001d034702	[-/-]
Zm00001d034779	[-/-]
Zm00001d024546	[-/-]
Zm00001d025375	[-/-]
Zm00001d026628	[-/-]
Zm00001d002738	[-/-]
Zm00001d003555	[-/-]
Zm00001d003865	[-/-]
Zm00001d004007	[-/-]
Zm00001d004894	[-/-]
Zm00001d005657	[-/-]
Zm00001d006375	[-/-]
Zm00001d006553	[-/-]
Zm00001d006933	[-/-]
Zm00001d007745	[-/-]
Zm00001d039657	[-/-]
Zm00001d040253	[-/-]
Zm00001d041111	[-/-]
Zm00001d041987	[-/-]
Zm00001d042880	[-/-]
Zm00001d042905	[-/-]
Zm00001d043244	[-/-]
Zm00001d048693	[-/-]
Zm00001d048718	[-/-]
Zm00001d049464	[-/-]
Zm00001d049543	[-/-]
Zm00001d050323	[-/-]
Zm00001d051174	[-/-]
Zm00001d052139	[-/-]
Zm00001d052227	[-/-]
Zm00001d052595	[-/-]
Zm00001d053202	[-/-]
Zm00001d013261	[-/-]
Zm00001d014863	[-/-]
Zm00001d016134	[-/-]
Zm00001d016237	[-/-]
Zm00001d016934	[-/-]
Zm00001d017215	[-/-]
Zm00001d017329	[-/-]
Zm00001d017871	[-/-]
Zm00001d018006	[-/-]
Zm00001d035243	[-/-]
Zm00001d036423	[-/-]
Zm00001d037097	[-/-]
Zm00001d038270	[-/-]
Zm00001d038794	[-/-]
Zm00001d039197	[-/-]
Zm00001d019944	[-/-]
Zm00001d020069	[-/-]
Zm00001d020378	[-/-]
Zm00001d021278	[-/-]
Zm00001d022233	[-/-]
Zm00001d022284	[-/-]
Zm00001d022526	[-/-]
Zm00001d008222	[-/-]
Zm00001d008493	[-/-]
Zm00001d009010	[-/-]
Zm00001d009667	[-/-]
Zm00001d011442	[-/-]
Zm00001d011912	[-/-]
Zm00001d011929	[-/-]
Zm00001d044854	[-/-]
Zm00001d044934	[-/-]
Zm00001d045052	[-/-]
Zm00001d046169	[-/-]
Zm00001d046952	[-/-]
Zm00001d047447	[-/-]
Zm00001d047907	[-/-]
Zm00001d027395	[+/-]
Zm00001d027422	[+/-]
Zm00001d027456	[+/-]
Zm00001d027459	[+/-]
Zm00001d027481	[+/-]
Zm00001d027506	[+/-]
Zm00001d027509	[+/-]
Zm00001d027530	[+/-]
Zm00001d027532	[+/-]
Zm00001d027557	[+/-]
Zm00001d027619	[+/-]
Zm00001d027662	[+/-]
Zm00001d027708	[+/-]
Zm00001d027729	[+/-]
Zm00001d027740	[+/-]
Zm00001d027809	[+/-]
Zm00001d027846	[+/-]
Zm00001d027854	[+/-]
Zm00001d027885	[+/-]
Zm00001d027900	[+/-]
Zm00001d027907	[+/-]
Zm00001d027932	[+/-]
Zm00001d027938	[+/-]
Zm00001d027982	[+/-]
Zm00001d027997	[+/-]
Zm00001d028007	[+/-]
Zm00001d028056	[+/-]
Zm00001d028092	[+/-]
Zm00001d028167	[+/-]
Zm00001d028187	[+/-]
Zm00001d028193	[+/-]
Zm00001d028219	[+/-]
Zm00001d028241	[+/-]
Zm00001d028248	[+/-]
Zm00001d028274	[+/-]
Zm00001d028287	[+/-]
Zm00001d028303	[+/-]
Zm00001d028304	[+/-]
Zm00001d028312	[+/-]
Zm00001d028325	[+/-]
Zm00001d028385	[+/-]
Zm00001d028400	[+/-]
Zm00001d028416	[+/-]
Zm00001d028527	[+/-]
Zm00001d028565	[+/-]
Zm00001d028566	[+/-]
Zm00001d028574	[+/-]
Zm00001d028588	[+/-]
Zm00001d028601	[+/-]
Zm00001d028608	[+/-]
Zm00001d028707	[+/-]
Zm00001d028710	[+/-]
Zm00001d028742	[+/-]
Zm00001d028746	[+/-]
Zm00001d028750	[+/-]
Zm00001d028769	[+/-]
Zm00001d028777	[+/-]
Zm00001d028806	[+/-]
Zm00001d028829	[+/-]
Zm00001d028920	[+/-]
Zm00001d028931	[+/-]
Zm00001d028949	[+/-]
Zm00001d028950	[+/-]
Zm00001d028992	[+/-]
Zm00001d029031	[+/-]
Zm00001d029051	[+/-]
Zm00001d029062	[+/-]
Zm00001d029098	[+/-]
Zm00001d029102	[+/-]
Zm00001d029164	[+/-]
Zm00001d029183	[+/-]
Zm00001d029184	[+/-]
Zm00001d029190	[+/-]
Zm00001d029211	[+/-]
Zm00001d029241	[+/-]
Zm00001d029314	[+/-]
Zm00001d029321	[+/-]
Zm00001d029366	[+/-]
Zm00001d029377	[+/-]
Zm00001d029388	[+/-]
Zm00001d029448	[+/-]
Zm00001d029519	[+/-]
Zm00001d029539	[+/-]
Zm00001d029544	[+/-]
Zm00001d029577	[+/-]
Zm00001d029585	[+/-]
Zm00001d029601	[+/-]
Zm00001d029683	[+/-]
Zm00001d029688	[+/-]
Zm00001d029696	[+/-]
Zm00001d029711	[+/-]
Zm00001d029778	[+/-]
Zm00001d029783	[+/-]
Zm00001d029827	[+/-]
Zm00001d029898	[+/-]
Zm00001d029983	[+/-]
Zm00001d030023	[+/-]
Zm00001d030031	[+/-]
Zm00001d030032	[+/-]
Zm00001d030040	[+/-]
Zm00001d030194	[+/-]
Zm00001d030304	[+/-]
Zm00001d030314	[+/-]
Zm00001d030323	[+/-]
Zm00001d030670	[+/-]
Zm00001d030760	[+/-]
Zm00001d030891	[+/-]
Zm00001d031119	[+/-]
Zm00001d031126	[+/-]
Zm00001d031150	[+/-]
Zm00001d031167	[+/-]
Zm00001d031187	[+/-]
Zm00001d031312	[+/-]
Zm00001d031329	[+/-]
Zm00001d031416	[+/-]
Zm00001d031536	[+/-]
Zm00001d031554	[+/-]
Zm00001d031555	[+/-]
Zm00001d031557	[+/-]
Zm00001d031602	[+/-]
Zm00001d031639	[+/-]
Zm00001d031647	[+/-]
Zm00001d031662	[+/-]
Zm00001d031666	[+/-]
Zm00001d031677	[+/-]
Zm00001d031706	[+/-]
Zm00001d031727	[+/-]
Zm00001d031749	[+/-]
Zm00001d031777	[+/-]
Zm00001d031778	[+/-]
Zm00001d031794	[+/-]
Zm00001d031808	[+/-]
Zm00001d031952	[+/-]
Zm00001d031993	[+/-]
Zm00001d032003	[+/-]
Zm00001d032035	[+/-]
Zm00001d032060	[+/-]
Zm00001d032069	[+/-]
Zm00001d032084	[+/-]
Zm00001d032100	[+/-]
Zm00001d032116	[+/-]
Zm00001d032118	[+/-]
Zm00001d032178	[+/-]
Zm00001d032186	[+/-]
Zm00001d032197	[+/-]
Zm00001d032230	[+/-]
Zm00001d032324	[+/-]
Zm00001d032331	[+/-]
Zm00001d032332	[+/-]
Zm00001d032347	[+/-]
Zm00001d032363	[+/-]
Zm00001d032397	[+/-]
Zm00001d032408	[+/-]
Zm00001d032469	[+/-]
Zm00001d032519	[+/-]
Zm00001d032532	[+/-]
Zm00001d032608	[+/-]
Zm00001d032609	[+/-]
Zm00001d032610	[+/-]
Zm00001d032612	[+/-]
Zm00001d032616	[+/-]
Zm00001d032688	[+/-]
Zm00001d032694	[+/-]
Zm00001d032719	[+/-]
Zm00001d032768	[+/-]
Zm00001d032873	[+/-]
Zm00001d032904	[+/-]
Zm00001d033019	[+/-]
Zm00001d033020	[+/-]
Zm00001d033029	[+/-]
Zm00001d033047	[+/-]
Zm00001d033087	[+/-]
Zm00001d033104	[+/-]
Zm00001d033148	[+/-]
Zm00001d033150	[+/-]
Zm00001d033172	[+/-]
Zm00001d033209	[+/-]
Zm00001d033300	[+/-]
Zm00001d033304	[+/-]
Zm00001d033313	[+/-]
Zm00001d033319	[+/-]
Zm00001d033366	[+/-]
Zm00001d033412	[+/-]
Zm00001d033503	[+/-]
Zm00001d033568	[+/-]
Zm00001d033595	[+/-]
Zm00001d033633	[+/-]
Zm00001d033670	[+/-]
Zm00001d033711	[+/-]
Zm00001d033717	[+/-]
Zm00001d033718	[+/-]
Zm00001d033745	[+/-]
Zm00001d033829	[+/-]
Zm00001d033848	[+/-]
Zm00001d033853	[+/-]
Zm00001d033862	[+/-]
Zm00001d033941	[+/-]
Zm00001d033957	[+/-]
Zm00001d033999	[+/-]
Zm00001d034007	[+/-]
Zm00001d034027	[+/-]
Zm00001d034068	[+/-]
Zm00001d034069	[+/-]
Zm00001d034078	[+/-]
Zm00001d034175	[+/-]
Zm00001d034212	[+/-]
Zm00001d034248	[+/-]
Zm00001d034249	[+/-]
Zm00001d034388	[+/-]
Zm00001d034431	[+/-]
Zm00001d034435	[+/-]
Zm00001d034445	[+/-]
Zm00001d034453	[+/-]
Zm00001d034455	[+/-]
Zm00001d034457	[+/-]
Zm00001d034461	[+/-]
Zm00001d034508	[+/-]
Zm00001d034569	[+/-]
Zm00001d034601	[+/-]
Zm00001d034615	[+/-]
Zm00001d034643	[+/-]
Zm00001d034673	[+/-]
Zm00001d034674	[+/-]
Zm00001d034676	[+/-]
Zm00001d034732	[+/-]
Zm00001d034818	[+/-]
Zm00001d034829	[+/-]
Zm00001d034946	[+/-]
Zm00001d023223	[+/-]
Zm00001d023242	[+/-]
Zm00001d023263	[+/-]
Zm00001d023273	[+/-]
Zm00001d023294	[+/-]
Zm00001d023332	[+/-]
Zm00001d023385	[+/-]
Zm00001d023400	[+/-]
Zm00001d023420	[+/-]
Zm00001d023507	[+/-]
Zm00001d023510	[+/-]
Zm00001d023529	[+/-]
Zm00001d023566	[+/-]
Zm00001d023592	[+/-]
Zm00001d023596	[+/-]
Zm00001d023669	[+/-]
Zm00001d023700	[+/-]
Zm00001d023704	[+/-]
Zm00001d023869	[+/-]
Zm00001d023984	[+/-]
Zm00001d024004	[+/-]
Zm00001d024102	[+/-]
Zm00001d024277	[+/-]
Zm00001d024281	[+/-]
Zm00001d024437	[+/-]
Zm00001d024522	[+/-]
Zm00001d024543	[+/-]
Zm00001d024597	[+/-]
Zm00001d024598	[+/-]
Zm00001d024621	[+/-]
Zm00001d024630	[+/-]
Zm00001d024669	[+/-]
Zm00001d024676	[+/-]
Zm00001d024700	[+/-]
Zm00001d024701	[+/-]
Zm00001d024712	[+/-]
Zm00001d024729	[+/-]
Zm00001d024783	[+/-]
Zm00001d024865	[+/-]
Zm00001d024934	[+/-]
Zm00001d024963	[+/-]
Zm00001d025016	[+/-]
Zm00001d025055	[+/-]
Zm00001d025141	[+/-]
Zm00001d025166	[+/-]
Zm00001d025279	[+/-]
Zm00001d025380	[+/-]
Zm00001d025381	[+/-]
Zm00001d025434	[+/-]
Zm00001d025533	[+/-]
Zm00001d025618	[+/-]
Zm00001d025652	[+/-]
Zm00001d025664	[+/-]
Zm00001d025711	[+/-]
Zm00001d025717	[+/-]
Zm00001d025735	[+/-]
Zm00001d025737	[+/-]
Zm00001d025747	[+/-]
Zm00001d025749	[+/-]
Zm00001d025751	[+/-]
Zm00001d025786	[+/-]
Zm00001d025846	[+/-]
Zm00001d025864	[+/-]
Zm00001d025871	[+/-]
Zm00001d025885	[+/-]
Zm00001d025888	[+/-]
Zm00001d025900	[+/-]
Zm00001d025901	[+/-]
Zm00001d025915	[+/-]
Zm00001d025943	[+/-]
Zm00001d025964	[+/-]
Zm00001d025985	[+/-]
Zm00001d026012	[+/-]
Zm00001d026017	[+/-]
Zm00001d026026	[+/-]
Zm00001d026126	[+/-]
Zm00001d026139	[+/-]
Zm00001d026194	[+/-]
Zm00001d026197	[+/-]
Zm00001d026204	[+/-]
Zm00001d026253	[+/-]
Zm00001d026266	[+/-]
Zm00001d026269	[+/-]
Zm00001d026273	[+/-]
Zm00001d026300	[+/-]
Zm00001d026334	[+/-]
Zm00001d026351	[+/-]
Zm00001d026368	[+/-]
Zm00001d026383	[+/-]
Zm00001d026404	[+/-]
Zm00001d026405	[+/-]
Zm00001d026406	[+/-]
Zm00001d026412	[+/-]
Zm00001d026446	[+/-]
Zm00001d026457	[+/-]
Zm00001d026478	[+/-]
Zm00001d026486	[+/-]
Zm00001d026594	[+/-]
Zm00001d026606	[+/-]
Zm00001d001772	[+/-]
Zm00001d001773	[+/-]
Zm00001d001784	[+/-]
Zm00001d001806	[+/-]
Zm00001d001826	[+/-]
Zm00001d001865	[+/-]
Zm00001d001908	[+/-]
Zm00001d001924	[+/-]
Zm00001d001971	[+/-]
Zm00001d001976	[+/-]
Zm00001d001996	[+/-]
Zm00001d002111	[+/-]
Zm00001d002130	[+/-]
Zm00001d002133	[+/-]
Zm00001d002176	[+/-]
Zm00001d002260	[+/-]
Zm00001d002266	[+/-]
Zm00001d002269	[+/-]
Zm00001d002283	[+/-]
Zm00001d002307	[+/-]
Zm00001d002314	[+/-]
Zm00001d002360	[+/-]
Zm00001d002369	[+/-]
Zm00001d002385	[+/-]
Zm00001d002424	[+/-]
Zm00001d002429	[+/-]
Zm00001d002435	[+/-]
Zm00001d002470	[+/-]
Zm00001d002549	[+/-]
Zm00001d002592	[+/-]
Zm00001d002601	[+/-]
Zm00001d002629	[+/-]
Zm00001d002695	[+/-]
Zm00001d002703	[+/-]
Zm00001d002704	[+/-]
Zm00001d002783	[+/-]
Zm00001d002799	[+/-]
Zm00001d002803	[+/-]
Zm00001d002806	[+/-]
Zm00001d002837	[+/-]
Zm00001d002842	[+/-]
Zm00001d002847	[+/-]
Zm00001d002928	[+/-]
Zm00001d002940	[+/-]
Zm00001d002952	[+/-]
Zm00001d002958	[+/-]
Zm00001d002959	[+/-]
Zm00001d002970	[+/-]
Zm00001d002971	[+/-]
Zm00001d002974	[+/-]
Zm00001d003015	[+/-]
Zm00001d003025	[+/-]
Zm00001d003064	[+/-]
Zm00001d003100	[+/-]
Zm00001d003112	[+/-]
Zm00001d003114	[+/-]
Zm00001d003185	[+/-]
Zm00001d003200	[+/-]
Zm00001d003228	[+/-]
Zm00001d003276	[+/-]
Zm00001d003312	[+/-]
Zm00001d003403	[+/-]
Zm00001d003477	[+/-]
Zm00001d003493	[+/-]
Zm00001d003496	[+/-]
Zm00001d003508	[+/-]
Zm00001d003530	[+/-]
Zm00001d003603	[+/-]
Zm00001d003607	[+/-]
Zm00001d003615	[+/-]
Zm00001d003626	[+/-]
Zm00001d003712	[+/-]
Zm00001d003742	[+/-]
Zm00001d003767	[+/-]
Zm00001d003784	[+/-]
Zm00001d003888	[+/-]
Zm00001d003903	[+/-]
Zm00001d003924	[+/-]
Zm00001d003938	[+/-]
Zm00001d003949	[+/-]
Zm00001d003994	[+/-]
Zm00001d004006	[+/-]
Zm00001d004138	[+/-]
Zm00001d004231	[+/-]
Zm00001d004248	[+/-]
Zm00001d004357	[+/-]
Zm00001d004366	[+/-]
Zm00001d004437	[+/-]
Zm00001d004478	[+/-]
Zm00001d004484	[+/-]
Zm00001d004486	[+/-]
Zm00001d004506	[+/-]
Zm00001d004509	[+/-]
Zm00001d004512	[+/-]
Zm00001d004513	[+/-]
Zm00001d004555	[+/-]
Zm00001d004624	[+/-]
Zm00001d004689	[+/-]
Zm00001d004691	[+/-]
Zm00001d004819	[+/-]
Zm00001d004843	[+/-]
Zm00001d004868	[+/-]
Zm00001d004910	[+/-]
Zm00001d005039	[+/-]
Zm00001d005161	[+/-]
Zm00001d005194	[+/-]
Zm00001d005208	[+/-]
Zm00001d005378	[+/-]
Zm00001d005381	[+/-]
Zm00001d005383	[+/-]
Zm00001d005446	[+/-]
Zm00001d005459	[+/-]
Zm00001d005466	[+/-]
Zm00001d005629	[+/-]
Zm00001d005687	[+/-]
Zm00001d005726	[+/-]
Zm00001d005727	[+/-]
Zm00001d005743	[+/-]
Zm00001d005767	[+/-]
Zm00001d005813	[+/-]
Zm00001d005821	[+/-]
Zm00001d005822	[+/-]
Zm00001d005826	[+/-]
Zm00001d005911	[+/-]
Zm00001d005939	[+/-]
Zm00001d005941	[+/-]
Zm00001d005978	[+/-]
Zm00001d005996	[+/-]
Zm00001d006028	[+/-]
Zm00001d006050	[+/-]
Zm00001d006059	[+/-]
Zm00001d006091	[+/-]
Zm00001d006106	[+/-]
Zm00001d006153	[+/-]
Zm00001d006158	[+/-]
Zm00001d006170	[+/-]
Zm00001d006210	[+/-]
Zm00001d006211	[+/-]
Zm00001d006340	[+/-]
Zm00001d006464	[+/-]
Zm00001d006467	[+/-]
Zm00001d006493	[+/-]
Zm00001d006540	[+/-]
Zm00001d006549	[+/-]
Zm00001d006585	[+/-]
Zm00001d006587	[+/-]
Zm00001d006591	[+/-]
Zm00001d006621	[+/-]
Zm00001d006626	[+/-]
Zm00001d006639	[+/-]
Zm00001d006683	[+/-]
Zm00001d006687	[+/-]
Zm00001d006732	[+/-]
Zm00001d006753	[+/-]
Zm00001d006828	[+/-]
Zm00001d006860	[+/-]
Zm00001d006886	[+/-]
Zm00001d006903	[+/-]
Zm00001d006947	[+/-]
Zm00001d006948	[+/-]
Zm00001d007072	[+/-]
Zm00001d007082	[+/-]
Zm00001d007139	[+/-]
Zm00001d007169	[+/-]
Zm00001d007312	[+/-]
Zm00001d007341	[+/-]
Zm00001d007426	[+/-]
Zm00001d007430	[+/-]
Zm00001d007507	[+/-]
Zm00001d007551	[+/-]
Zm00001d007592	[+/-]
Zm00001d007604	[+/-]
Zm00001d007616	[+/-]
Zm00001d007623	[+/-]
Zm00001d007688	[+/-]
Zm00001d007716	[+/-]
Zm00001d007718	[+/-]
Zm00001d007725	[+/-]
Zm00001d007752	[+/-]
Zm00001d007775	[+/-]
Zm00001d007802	[+/-]
Zm00001d007832	[+/-]
Zm00001d007842	[+/-]
Zm00001d007857	[+/-]
Zm00001d007865	[+/-]
Zm00001d007878	[+/-]
Zm00001d007901	[+/-]
Zm00001d007903	[+/-]
Zm00001d007953	[+/-]
Zm00001d039245	[+/-]
Zm00001d039266	[+/-]
Zm00001d039301	[+/-]
Zm00001d039309	[+/-]
Zm00001d039311	[+/-]
Zm00001d039312	[+/-]
Zm00001d039328	[+/-]
Zm00001d039338	[+/-]
Zm00001d039371	[+/-]
Zm00001d039394	[+/-]
Zm00001d039437	[+/-]
Zm00001d039488	[+/-]
Zm00001d039512	[+/-]
Zm00001d039513	[+/-]
Zm00001d039517	[+/-]
Zm00001d039584	[+/-]
Zm00001d039642	[+/-]
Zm00001d039685	[+/-]
Zm00001d039687	[+/-]
Zm00001d039691	[+/-]
Zm00001d039713	[+/-]
Zm00001d039716	[+/-]
Zm00001d039769	[+/-]
Zm00001d039785	[+/-]
Zm00001d039824	[+/-]
Zm00001d039851	[+/-]
Zm00001d039858	[+/-]
Zm00001d039859	[+/-]
Zm00001d039866	[+/-]
Zm00001d039878	[+/-]
Zm00001d039880	[+/-]
Zm00001d039913	[+/-]
Zm00001d039914	[+/-]
Zm00001d039931	[+/-]
Zm00001d040027	[+/-]
Zm00001d040113	[+/-]
Zm00001d040148	[+/-]
Zm00001d040197	[+/-]
Zm00001d040303	[+/-]
Zm00001d040382	[+/-]
Zm00001d040398	[+/-]
Zm00001d040463	[+/-]
Zm00001d040477	[+/-]
Zm00001d040497	[+/-]
Zm00001d040501	[+/-]
Zm00001d040541	[+/-]
Zm00001d040562	[+/-]
Zm00001d040567	[+/-]
Zm00001d040613	[+/-]
Zm00001d040621	[+/-]
Zm00001d040695	[+/-]
Zm00001d040726	[+/-]
Zm00001d040733	[+/-]
Zm00001d040735	[+/-]
Zm00001d040798	[+/-]
Zm00001d040807	[+/-]
Zm00001d040837	[+/-]
Zm00001d041056	[+/-]
Zm00001d041229	[+/-]
Zm00001d041298	[+/-]
Zm00001d041376	[+/-]
Zm00001d041458	[+/-]
Zm00001d041476	[+/-]
Zm00001d041588	[+/-]
Zm00001d041669	[+/-]
Zm00001d041819	[+/-]
Zm00001d041972	[+/-]
Zm00001d042042	[+/-]
Zm00001d042094	[+/-]
Zm00001d042098	[+/-]
Zm00001d042104	[+/-]
Zm00001d042116	[+/-]
Zm00001d042120	[+/-]
Zm00001d042148	[+/-]
Zm00001d042237	[+/-]
Zm00001d042344	[+/-]
Zm00001d042399	[+/-]
Zm00001d042402	[+/-]
Zm00001d042437	[+/-]
Zm00001d042443	[+/-]
Zm00001d042460	[+/-]
Zm00001d042609	[+/-]
Zm00001d042665	[+/-]
Zm00001d042714	[+/-]
Zm00001d042780	[+/-]
Zm00001d042804	[+/-]
Zm00001d042810	[+/-]
Zm00001d042812	[+/-]
Zm00001d042848	[+/-]
Zm00001d042862	[+/-]
Zm00001d042864	[+/-]
Zm00001d042867	[+/-]
Zm00001d042869	[+/-]
Zm00001d042920	[+/-]
Zm00001d042922	[+/-]
Zm00001d042980	[+/-]
Zm00001d043025	[+/-]
Zm00001d043066	[+/-]
Zm00001d043075	[+/-]
Zm00001d043094	[+/-]
Zm00001d043105	[+/-]
Zm00001d043107	[+/-]
Zm00001d043156	[+/-]
Zm00001d043263	[+/-]
Zm00001d043268	[+/-]
Zm00001d043271	[+/-]
Zm00001d043293	[+/-]
Zm00001d043374	[+/-]
Zm00001d043386	[+/-]
Zm00001d043393	[+/-]
Zm00001d043411	[+/-]
Zm00001d043419	[+/-]
Zm00001d043444	[+/-]
Zm00001d043469	[+/-]
Zm00001d043479	[+/-]
Zm00001d043525	[+/-]
Zm00001d043536	[+/-]
Zm00001d043571	[+/-]
Zm00001d043573	[+/-]
Zm00001d043652	[+/-]
Zm00001d043653	[+/-]
Zm00001d043730	[+/-]
Zm00001d043762	[+/-]
Zm00001d043766	[+/-]
Zm00001d043786	[+/-]
Zm00001d043795	[+/-]
Zm00001d043808	[+/-]
Zm00001d043837	[+/-]
Zm00001d043856	[+/-]
Zm00001d043880	[+/-]
Zm00001d043950	[+/-]
Zm00001d043959	[+/-]
Zm00001d043970	[+/-]
Zm00001d044024	[+/-]
Zm00001d044056	[+/-]
Zm00001d044057	[+/-]
Zm00001d044079	[+/-]
Zm00001d044153	[+/-]
Zm00001d044156	[+/-]
Zm00001d044157	[+/-]
Zm00001d044159	[+/-]
Zm00001d044162	[+/-]
Zm00001d044171	[+/-]
Zm00001d044327	[+/-]
Zm00001d044345	[+/-]
Zm00001d044351	[+/-]
Zm00001d044382	[+/-]
Zm00001d044387	[+/-]
Zm00001d044389	[+/-]
Zm00001d044421	[+/-]
Zm00001d044430	[+/-]
Zm00001d044431	[+/-]
Zm00001d044506	[+/-]
Zm00001d044529	[+/-]
Zm00001d044545	[+/-]
Zm00001d044599	[+/-]
Zm00001d044662	[+/-]
Zm00001d048660	[+/-]
Zm00001d048667	[+/-]
Zm00001d048692	[+/-]
Zm00001d048709	[+/-]
Zm00001d048710	[+/-]
Zm00001d048723	[+/-]
Zm00001d048775	[+/-]
Zm00001d048789	[+/-]
Zm00001d048819	[+/-]
Zm00001d048841	[+/-]
Zm00001d048901	[+/-]
Zm00001d049008	[+/-]
Zm00001d049109	[+/-]
Zm00001d049265	[+/-]
Zm00001d049319	[+/-]
Zm00001d049365	[+/-]
Zm00001d049387	[+/-]
Zm00001d049400	[+/-]
Zm00001d049494	[+/-]
Zm00001d049506	[+/-]
Zm00001d049544	[+/-]
Zm00001d049588	[+/-]
Zm00001d049625	[+/-]
Zm00001d049638	[+/-]
Zm00001d049742	[+/-]
Zm00001d049765	[+/-]
Zm00001d049785	[+/-]
Zm00001d049834	[+/-]
Zm00001d049910	[+/-]
Zm00001d049925	[+/-]
Zm00001d050069	[+/-]
Zm00001d050196	[+/-]
Zm00001d050266	[+/-]
Zm00001d050403	[+/-]
Zm00001d050465	[+/-]
Zm00001d050514	[+/-]
Zm00001d050811	[+/-]
Zm00001d051056	[+/-]
Zm00001d051121	[+/-]
Zm00001d051130	[+/-]
Zm00001d051149	[+/-]
Zm00001d051223	[+/-]
Zm00001d051251	[+/-]
Zm00001d051254	[+/-]
Zm00001d051339	[+/-]
Zm00001d051365	[+/-]
Zm00001d051399	[+/-]
Zm00001d051418	[+/-]
Zm00001d051420	[+/-]
Zm00001d051452	[+/-]
Zm00001d051496	[+/-]
Zm00001d051567	[+/-]
Zm00001d051691	[+/-]
Zm00001d051746	[+/-]
Zm00001d051799	[+/-]
Zm00001d051808	[+/-]
Zm00001d051843	[+/-]
Zm00001d051859	[+/-]
Zm00001d051863	[+/-]
Zm00001d051908	[+/-]
Zm00001d052008	[+/-]
Zm00001d052060	[+/-]
Zm00001d052061	[+/-]
Zm00001d052106	[+/-]
Zm00001d052123	[+/-]
Zm00001d052191	[+/-]
Zm00001d052209	[+/-]
Zm00001d052232	[+/-]
Zm00001d052233	[+/-]
Zm00001d052260	[+/-]
Zm00001d052263	[+/-]
Zm00001d052316	[+/-]
Zm00001d052318	[+/-]
Zm00001d052415	[+/-]
Zm00001d052485	[+/-]
Zm00001d052495	[+/-]
Zm00001d052527	[+/-]
Zm00001d052591	[+/-]
Zm00001d052637	[+/-]
Zm00001d052683	[+/-]
Zm00001d052733	[+/-]
Zm00001d052766	[+/-]
Zm00001d052827	[+/-]
Zm00001d052828	[+/-]
Zm00001d052842	[+/-]
Zm00001d052903	[+/-]
Zm00001d052962	[+/-]
Zm00001d052977	[+/-]
Zm00001d053079	[+/-]
Zm00001d053149	[+/-]
Zm00001d053195	[+/-]
Zm00001d053210	[+/-]
Zm00001d053220	[+/-]
Zm00001d053234	[+/-]
Zm00001d053236	[+/-]
Zm00001d053249	[+/-]
Zm00001d053563	[+/-]
Zm00001d053617	[+/-]
Zm00001d053675	[+/-]
Zm00001d053739	[+/-]
Zm00001d053745	[+/-]
Zm00001d053746	[+/-]
Zm00001d053748	[+/-]
Zm00001d053782	[+/-]
Zm00001d053799	[+/-]
Zm00001d053818	[+/-]
Zm00001d053835	[+/-]
Zm00001d053868	[+/-]
Zm00001d053876	[+/-]
Zm00001d053895	[+/-]
Zm00001d053905	[+/-]
Zm00001d053916	[+/-]
Zm00001d053936	[+/-]
Zm00001d053956	[+/-]
Zm00001d054031	[+/-]
Zm00001d054032	[+/-]
Zm00001d054044	[+/-]
Zm00001d054075	[+/-]
Zm00001d012803	[+/-]
Zm00001d012810	[+/-]
Zm00001d012847	[+/-]
Zm00001d012849	[+/-]
Zm00001d012881	[+/-]
Zm00001d012895	[+/-]
Zm00001d012934	[+/-]
Zm00001d012970	[+/-]
Zm00001d012982	[+/-]
Zm00001d012994	[+/-]
Zm00001d013003	[+/-]
Zm00001d013033	[+/-]
Zm00001d013089	[+/-]
Zm00001d013098	[+/-]
Zm00001d013177	[+/-]
Zm00001d013194	[+/-]
Zm00001d013206	[+/-]
Zm00001d013231	[+/-]
Zm00001d013301	[+/-]
Zm00001d013370	[+/-]
Zm00001d013384	[+/-]
Zm00001d013399	[+/-]
Zm00001d013406	[+/-]
Zm00001d013407	[+/-]
Zm00001d013412	[+/-]
Zm00001d013493	[+/-]
Zm00001d013565	[+/-]
Zm00001d013571	[+/-]
Zm00001d013627	[+/-]
Zm00001d013635	[+/-]
Zm00001d013707	[+/-]
Zm00001d013719	[+/-]
Zm00001d013834	[+/-]
Zm00001d013852	[+/-]
Zm00001d013873	[+/-]
Zm00001d013900	[+/-]
Zm00001d013933	[+/-]
Zm00001d013956	[+/-]
Zm00001d014016	[+/-]
Zm00001d014025	[+/-]
Zm00001d014029	[+/-]
Zm00001d014066	[+/-]
Zm00001d014074	[+/-]
Zm00001d014191	[+/-]
Zm00001d014244	[+/-]
Zm00001d014297	[+/-]
Zm00001d014341	[+/-]
Zm00001d014368	[+/-]
Zm00001d014562	[+/-]
Zm00001d014630	[+/-]
Zm00001d014648	[+/-]
Zm00001d014728	[+/-]
Zm00001d014737	[+/-]
Zm00001d014794	[+/-]
Zm00001d014816	[+/-]
Zm00001d014818	[+/-]
Zm00001d014875	[+/-]
Zm00001d014919	[+/-]
Zm00001d015025	[+/-]
Zm00001d015100	[+/-]
Zm00001d015224	[+/-]
Zm00001d015225	[+/-]
Zm00001d015226	[+/-]
Zm00001d015385	[+/-]
Zm00001d015430	[+/-]
Zm00001d015515	[+/-]
Zm00001d015546	[+/-]
Zm00001d015578	[+/-]
Zm00001d015627	[+/-]
Zm00001d015628	[+/-]
Zm00001d015658	[+/-]
Zm00001d015686	[+/-]
Zm00001d015721	[+/-]
Zm00001d015767	[+/-]
Zm00001d015779	[+/-]
Zm00001d015817	[+/-]
Zm00001d015905	[+/-]
Zm00001d015912	[+/-]
Zm00001d016052	[+/-]
Zm00001d016130	[+/-]
Zm00001d016152	[+/-]
Zm00001d016160	[+/-]
Zm00001d016256	[+/-]
Zm00001d016277	[+/-]
Zm00001d016302	[+/-]
Zm00001d016322	[+/-]
Zm00001d016408	[+/-]
Zm00001d016409	[+/-]
Zm00001d016474	[+/-]
Zm00001d016586	[+/-]
Zm00001d016664	[+/-]
Zm00001d016674	[+/-]
Zm00001d016705	[+/-]
Zm00001d016708	[+/-]
Zm00001d016832	[+/-]
Zm00001d016893	[+/-]
Zm00001d016921	[+/-]
Zm00001d016950	[+/-]
Zm00001d016964	[+/-]
Zm00001d016982	[+/-]
Zm00001d016987	[+/-]
Zm00001d017025	[+/-]
Zm00001d017084	[+/-]
Zm00001d017101	[+/-]
Zm00001d017107	[+/-]
Zm00001d017118	[+/-]
Zm00001d017126	[+/-]
Zm00001d017240	[+/-]
Zm00001d017243	[+/-]
Zm00001d017248	[+/-]
Zm00001d017251	[+/-]
Zm00001d017264	[+/-]
Zm00001d017268	[+/-]
Zm00001d017281	[+/-]
Zm00001d017386	[+/-]
Zm00001d017387	[+/-]
Zm00001d017422	[+/-]
Zm00001d017493	[+/-]
Zm00001d017547	[+/-]
Zm00001d017598	[+/-]
Zm00001d017611	[+/-]
Zm00001d017699	[+/-]
Zm00001d017700	[+/-]
Zm00001d017730	[+/-]
Zm00001d017768	[+/-]
Zm00001d017780	[+/-]
Zm00001d017801	[+/-]
Zm00001d017885	[+/-]
Zm00001d017931	[+/-]
Zm00001d018027	[+/-]
Zm00001d018082	[+/-]
Zm00001d018088	[+/-]
Zm00001d018093	[+/-]
Zm00001d018106	[+/-]
Zm00001d018118	[+/-]
Zm00001d018157	[+/-]
Zm00001d018178	[+/-]
Zm00001d018200	[+/-]
Zm00001d018211	[+/-]
Zm00001d018278	[+/-]
Zm00001d018279	[+/-]
Zm00001d018307	[+/-]
Zm00001d018336	[+/-]
Zm00001d018440	[+/-]
Zm00001d018460	[+/-]
Zm00001d034978	[+/-]
Zm00001d035070	[+/-]
Zm00001d035084	[+/-]
Zm00001d035195	[+/-]
Zm00001d035211	[+/-]
Zm00001d035352	[+/-]
Zm00001d035409	[+/-]
Zm00001d035434	[+/-]
Zm00001d035442	[+/-]
Zm00001d035505	[+/-]
Zm00001d035558	[+/-]
Zm00001d035681	[+/-]
Zm00001d035700	[+/-]
Zm00001d035713	[+/-]
Zm00001d036202	[+/-]
Zm00001d036338	[+/-]
Zm00001d036402	[+/-]
Zm00001d036522	[+/-]
Zm00001d036539	[+/-]
Zm00001d036545	[+/-]
Zm00001d036575	[+/-]
Zm00001d036588	[+/-]
Zm00001d036601	[+/-]
Zm00001d036647	[+/-]
Zm00001d036700	[+/-]
Zm00001d036726	[+/-]
Zm00001d036738	[+/-]
Zm00001d036783	[+/-]
Zm00001d036797	[+/-]
Zm00001d036807	[+/-]
Zm00001d036917	[+/-]
Zm00001d036918	[+/-]
Zm00001d036933	[+/-]
Zm00001d036965	[+/-]
Zm00001d036973	[+/-]
Zm00001d036984	[+/-]
Zm00001d037025	[+/-]
Zm00001d037092	[+/-]
Zm00001d037172	[+/-]
Zm00001d037182	[+/-]
Zm00001d037232	[+/-]
Zm00001d037242	[+/-]
Zm00001d037453	[+/-]
Zm00001d037569	[+/-]
Zm00001d037617	[+/-]
Zm00001d037680	[+/-]
Zm00001d037689	[+/-]
Zm00001d037693	[+/-]
Zm00001d037714	[+/-]
Zm00001d037779	[+/-]
Zm00001d037792	[+/-]
Zm00001d037853	[+/-]
Zm00001d037894	[+/-]
Zm00001d038003	[+/-]
Zm00001d038022	[+/-]
Zm00001d038023	[+/-]
Zm00001d038063	[+/-]
Zm00001d038065	[+/-]
Zm00001d038066	[+/-]
Zm00001d038069	[+/-]
Zm00001d038155	[+/-]
Zm00001d038161	[+/-]
Zm00001d038197	[+/-]
Zm00001d038225	[+/-]
Zm00001d038226	[+/-]
Zm00001d038288	[+/-]
Zm00001d038297	[+/-]
Zm00001d038348	[+/-]
Zm00001d038352	[+/-]
Zm00001d038395	[+/-]
Zm00001d038407	[+/-]
Zm00001d038451	[+/-]
Zm00001d038453	[+/-]
Zm00001d038469	[+/-]
Zm00001d038471	[+/-]
Zm00001d038509	[+/-]
Zm00001d038517	[+/-]
Zm00001d038521	[+/-]
Zm00001d038523	[+/-]
Zm00001d038530	[+/-]
Zm00001d038540	[+/-]
Zm00001d038661	[+/-]
Zm00001d038685	[+/-]
Zm00001d038687	[+/-]
Zm00001d038695	[+/-]
Zm00001d038699	[+/-]
Zm00001d038702	[+/-]
Zm00001d038703	[+/-]
Zm00001d038712	[+/-]
Zm00001d038780	[+/-]
Zm00001d038831	[+/-]
Zm00001d038835	[+/-]
Zm00001d038862	[+/-]
Zm00001d038936	[+/-]
Zm00001d038974	[+/-]
Zm00001d038984	[+/-]
Zm00001d039015	[+/-]
Zm00001d039032	[+/-]
Zm00001d039037	[+/-]
Zm00001d039044	[+/-]
Zm00001d039049	[+/-]
Zm00001d039081	[+/-]
Zm00001d039150	[+/-]
Zm00001d039155	[+/-]
Zm00001d039156	[+/-]
Zm00001d039169	[+/-]
Zm00001d039174	[+/-]
Zm00001d039183	[+/-]
Zm00001d039194	[+/-]
Zm00001d039195	[+/-]
Zm00001d018621	[+/-]
Zm00001d018652	[+/-]
Zm00001d018698	[+/-]
Zm00001d018731	[+/-]
Zm00001d018742	[+/-]
Zm00001d018779	[+/-]
Zm00001d018791	[+/-]
Zm00001d018796	[+/-]
Zm00001d018797	[+/-]
Zm00001d018809	[+/-]
Zm00001d018811	[+/-]
Zm00001d018819	[+/-]
Zm00001d018868	[+/-]
Zm00001d018973	[+/-]
Zm00001d019036	[+/-]
Zm00001d019100	[+/-]
Zm00001d019207	[+/-]
Zm00001d019279	[+/-]
Zm00001d019365	[+/-]
Zm00001d019414	[+/-]
Zm00001d019518	[+/-]
Zm00001d019733	[+/-]
Zm00001d019758	[+/-]
Zm00001d019976	[+/-]
Zm00001d019985	[+/-]
Zm00001d020137	[+/-]
Zm00001d020220	[+/-]
Zm00001d020315	[+/-]
Zm00001d020384	[+/-]
Zm00001d020395	[+/-]
Zm00001d020396	[+/-]
Zm00001d020417	[+/-]
Zm00001d020425	[+/-]
Zm00001d020457	[+/-]
Zm00001d020521	[+/-]
Zm00001d020526	[+/-]
Zm00001d020557	[+/-]
Zm00001d020614	[+/-]
Zm00001d020631	[+/-]
Zm00001d020670	[+/-]
Zm00001d020717	[+/-]
Zm00001d020726	[+/-]
Zm00001d020743	[+/-]
Zm00001d020773	[+/-]
Zm00001d020793	[+/-]
Zm00001d020794	[+/-]
Zm00001d020834	[+/-]
Zm00001d020835	[+/-]
Zm00001d020877	[+/-]
Zm00001d020882	[+/-]
Zm00001d020915	[+/-]
Zm00001d020921	[+/-]
Zm00001d020953	[+/-]
Zm00001d020976	[+/-]
Zm00001d020982	[+/-]
Zm00001d021006	[+/-]
Zm00001d021056	[+/-]
Zm00001d021064	[+/-]
Zm00001d021119	[+/-]
Zm00001d021139	[+/-]
Zm00001d021167	[+/-]
Zm00001d021168	[+/-]
Zm00001d021208	[+/-]
Zm00001d021240	[+/-]
Zm00001d021242	[+/-]
Zm00001d021279	[+/-]
Zm00001d021303	[+/-]
Zm00001d021329	[+/-]
Zm00001d021360	[+/-]
Zm00001d021390	[+/-]
Zm00001d021400	[+/-]
Zm00001d021420	[+/-]
Zm00001d021444	[+/-]
Zm00001d021525	[+/-]
Zm00001d021579	[+/-]
Zm00001d021653	[+/-]
Zm00001d021655	[+/-]
Zm00001d021689	[+/-]
Zm00001d021702	[+/-]
Zm00001d021703	[+/-]
Zm00001d021727	[+/-]
Zm00001d021728	[+/-]
Zm00001d021752	[+/-]
Zm00001d021775	[+/-]
Zm00001d021835	[+/-]
Zm00001d021870	[+/-]
Zm00001d021906	[+/-]
Zm00001d021933	[+/-]
Zm00001d021934	[+/-]
Zm00001d021938	[+/-]
Zm00001d021948	[+/-]
Zm00001d021995	[+/-]
Zm00001d022017	[+/-]
Zm00001d022026	[+/-]
Zm00001d022032	[+/-]
Zm00001d022075	[+/-]
Zm00001d022099	[+/-]
Zm00001d022132	[+/-]
Zm00001d022204	[+/-]
Zm00001d022211	[+/-]
Zm00001d022217	[+/-]
Zm00001d022222	[+/-]
Zm00001d022225	[+/-]
Zm00001d022259	[+/-]
Zm00001d022262	[+/-]
Zm00001d022264	[+/-]
Zm00001d022274	[+/-]
Zm00001d022309	[+/-]
Zm00001d022314	[+/-]
Zm00001d022329	[+/-]
Zm00001d022376	[+/-]
Zm00001d022434	[+/-]
Zm00001d022435	[+/-]
Zm00001d022449	[+/-]
Zm00001d022504	[+/-]
Zm00001d022549	[+/-]
Zm00001d022561	[+/-]
Zm00001d022625	[+/-]
Zm00001d022630	[+/-]
Zm00001d008198	[+/-]
Zm00001d008205	[+/-]
Zm00001d008223	[+/-]
Zm00001d008226	[+/-]
Zm00001d008229	[+/-]
Zm00001d008374	[+/-]
Zm00001d008392	[+/-]
Zm00001d008548	[+/-]
Zm00001d008587	[+/-]
Zm00001d008666	[+/-]
Zm00001d008706	[+/-]
Zm00001d008795	[+/-]
Zm00001d008805	[+/-]
Zm00001d008894	[+/-]
Zm00001d009025	[+/-]
Zm00001d009057	[+/-]
Zm00001d009084	[+/-]
Zm00001d009171	[+/-]
Zm00001d009365	[+/-]
Zm00001d009399	[+/-]
Zm00001d009418	[+/-]
Zm00001d009512	[+/-]
Zm00001d009549	[+/-]
Zm00001d009598	[+/-]
Zm00001d009626	[+/-]
Zm00001d009631	[+/-]
Zm00001d009698	[+/-]
Zm00001d009741	[+/-]
Zm00001d009889	[+/-]
Zm00001d009907	[+/-]
Zm00001d010048	[+/-]
Zm00001d010061	[+/-]
Zm00001d010094	[+/-]
Zm00001d010105	[+/-]
Zm00001d010131	[+/-]
Zm00001d010175	[+/-]
Zm00001d010228	[+/-]
Zm00001d010271	[+/-]
Zm00001d010385	[+/-]
Zm00001d010399	[+/-]
Zm00001d010416	[+/-]
Zm00001d010463	[+/-]
Zm00001d010535	[+/-]
Zm00001d010574	[+/-]
Zm00001d010617	[+/-]
Zm00001d010630	[+/-]
Zm00001d010667	[+/-]
Zm00001d010670	[+/-]
Zm00001d010697	[+/-]
Zm00001d010732	[+/-]
Zm00001d010798	[+/-]
Zm00001d010799	[+/-]
Zm00001d011101	[+/-]
Zm00001d011123	[+/-]
Zm00001d011132	[+/-]
Zm00001d011193	[+/-]
Zm00001d011210	[+/-]
Zm00001d011246	[+/-]
Zm00001d011277	[+/-]
Zm00001d011299	[+/-]
Zm00001d011334	[+/-]
Zm00001d011377	[+/-]
Zm00001d011403	[+/-]
Zm00001d011413	[+/-]
Zm00001d011486	[+/-]
Zm00001d011503	[+/-]
Zm00001d011562	[+/-]
Zm00001d011687	[+/-]
Zm00001d011720	[+/-]
Zm00001d011779	[+/-]
Zm00001d011839	[+/-]
Zm00001d011918	[+/-]
Zm00001d011968	[+/-]
Zm00001d012005	[+/-]
Zm00001d012035	[+/-]
Zm00001d012154	[+/-]
Zm00001d012158	[+/-]
Zm00001d012159	[+/-]
Zm00001d012212	[+/-]
Zm00001d012233	[+/-]
Zm00001d012234	[+/-]
Zm00001d012285	[+/-]
Zm00001d012292	[+/-]
Zm00001d012296	[+/-]
Zm00001d012335	[+/-]
Zm00001d012381	[+/-]
Zm00001d012397	[+/-]
Zm00001d012450	[+/-]
Zm00001d012456	[+/-]
Zm00001d012466	[+/-]
Zm00001d012482	[+/-]
Zm00001d012485	[+/-]
Zm00001d012505	[+/-]
Zm00001d012510	[+/-]
Zm00001d012512	[+/-]
Zm00001d012524	[+/-]
Zm00001d012527	[+/-]
Zm00001d012559	[+/-]
Zm00001d012568	[+/-]
Zm00001d012569	[+/-]
Zm00001d012574	[+/-]
Zm00001d012607	[+/-]
Zm00001d012636	[+/-]
Zm00001d012641	[+/-]
Zm00001d012642	[+/-]
Zm00001d012660	[+/-]
Zm00001d012712	[+/-]
Zm00001d012734	[+/-]
Zm00001d012744	[+/-]
Zm00001d044732	[+/-]
Zm00001d044762	[+/-]
Zm00001d044826	[+/-]
Zm00001d044838	[+/-]
Zm00001d044904	[+/-]
Zm00001d044906	[+/-]
Zm00001d044908	[+/-]
Zm00001d044951	[+/-]
Zm00001d044994	[+/-]
Zm00001d045086	[+/-]
Zm00001d045088	[+/-]
Zm00001d045101	[+/-]
Zm00001d045122	[+/-]
Zm00001d045124	[+/-]
Zm00001d045145	[+/-]
Zm00001d045202	[+/-]
Zm00001d045203	[+/-]
Zm00001d045264	[+/-]
Zm00001d045304	[+/-]
Zm00001d045321	[+/-]
Zm00001d045369	[+/-]
Zm00001d045463	[+/-]
Zm00001d045481	[+/-]
Zm00001d045558	[+/-]
Zm00001d045563	[+/-]
Zm00001d045778	[+/-]
Zm00001d045945	[+/-]
Zm00001d046112	[+/-]
Zm00001d046134	[+/-]
Zm00001d046170	[+/-]
Zm00001d046184	[+/-]
Zm00001d046204	[+/-]
Zm00001d046277	[+/-]
Zm00001d046416	[+/-]
Zm00001d046422	[+/-]
Zm00001d046519	[+/-]
Zm00001d046537	[+/-]
Zm00001d046627	[+/-]
Zm00001d046633	[+/-]
Zm00001d046643	[+/-]
Zm00001d046644	[+/-]
Zm00001d046652	[+/-]
Zm00001d046656	[+/-]
Zm00001d046716	[+/-]
Zm00001d046759	[+/-]
Zm00001d046802	[+/-]
Zm00001d046803	[+/-]
Zm00001d046805	[+/-]
Zm00001d046824	[+/-]
Zm00001d046852	[+/-]
Zm00001d046925	[+/-]
Zm00001d046960	[+/-]
Zm00001d046979	[+/-]
Zm00001d046981	[+/-]
Zm00001d047018	[+/-]
Zm00001d047020	[+/-]
Zm00001d047050	[+/-]
Zm00001d047077	[+/-]
Zm00001d047209	[+/-]
Zm00001d047330	[+/-]
Zm00001d047340	[+/-]
Zm00001d047423	[+/-]
Zm00001d047470	[+/-]
Zm00001d047480	[+/-]
Zm00001d047495	[+/-]
Zm00001d047503	[+/-]
Zm00001d047531	[+/-]
Zm00001d047548	[+/-]
Zm00001d047553	[+/-]
Zm00001d047554	[+/-]
Zm00001d047555	[+/-]
Zm00001d047579	[+/-]
Zm00001d047582	[+/-]
Zm00001d047680	[+/-]
Zm00001d047729	[+/-]
Zm00001d047732	[+/-]
Zm00001d047736	[+/-]
Zm00001d047743	[+/-]
Zm00001d047765	[+/-]
Zm00001d047799	[+/-]
Zm00001d047808	[+/-]
Zm00001d047814	[+/-]
Zm00001d047841	[+/-]
Zm00001d047881	[+/-]
Zm00001d047942	[+/-]
Zm00001d047993	[+/-]
Zm00001d048013	[+/-]
Zm00001d048014	[+/-]
Zm00001d048040	[+/-]
Zm00001d048105	[+/-]
Zm00001d048109	[+/-]
Zm00001d048166	[+/-]
Zm00001d048191	[+/-]
Zm00001d048215	[+/-]
Zm00001d048281	[+/-]
Zm00001d048311	[+/-]
Zm00001d048337	[+/-]
Zm00001d048344	[+/-]
Zm00001d048393	[+/-]
Zm00001d048404	[+/-]
Zm00001d048413	[+/-]
Zm00001d048421	[+/-]
Zm00001d048444	[+/-]
Zm00001d048460	[+/-]
Zm00001d048469	[+/-]
Zm00001d048471	[+/-]
Zm00001d048484	[+/-]
Zm00001d048532	[+/-]
Zm00001d048559	[+/-]
Zm00001d000288	[+/-]
Zm00001d000304	[+/-]
Zm00001d000195	[+/-]
Zm00001d000293	[+/-]
Zm00001d000357	[+/-]
Zm00001d000112	[+/-]
Zm00001d000294	[+/-]
Zm00001d000316	[+/-]
GRMZM5G884538	[+/-]
Zm00001d027254	[-/+]
Zm00001d027305	[-/+]
Zm00001d027335	[-/+]
Zm00001d027428	[-/+]
Zm00001d027441	[-/+]
Zm00001d027508	[-/+]
Zm00001d027524	[-/+]
Zm00001d027525	[-/+]
Zm00001d027607	[-/+]
Zm00001d027645	[-/+]
Zm00001d027673	[-/+]
Zm00001d027679	[-/+]
Zm00001d027859	[-/+]
Zm00001d028165	[-/+]
Zm00001d028225	[-/+]
Zm00001d028252	[-/+]
Zm00001d028347	[-/+]
Zm00001d028349	[-/+]
Zm00001d028404	[-/+]
Zm00001d028465	[-/+]
Zm00001d028471	[-/+]
Zm00001d028486	[-/+]
Zm00001d028797	[-/+]
Zm00001d028889	[-/+]
Zm00001d028925	[-/+]
Zm00001d029012	[-/+]
Zm00001d029078	[-/+]
Zm00001d029258	[-/+]
Zm00001d029280	[-/+]
Zm00001d029339	[-/+]
Zm00001d029383	[-/+]
Zm00001d029410	[-/+]
Zm00001d029736	[-/+]
Zm00001d029806	[-/+]
Zm00001d029814	[-/+]
Zm00001d029842	[-/+]
Zm00001d029847	[-/+]
Zm00001d029861	[-/+]
Zm00001d029903	[-/+]
Zm00001d029906	[-/+]
Zm00001d029907	[-/+]
Zm00001d030009	[-/+]
Zm00001d030121	[-/+]
Zm00001d030172	[-/+]
Zm00001d030363	[-/+]
Zm00001d030556	[-/+]
Zm00001d030765	[-/+]
Zm00001d030834	[-/+]
Zm00001d030867	[-/+]
Zm00001d030940	[-/+]
Zm00001d030981	[-/+]
Zm00001d030998	[-/+]
Zm00001d031047	[-/+]
Zm00001d031077	[-/+]
Zm00001d031104	[-/+]
Zm00001d031164	[-/+]
Zm00001d031270	[-/+]
Zm00001d031345	[-/+]
Zm00001d031351	[-/+]
Zm00001d031407	[-/+]
Zm00001d031427	[-/+]
Zm00001d031599	[-/+]
Zm00001d031737	[-/+]
Zm00001d031971	[-/+]
Zm00001d032356	[-/+]
Zm00001d032501	[-/+]
Zm00001d032545	[-/+]
Zm00001d032691	[-/+]
Zm00001d032744	[-/+]
Zm00001d032745	[-/+]
Zm00001d032787	[-/+]
Zm00001d032881	[-/+]
Zm00001d032882	[-/+]
Zm00001d032883	[-/+]
Zm00001d032884	[-/+]
Zm00001d032888	[-/+]
Zm00001d032896	[-/+]
Zm00001d032993	[-/+]
Zm00001d033088	[-/+]
Zm00001d033215	[-/+]
Zm00001d033296	[-/+]
Zm00001d033308	[-/+]
Zm00001d033330	[-/+]
Zm00001d033369	[-/+]
Zm00001d033446	[-/+]
Zm00001d033497	[-/+]
Zm00001d033552	[-/+]
Zm00001d033909	[-/+]
Zm00001d034091	[-/+]
Zm00001d034097	[-/+]
Zm00001d034126	[-/+]
Zm00001d034128	[-/+]
Zm00001d034143	[-/+]
Zm00001d034181	[-/+]
Zm00001d034372	[-/+]
Zm00001d034416	[-/+]
Zm00001d034635	[-/+]
Zm00001d034663	[-/+]
Zm00001d034803	[-/+]
Zm00001d034810	[-/+]
Zm00001d023673	[-/+]
Zm00001d023769	[-/+]
Zm00001d023779	[-/+]
Zm00001d023859	[-/+]
Zm00001d024105	[-/+]
Zm00001d024155	[-/+]
Zm00001d024178	[-/+]
Zm00001d024207	[-/+]
Zm00001d024208	[-/+]
Zm00001d024210	[-/+]
Zm00001d024273	[-/+]
Zm00001d024382	[-/+]
Zm00001d024471	[-/+]
Zm00001d024497	[-/+]
Zm00001d024532	[-/+]
Zm00001d024751	[-/+]
Zm00001d024872	[-/+]
Zm00001d024924	[-/+]
Zm00001d024961	[-/+]
Zm00001d025002	[-/+]
Zm00001d025012	[-/+]
Zm00001d025043	[-/+]
Zm00001d025059	[-/+]
Zm00001d025103	[-/+]
Zm00001d025136	[-/+]
Zm00001d025200	[-/+]
Zm00001d025255	[-/+]
Zm00001d025310	[-/+]
Zm00001d025343	[-/+]
Zm00001d025483	[-/+]
Zm00001d025547	[-/+]
Zm00001d025566	[-/+]
Zm00001d025674	[-/+]
Zm00001d025759	[-/+]
Zm00001d025824	[-/+]
Zm00001d025960	[-/+]
Zm00001d026004	[-/+]
Zm00001d026014	[-/+]
Zm00001d026040	[-/+]
Zm00001d026041	[-/+]
Zm00001d026064	[-/+]
Zm00001d026205	[-/+]
Zm00001d026251	[-/+]
Zm00001d026298	[-/+]
Zm00001d026465	[-/+]
Zm00001d001894	[-/+]
Zm00001d001943	[-/+]
Zm00001d001944	[-/+]
Zm00001d002039	[-/+]
Zm00001d002167	[-/+]
Zm00001d002178	[-/+]
Zm00001d002199	[-/+]
Zm00001d002347	[-/+]
Zm00001d002353	[-/+]
Zm00001d002412	[-/+]
Zm00001d002446	[-/+]
Zm00001d002447	[-/+]
Zm00001d002503	[-/+]
Zm00001d003024	[-/+]
Zm00001d003088	[-/+]
Zm00001d003099	[-/+]
Zm00001d003174	[-/+]
Zm00001d003175	[-/+]
Zm00001d003208	[-/+]
Zm00001d003239	[-/+]
Zm00001d003287	[-/+]
Zm00001d003297	[-/+]
Zm00001d003356	[-/+]
Zm00001d003365	[-/+]
Zm00001d003370	[-/+]
Zm00001d003418	[-/+]
Zm00001d003552	[-/+]
Zm00001d003749	[-/+]
Zm00001d003762	[-/+]
Zm00001d003776	[-/+]
Zm00001d003860	[-/+]
Zm00001d004094	[-/+]
Zm00001d004095	[-/+]
Zm00001d004725	[-/+]
Zm00001d004822	[-/+]
Zm00001d004899	[-/+]
Zm00001d005158	[-/+]
Zm00001d005169	[-/+]
Zm00001d005251	[-/+]
Zm00001d005293	[-/+]
Zm00001d005298	[-/+]
Zm00001d005536	[-/+]
Zm00001d005594	[-/+]
Zm00001d005783	[-/+]
Zm00001d005823	[-/+]
Zm00001d005843	[-/+]
Zm00001d005986	[-/+]
Zm00001d006025	[-/+]
Zm00001d006089	[-/+]
Zm00001d006097	[-/+]
Zm00001d006115	[-/+]
Zm00001d006132	[-/+]
Zm00001d006203	[-/+]
Zm00001d006353	[-/+]
Zm00001d006365	[-/+]
Zm00001d006508	[-/+]
Zm00001d006531	[-/+]
Zm00001d006535	[-/+]
Zm00001d006536	[-/+]
Zm00001d006538	[-/+]
Zm00001d006590	[-/+]
Zm00001d006875	[-/+]
Zm00001d006923	[-/+]
Zm00001d007313	[-/+]
Zm00001d007363	[-/+]
Zm00001d007379	[-/+]
Zm00001d007381	[-/+]
Zm00001d007418	[-/+]
Zm00001d007513	[-/+]
Zm00001d007560	[-/+]
Zm00001d007653	[-/+]
Zm00001d007700	[-/+]
Zm00001d007781	[-/+]
Zm00001d007820	[-/+]
Zm00001d007845	[-/+]
Zm00001d007973	[-/+]
Zm00001d039293	[-/+]
Zm00001d039295	[-/+]
Zm00001d039331	[-/+]
Zm00001d039347	[-/+]
Zm00001d039368	[-/+]
Zm00001d039383	[-/+]
Zm00001d039387	[-/+]
Zm00001d039455	[-/+]
Zm00001d039533	[-/+]
Zm00001d039634	[-/+]
Zm00001d039926	[-/+]
Zm00001d039969	[-/+]
Zm00001d040075	[-/+]
Zm00001d040126	[-/+]
Zm00001d040244	[-/+]
Zm00001d040277	[-/+]
Zm00001d040312	[-/+]
Zm00001d040399	[-/+]
Zm00001d040468	[-/+]
Zm00001d040504	[-/+]
Zm00001d040519	[-/+]
Zm00001d040544	[-/+]
Zm00001d040593	[-/+]
Zm00001d040780	[-/+]
Zm00001d041330	[-/+]
Zm00001d041539	[-/+]
Zm00001d041590	[-/+]
Zm00001d041611	[-/+]
Zm00001d041653	[-/+]
Zm00001d041716	[-/+]
Zm00001d041726	[-/+]
Zm00001d041741	[-/+]
Zm00001d041768	[-/+]
Zm00001d041772	[-/+]
Zm00001d041773	[-/+]
Zm00001d041922	[-/+]
Zm00001d041958	[-/+]
Zm00001d042016	[-/+]
Zm00001d042062	[-/+]
Zm00001d042099	[-/+]
Zm00001d042135	[-/+]
Zm00001d042140	[-/+]
Zm00001d042143	[-/+]
Zm00001d042209	[-/+]
Zm00001d042260	[-/+]
Zm00001d042275	[-/+]
Zm00001d042371	[-/+]
Zm00001d042473	[-/+]
Zm00001d042493	[-/+]
Zm00001d042554	[-/+]
Zm00001d042578	[-/+]
Zm00001d042619	[-/+]
Zm00001d042636	[-/+]
Zm00001d042638	[-/+]
Zm00001d042651	[-/+]
Zm00001d042684	[-/+]
Zm00001d042731	[-/+]
Zm00001d042738	[-/+]
Zm00001d042813	[-/+]
Zm00001d042944	[-/+]
Zm00001d042958	[-/+]
Zm00001d043012	[-/+]
Zm00001d043058	[-/+]
Zm00001d043069	[-/+]
Zm00001d043171	[-/+]
Zm00001d043179	[-/+]
Zm00001d043211	[-/+]
Zm00001d043226	[-/+]
Zm00001d043431	[-/+]
Zm00001d043455	[-/+]
Zm00001d043528	[-/+]
Zm00001d043588	[-/+]
Zm00001d043590	[-/+]
Zm00001d043660	[-/+]
Zm00001d043799	[-/+]
Zm00001d043872	[-/+]
Zm00001d043965	[-/+]
Zm00001d044018	[-/+]
Zm00001d044021	[-/+]
Zm00001d044095	[-/+]
Zm00001d044132	[-/+]
Zm00001d044340	[-/+]
Zm00001d044407	[-/+]
Zm00001d044588	[-/+]
Zm00001d044594	[-/+]
Zm00001d044620	[-/+]
Zm00001d044685	[-/+]
Zm00001d048631	[-/+]
Zm00001d048658	[-/+]
Zm00001d048680	[-/+]
Zm00001d048727	[-/+]
Zm00001d048729	[-/+]
Zm00001d048883	[-/+]
Zm00001d048884	[-/+]
Zm00001d049141	[-/+]
Zm00001d049204	[-/+]
Zm00001d049217	[-/+]
Zm00001d049219	[-/+]
Zm00001d049224	[-/+]
Zm00001d049226	[-/+]
Zm00001d049252	[-/+]
Zm00001d049256	[-/+]
Zm00001d049270	[-/+]
Zm00001d049286	[-/+]
Zm00001d049288	[-/+]
Zm00001d049290	[-/+]
Zm00001d049418	[-/+]
Zm00001d049420	[-/+]
Zm00001d049421	[-/+]
Zm00001d049423	[-/+]
Zm00001d049431	[-/+]
Zm00001d049435	[-/+]
Zm00001d049437	[-/+]
Zm00001d049438	[-/+]
Zm00001d049715	[-/+]
Zm00001d050082	[-/+]
Zm00001d050140	[-/+]
Zm00001d050178	[-/+]
Zm00001d050185	[-/+]
Zm00001d050259	[-/+]
Zm00001d050283	[-/+]
Zm00001d050557	[-/+]
Zm00001d050705	[-/+]
Zm00001d051093	[-/+]
Zm00001d051110	[-/+]
Zm00001d051368	[-/+]
Zm00001d051456	[-/+]
Zm00001d051520	[-/+]
Zm00001d051529	[-/+]
Zm00001d051606	[-/+]
Zm00001d051693	[-/+]
Zm00001d051695	[-/+]
Zm00001d051704	[-/+]
Zm00001d051791	[-/+]
Zm00001d051875	[-/+]
Zm00001d052038	[-/+]
Zm00001d052168	[-/+]
Zm00001d052208	[-/+]
Zm00001d052245	[-/+]
Zm00001d052380	[-/+]
Zm00001d052405	[-/+]
Zm00001d052433	[-/+]
Zm00001d052442	[-/+]
Zm00001d052532	[-/+]
Zm00001d052585	[-/+]
Zm00001d052613	[-/+]
Zm00001d052616	[-/+]
Zm00001d052741	[-/+]
Zm00001d052744	[-/+]
Zm00001d052810	[-/+]
Zm00001d052831	[-/+]
Zm00001d052944	[-/+]
Zm00001d052963	[-/+]
Zm00001d052971	[-/+]
Zm00001d053006	[-/+]
Zm00001d053133	[-/+]
Zm00001d053293	[-/+]
Zm00001d053320	[-/+]
Zm00001d053554	[-/+]
Zm00001d053569	[-/+]
Zm00001d053828	[-/+]
Zm00001d053839	[-/+]
Zm00001d054110	[-/+]
Zm00001d013212	[-/+]
Zm00001d013222	[-/+]
Zm00001d013232	[-/+]
Zm00001d013378	[-/+]
Zm00001d013459	[-/+]
Zm00001d013561	[-/+]
Zm00001d013598	[-/+]
Zm00001d013997	[-/+]
Zm00001d014001	[-/+]
Zm00001d014123	[-/+]
Zm00001d014540	[-/+]
Zm00001d014563	[-/+]
Zm00001d014583	[-/+]
Zm00001d014603	[-/+]
Zm00001d014762	[-/+]
Zm00001d014826	[-/+]
Zm00001d014944	[-/+]
Zm00001d015202	[-/+]
Zm00001d015221	[-/+]
Zm00001d015239	[-/+]
Zm00001d015309	[-/+]
Zm00001d015347	[-/+]
Zm00001d015560	[-/+]
Zm00001d015654	[-/+]
Zm00001d015737	[-/+]
Zm00001d015744	[-/+]
Zm00001d015845	[-/+]
Zm00001d015846	[-/+]
Zm00001d015921	[-/+]
Zm00001d015969	[-/+]
Zm00001d016014	[-/+]
Zm00001d016098	[-/+]
Zm00001d016119	[-/+]
Zm00001d016121	[-/+]
Zm00001d016529	[-/+]
Zm00001d016683	[-/+]
Zm00001d016841	[-/+]
Zm00001d016899	[-/+]
Zm00001d016900	[-/+]
Zm00001d016938	[-/+]
Zm00001d017009	[-/+]
Zm00001d017095	[-/+]
Zm00001d017375	[-/+]
Zm00001d017376	[-/+]
Zm00001d017429	[-/+]
Zm00001d017454	[-/+]
Zm00001d017455	[-/+]
Zm00001d017536	[-/+]
Zm00001d017570	[-/+]
Zm00001d017571	[-/+]
Zm00001d017666	[-/+]
Zm00001d017789	[-/+]
Zm00001d017936	[-/+]
[truncated: 215 more rows]
