# Supplementary material for: Dynamic physiological and transcriptomic changes reveal memory effects of salt stress in maize
Source: BMC Genomics. 2023 Dec 1;24:726. doi: 10.1186/s12864-023-09845-w (PMC10690987; doi:10.1186/s12864-023-09845-w)
Supplement: Supplementary file 5 — Additional file 5: Table S5. GO enrichment in biological process of SMGs. [file 12864_2023_9845_MOESM5_ESM.xlsx]

## Sheet: Sheet1
Table S5. GO enrichment in biological process of SMGs.
GO ID	Description	pvalue	p.adjust
GO:0055114	oxidation-reduction process	1.22138e-14	9.16038e-12
GO:0001101	response to acid chemical	1.3589e-07	5.09589e-05
GO:0009415	response to water	4.25161e-07	0.00010629
GO:1901700	response to oxygen-containing compound	2.01353e-06	0.000377537
GO:0010035	response to inorganic substance	7.6386e-06	0.00114579
GO:0006979	response to oxidative stress	5.11029e-05	0.00638787
GO:0015979	photosynthesis	6.13751e-05	0.00657591
GO:0051171	regulation of nitrogen compound metabolic process	0.000146417	0.00718386
GO:0010468	regulation of gene expression	0.000153344	0.00718386
GO:0009889	regulation of biosynthetic process	0.000154627	0.00718386
GO:0010556	regulation of macromolecule biosynthetic process	0.000154627	0.00718386
GO:0031326	regulation of cellular biosynthetic process	0.000154627	0.00718386
GO:2000112	regulation of cellular macromolecule biosynthetic process	0.000154627	0.00718386
GO:0006355	regulation of transcription, DNA-templated	0.00016113	0.00718386
GO:1903506	regulation of nucleic acid-templated transcription	0.00016113	0.00718386
GO:2001141	regulation of RNA biosynthetic process	0.00016113	0.00718386
GO:0019219	regulation of nucleobase-containing compound metabolic process	0.000168882	0.00718386
GO:0051252	regulation of RNA metabolic process	0.000172413	0.00718386
GO:0005992	trehalose biosynthetic process	0.000234544	0.00925833
GO:0005991	trehalose metabolic process	0.000299959	0.0112484
GO:0060255	regulation of macromolecule metabolic process	0.000336946	0.0120338
GO:0046351	disaccharide biosynthetic process	0.000476891	0.0162576
GO:0080090	regulation of primary metabolic process	0.000543278	0.0177156
GO:0031323	regulation of cellular metabolic process	0.000612738	0.0184435
GO:0009628	response to abiotic stimulus	0.000614784	0.0184435
GO:0042546	cell wall biogenesis	0.000707735	0.0204154
GO:0019222	regulation of metabolic process	0.00087926	0.0244239
GO:0000272	polysaccharide catabolic process	0.00108211	0.0282431
GO:0009312	oligosaccharide biosynthetic process	0.00109207	0.0282431
GO:0044710	single-organism metabolic process	0.0013702	0.034255
