# Supplementary material for: Dynamic physiological and transcriptomic changes reveal memory effects of salt stress in maize
Source: BMC Genomics. 2023 Dec 1;24:726. doi: 10.1186/s12864-023-09845-w (PMC10690987; doi:10.1186/s12864-023-09845-w)
Supplement: Supplementary file 6 — Additional file 6: Table S6. Transcription factor involved in salt stress memory. [file 12864_2023_9845_MOESM6_ESM.xlsx]

## Sheet: Sheet1
Table S6. Transcription factor involved in salt stress memory.
Gene ID	SMGs	TF family	Best hit in Arabidopsis thaliana	TF name
Zm00001d027623	[+/+]	MYB	AT3G24310	MYB305
Zm00001d028986	[+/+]	WOX	AT3G03660	WOX11
Zm00001d034277	[+/+]	NAC	AT2G43000	NAC042
Zm00001d025823	[+/+]	MYB	AT4G13480	MYB79
Zm00001d004358	[+/+]	B3	AT4G31640	ARF22
Zm00001d005056	[+/+]	WRKY	AT2G46400	WRKY46
Zm00001d005087	[+/+]	G2-like	AT2G38300	F16M14.25
Zm00001d039459	[+/+]	bHLH	AT5G56960	BHLH41
Zm00001d041853	[+/+]	MYB	AT4G09460	MYB6
Zm00001d013151	[+/+]	NAC	AT2G43000	NAC042
Zm00001d036638	[+/+]	G2-like	AT2G02060	F14H20.13
Zm00001d037170	[+/+]	bZIP	AT2G36270	GIA1
Zm00001d022227	[+/+]	MYB	AT3G47600	MYB94
Zm00001d022461	[+/+]	ERF	AT3G16770	RAP2.3
Zm00001d027855	[-/-]	bHLH	AT3G47710	BNQ3
Zm00001d028445	[-/-]	MYB_related	AT1G75250	RSM3
Zm00001d033347	[-/-]	LBD	AT5G67420	LBD37
Zm00001d026628	[-/-]	Dof	AT5G66940	DOF5.8
Zm00001d004007	[-/-]	bHLH	AT2G28160	FRU
Zm00001d049543	[-/-]	MYB_related	AT1G01060	LHY1
Zm00001d014863	[-/-]	MYB_related	AT5G37260	RVE2
Zm00001d038270	[-/-]	MYB	AT2G38090	F16M14.2
Zm00001d021278	[-/-]	DBB	AT4G38960	BBX19
Zm00001d022526	[-/-]	G2-like	AT5G18240	MYR1
Zm00001d027395	[+/-]	NAC	AT1G65910	NAC028
Zm00001d027459	[+/-]	NAC	AT2G18060	VND1
Zm00001d027530	[+/-]	NAC	AT2G17040	NAC036
Zm00001d027846	[+/-]	Dof	AT5G39660	CDF2
Zm00001d028007	[+/-]	CAMTA	AT2G22300	SR1
Zm00001d028304	[+/-]	HD-ZIP	AT4G37790	HAT22
Zm00001d028312	[+/-]	bHLH	AT4G37850	BHLH25
Zm00001d028777	[+/-]	MYB	AT3G28470	TDF1
Zm00001d029601	[+/-]	LBD	AT3G49940	LBD38
Zm00001d029711	[+/-]	bZIP	AT4G38900	bZIP29
Zm00001d029898	[+/-]	bHLH	AT4G00050	UNE10
Zm00001d030023	[+/-]	NAC	AT4G17980	NAC071
Zm00001d030891	[+/-]	G2-like	AT2G03500	EFM
Zm00001d031167	[+/-]	bHLH	AT4G37850	BHLH25
Zm00001d031416	[+/-]	C2H2	AT3G57670	WIP2
Zm00001d032178	[+/-]	MYB	AT3G47600	MYB94
Zm00001d032694	[+/-]	MYB	AT3G23250	MYB15
Zm00001d033313	[+/-]	B3	AT4G33280	ARF36
Zm00001d033412	[+/-]	bHLH	AT4G37850	BHLH25
Zm00001d033848	[+/-]	bHLH	AT4G37850	BHLH25
Zm00001d033957	[+/-]	bHLH	AT5G43650	BHLH92
Zm00001d034212	[+/-]	TALE	AT4G08150	KNAT1
Zm00001d034455	[+/-]	bZIP	AT5G28770	BZO2H3
Zm00001d034457	[+/-]	bZIP	AT5G28770	BZO2H3
Zm00001d034601	[+/-]	NAC	AT5G08790	ATAF2
Zm00001d034946	[+/-]	MYB_related	AT3G09600	RVE8
Zm00001d023294	[+/-]	NAC	AT1G69490	NAP
Zm00001d023332	[+/-]	WRKY	AT2G40750	WRKY54
Zm00001d023507	[+/-]	bZIP	AT1G43700	VIP1
Zm00001d023669	[+/-]	NAC	AT5G13180	VNI2
Zm00001d023704	[+/-]	B3	AT1G59750	ARF1
Zm00001d024522	[+/-]	bHLH	AT5G57150	BHLH35
Zm00001d024543	[+/-]	NAC	AT1G33060	NAC014
Zm00001d024630	[+/-]	MYB	AT1G63910	MYB103
Zm00001d024701	[+/-]	HD-ZIP	AT4G04890	PDF2
Zm00001d024783	[+/-]	bHLH	AT1G09530	POC1
Zm00001d025141	[+/-]	bHLH	AT5G57150	BHLH35
Zm00001d025664	[+/-]	MYB	AT5G56110	MYB80
Zm00001d025864	[+/-]	MYB	AT3G23250	MYB15
Zm00001d025871	[+/-]	ARF	AT4G30080	ARF16
Zm00001d025964	[+/-]	HD-ZIP	AT2G46680	HB-7
Zm00001d026017	[+/-]	MYB_related	AT5G17300	RVE1
Zm00001d026197	[+/-]	MYB	AT5G16770	MYB9
Zm00001d026204	[+/-]	MYB	AT1G79180	MYB63
Zm00001d026351	[+/-]	HD-ZIP	AT4G04890	PDF2
Zm00001d026486	[+/-]	ERF	AT5G25190	ESE3
Zm00001d002424	[+/-]	Trihelix	AT2G38250	F16M14.18
Zm00001d002429	[+/-]	GRF	AT3G13960	GRF5
Zm00001d002799	[+/-]	HD-ZIP	AT2G46680	HB-7
Zm00001d002806	[+/-]	DBB	AT1G75540	STH2
Zm00001d003064	[+/-]	MYB	AT3G23250	MYB15
Zm00001d003496	[+/-]	MYB_related
Zm00001d003626	[+/-]	NAC	AT5G64530	XND1
Zm00001d004512	[+/-]	E2F/DP	AT5G22220	E2FB
Zm00001d005208	[+/-]	NAC	AT5G08790	ATAF2
Zm00001d005939	[+/-]	bHLH	AT1G72210	BHLH96
Zm00001d006028	[+/-]	SBP	AT2G42200	SPL9
Zm00001d006091	[+/-]	SBP	AT5G50670	SPL13B
Zm00001d006106	[+/-]	NAC	AT2G33480	NAC041
Zm00001d006170	[+/-]	ERF	AT4G25480	DREB1A
Zm00001d006585	[+/-]	MYB	AT4G21440	MYB102
Zm00001d006687	[+/-]	HD-ZIP	AT4G36740	HB40
Zm00001d007842	[+/-]	TALE	AT4G08150	KNAT1
Zm00001d039245	[+/-]	WRKY	AT1G62300	WRKY6
Zm00001d039266	[+/-]	Nin-like	AT1G64530	NLP6
Zm00001d039371	[+/-]	TCP	AT3G15030	TCP4
Zm00001d039437	[+/-]	DBB	AT1G78600	STH3
Zm00001d039584	[+/-]	WRKY	AT4G39410	WRKY13
Zm00001d039785	[+/-]	MYB_related	AT3G09600	RVE8
Zm00001d039913	[+/-]	M-type_MADS	AT2G45660	SOC1
Zm00001d040148	[+/-]	bHLH	AT1G10585	BHLH167
Zm00001d040621	[+/-]	MYB	AT2G47460	PFG1
Zm00001d041056	[+/-]	ARF	AT5G62000	ORE14
Zm00001d041376	[+/-]	G2-like	AT5G42630	KAN4
Zm00001d042460	[+/-]	B3	AT2G24700	F27A10.1
Zm00001d042609	[+/-]	NAC	AT1G01720	ATAF1
Zm00001d042665	[+/-]	MYB	AT4G38620	MYB4
Zm00001d042864	[+/-]	TALE	AT2G27990	PNF
Zm00001d042920	[+/-]	WOX	AT5G59340	WOX2
Zm00001d043025	[+/-]	WRKY	AT2G38470	WRKY33
Zm00001d043066	[+/-]	WRKY	AT1G66600	WRKY63
Zm00001d043094	[+/-]	NAC	AT1G77450	NAC032
Zm00001d043536	[+/-]	HSF	AT3G24520	HSFC1
Zm00001d043837	[+/-]	MYB	AT3G49690	RAX3
Zm00001d043950	[+/-]	WRKY	AT4G18170	WRKY28
Zm00001d044162	[+/-]	WRKY	AT4G18170	WRKY28
Zm00001d044171	[+/-]	WRKY	AT4G01250	WRKY22
Zm00001d044662	[+/-]	ZF-HD	AT3G28917	MIF2
Zm00001d049319	[+/-]	MYB_related
Zm00001d051149	[+/-]	MYB	AT3G23250	MYB15
Zm00001d052591	[+/-]	B3	AT2G36080	NGAL1
Zm00001d053195	[+/-]	ERF	AT5G61890	EBE
Zm00001d053210	[+/-]	MYB	AT4G12350	MYB42
Zm00001d053220	[+/-]	MYB	AT2G16720	MYB7
Zm00001d053746	[+/-]	WRKY	AT1G80840	WRKY40
Zm00001d053895	[+/-]	bHLH	AT2G16910	AMS
Zm00001d013003	[+/-]	NAC	AT5G08790	ATAF2
Zm00001d013370	[+/-]	bHLH	AT4G37850	BHLH25
Zm00001d013399	[+/-]	MYB	AT1G17950	MYB52
Zm00001d014029	[+/-]	MYB	AT3G23250	MYB15
Zm00001d014630	[+/-]	HD-ZIP	AT3G60390	HAT3
Zm00001d015226	[+/-]	G2-like	AT3G13040	MGH6.22
Zm00001d015515	[+/-]	WRKY	AT1G80840	WRKY40
Zm00001d016052	[+/-]	WRKY	AT5G52830	WRKY27
Zm00001d016674	[+/-]	HSF	AT5G03720	HSFA3
Zm00001d016950	[+/-]	NAC	AT5G07680	NAC4
Zm00001d017084	[+/-]	NAC	AT3G01600	NAC044
Zm00001d017243	[+/-]	MYB	AT4G13480	MYB79
Zm00001d017268	[+/-]	MYB	AT3G23250	MYB15
Zm00001d017422	[+/-]	HD-ZIP	AT5G65310	HB5
Zm00001d017885	[+/-]	CO-like	AT3G07650	COL9
Zm00001d018178	[+/-]	bZIP	AT3G56850	DPBF3
Zm00001d035084	[+/-]	NAC	AT2G46770	NST1
Zm00001d035195	[+/-]	LSD	AT4G20380	LSD1
Zm00001d036726	[+/-]	WRKY	AT1G80840	WRKY40
Zm00001d036807	[+/-]	bHLH	AT2G42300	BHLH48
Zm00001d038023	[+/-]	WRKY	AT2G38470	WRKY33
Zm00001d038197	[+/-]	LBD	AT5G63090	LOB
Zm00001d038225	[+/-]	GRAS	AT1G21450	SCL1
Zm00001d038288	[+/-]	MYB_related	AT5G04760	MUK11.7
Zm00001d038297	[+/-]	C2H2	AT1G51220	WIP5
Zm00001d038451	[+/-]	WRKY	AT2G38470	WRKY33
Zm00001d039032	[+/-]	WRKY	AT1G29860	WRKY71
Zm00001d039044	[+/-]	WRKY	AT4G04450	WRKY42
Zm00001d039049	[+/-]	MYB_related	AT4G39250	RSM2
Zm00001d018698	[+/-]	G2-like	AT2G03500	EFM
Zm00001d018731	[+/-]	AP2	AT4G37750	DRG
Zm00001d018742	[+/-]	TALE	AT4G08150	KNAT1
Zm00001d019207	[+/-]	NAC	AT5G08790	ATAF2
Zm00001d020137	[+/-]	WRKY	AT4G23810	WRKY53
Zm00001d020384	[+/-]	G2-like	AT5G16560	KAN1
Zm00001d020457	[+/-]	MYB	AT3G28910	MYB30
Zm00001d020670	[+/-]	HD-ZIP	AT5G06710	HAT14
Zm00001d020982	[+/-]	NAC	AT2G24430	NAC038
Zm00001d021056	[+/-]	SBP	AT5G50670	SPL13B
Zm00001d021208	[+/-]	ERF	AT4G25470	FTQ4
Zm00001d021934	[+/-]	HD-ZIP	AT2G18550	HB21
Zm00001d021995	[+/-]	LBD	AT5G67420	LBD37
Zm00001d022099	[+/-]	NF-YB	AT4G14540	NF-YB3
Zm00001d022225	[+/-]	bHLH	AT3G47640	PYE
Zm00001d022259	[+/-]	MYB	AT5G26660	MYB86
Zm00001d008205	[+/-]	bHLH	AT1G09530	POC1
Zm00001d008229	[+/-]	MYB_related	AT1G49010	F27J15.20
Zm00001d009698	[+/-]	WRKY	AT4G01250	WRKY22
Zm00001d010048	[+/-]	ERF	AT5G05410	DREB2A
Zm00001d010131	[+/-]	C2H2	AT1G08290	WIP3
Zm00001d010175	[+/-]	ERF	AT5G61890	EBE
Zm00001d010399	[+/-]	WRKY	AT2G38470	WRKY33
Zm00001d010574	[+/-]	NF-YB	AT2G38880	NF-YB1
Zm00001d010617	[+/-]	WRKY	AT5G01900	WRKY62
Zm00001d010667	[+/-]	bZIP	AT4G35040	bZIP19
Zm00001d011403	[+/-]	WRKY	AT4G01250	WRKY22
Zm00001d011413	[+/-]	WRKY	AT4G18170	WRKY28
Zm00001d012285	[+/-]	MYB_related	AT5G58900	k19m22_100
Zm00001d012296	[+/-]	bZIP	AT2G36270	GIA1
Zm00001d012482	[+/-]	WRKY	AT2G38470	WRKY33
Zm00001d012505	[+/-]	WRKY	AT3G56400	WRKY70
Zm00001d012527	[+/-]	NAC	AT5G08790	ATAF2
Zm00001d012642	[+/-]	bHLH	AT5G43650	BHLH92
Zm00001d012734	[+/-]	VOZ	AT1G28520	VOZ1
Zm00001d045463	[+/-]	NAC	AT2G46770	NST1
Zm00001d046204	[+/-]	HSF	AT2G26150	HSFA2
Zm00001d046519	[+/-]	MYB	AT2G32460	MYB101
Zm00001d046759	[+/-]	bHLH	AT2G42300	BHLH48
Zm00001d046805	[+/-]	WRKY	AT1G80840	WRKY40
Zm00001d046925	[+/-]	CO-like	AT5G57660	COL5
Zm00001d046981	[+/-]	G2-like	AT1G14600	T5E21.10
Zm00001d047050	[+/-]	NAC	AT4G17980	NAC071
Zm00001d047209	[+/-]	CAMTA	AT2G22300	SR1
Zm00001d047330	[+/-]	C2H2	AT5G04340	ZAT6
Zm00001d047554	[+/-]	NAC	AT5G18270	ANAC087
Zm00001d047579	[+/-]	MYB	AT1G48000	MYB112
Zm00001d048404	[+/-]	C2H2	AT5G04240	ELF6
Zm00001d048471	[+/-]	TALE	AT1G62990	KNAT7
Zm00001d000112	[+/-]	NAC	AT5G08790	ATAF2
Zm00001d027335	[-/+]	Trihelix	AT1G76890	GT2
Zm00001d027679	[-/+]	LBD	AT2G42440	LBD17
Zm00001d027859	[-/+]	bHLH	AT3G28857	PRE5
Zm00001d029339	[-/+]	bHLH	AT3G47640	PYE
Zm00001d029736	[-/+]	TALE	AT5G41410	BEL1
Zm00001d031164	[-/+]	NAC	AT2G43000	NAC042
Zm00001d031270	[-/+]	MYB	AT1G34670	MYB93
Zm00001d033215	[-/+]	NF-YA	AT5G06510	NF-YA10
Zm00001d033308	[-/+]	NAC	AT3G18400	NAC058
Zm00001d034091	[-/+]	bHLH	AT3G19500	BHLH113
Zm00001d034181	[-/+]	G2-like	AT5G42630	KAN4
Zm00001d024532	[-/+]	G2-like	AT1G32240	KAN2
Zm00001d025483	[-/+]	NAC	AT4G10350	NAC070
Zm00001d025960	[-/+]	Trihelix	AT1G76890	GT2
Zm00001d001894	[-/+]	Trihelix	AT2G35640	T20F21.22
Zm00001d004095	[-/+]	bHLH	AT5G57150	BHLH35
Zm00001d004822	[-/+]	C2H2	AT1G75710	F10A5.10
Zm00001d005843	[-/+]	HSF	AT1G46264	SCZ
Zm00001d039383	[-/+]	bZIP	AT3G58120	BZIP61
Zm00001d041958	[-/+]	WRKY	AT5G43290	WRKY49
Zm00001d042062	[-/+]	bHLH	AT3G56970	ORG2
Zm00001d043431	[-/+]	ARF	AT2G33860	ETT
Zm00001d050185	[-/+]	MYB	AT5G57620	MYB36
Zm00001d051456	[-/+]	GRF	AT2G36400	GRF3
Zm00001d051520	[-/+]	MYB	AT1G79180	MYB63
Zm00001d052038	[-/+]	bHLH	AT5G58010	LRL3
Zm00001d052380	[-/+]	GRAS	AT3G54220	SGR1
Zm00001d052405	[-/+]	AP2	AT3G54320	WRI1
Zm00001d053006	[-/+]	C2H2	AT1G75710	F10A5.10
Zm00001d013232	[-/+]	bHLH	AT3G19500	BHLH113
Zm00001d014762	[-/+]	SRS	AT5G66350	SHI
Zm00001d015846	[-/+]	bZIP	AT5G06839	TGA10
Zm00001d016119	[-/+]	NAC	AT1G79580	URP7
Zm00001d018038	[-/+]	NAC	AT1G26870	FEZ
Zm00001d018097	[-/+]	MYB	AT1G34670	MYB93
Zm00001d018260	[-/+]	GRF	AT2G06200	GRF6
Zm00001d018435	[-/+]	NAC	AT4G28530	NAC074
Zm00001d035053	[-/+]	MIKC_MADS	AT1G71692	XAL1
Zm00001d036426	[-/+]	SRS	AT5G66350	SHI
Zm00001d036510	[-/+]	HD-ZIP	AT2G22800	HAT9
Zm00001d037029	[-/+]	NAC	AT1G79580	URP7
Zm00001d039101	[-/+]	C3H	AT1G66810	F4N21.6
Zm00001d020495	[-/+]	WRKY	AT4G31800	WRKY18
Zm00001d020704	[-/+]	HSF	AT1G46264	SCZ
Zm00001d021285	[-/+]	SRS	AT3G51060	STY1
Zm00001d008578	[-/+]	WRKY	AT4G01250	WRKY22
Zm00001d009030	[-/+]	C2H2	AT5G44160	NUC
Zm00001d009595	[-/+]	WRKY	AT4G04450	WRKY42
Zm00001d009823	[-/+]	LBD	AT2G30340	LBD13
Zm00001d010616	[-/+]	WRKY	AT5G01900	WRKY62
Zm00001d010785	[-/+]	GATA	AT5G25830	GATA12
Zm00001d011470	[-/+]	C3H	AT1G66810	F4N21.6
Zm00001d011847	[-/+]	bHLH	AT3G56970	ORG2
Zm00001d047802	[-/+]	Dof	AT3G55370	OBP3
Zm00001d047921	[-/+]	LBD	AT2G45420	LBD18
Zm00001d048312	[-/+]	HD-ZIP	AT1G69780	ATHB13
