# Supplementary material for: Dynamic physiological and transcriptomic changes reveal memory effects of salt stress in maize
Source: BMC Genomics. 2023 Dec 1;24:726. doi: 10.1186/s12864-023-09845-w (PMC10690987; doi:10.1186/s12864-023-09845-w)
Supplement: Supplementary file 7 — Additional file 7: Table S7. List of the primers for qRT-PCR analysis of the genes. [file 12864_2023_9845_MOESM7_ESM.xlsx]

## Sheet: Sheet1
Table S7. List of the primers for qRT-PCR analysis of the genes.
Gene	Primers (5'-3')	product length (bp)	Length	Tm	GC%	hairpin	Self complementarity	Self 3' complementarity
Zm00001d012482-F	ATGCGCTCTGCACATTCCA	65	19	60.38	52.63	no	5	2
Zm00001d012482-R	GAACTGCTGCGAGGCGAATG		20	62.3	60	no	3	0
Zm00001d046805-F	TTCCCTCAGCCTCGACCTCAA	79	21	62.91	57.14	no	4	2
Zm00001d046805-R	CAAGAAATTGTTGGTCTCCTCGAC		24	60.08	45.83	no	7	2
Zm00001d023332-F	GATTCGGTTTCGGTGCCGTC	54	20	61.96	60	no	4	2
Zm00001d023332-R	TCCGGTCAAGTCCTCCATCT		20	59.96	55	no	4	0
Zm00001d012505-F	GACCAGGGAAGTGACCAGC	66	19	60	63.16	no	3	2
Zm00001d012505-R	CAGCGGTAGTAGAGCTTCCTC		21	59.66	57.14	no	5	2
Zm00001d005056-F	TCACTTGGACTTGCCAGCTT	62	20	59.82	50	no	4	2
Zm00001d005056-R	GTGCCTCCCAATCAACGAGA		20	60.04	55	no	3	1
Zm00001d017268-F	TTGGAGAACGCGGATAGCTT	60	20	59.46	50	no	4	2
Zm00001d017268-R	GAAGCTGTCGTCAATCTGGT		20	57.91	50	no	4	1
Zm00001d020137-F	GTGAAGACCGAGGGACTGC	74	19	60.08	63.16	no	3	3
Zm00001d020137-R	GAGGAGGCGGAGAGGTACAA		20	60.68	60	no	4	0
Zm00001d048471-F	CAGCACTCCAAGTGGCCATA	55	20	60.04	55	no	6	2
Zm00001d048471-R	CTTCAACGAGCCTCGCCTTA		20	60.11	55	no	7	3
Zm00001d020495-F	AGAAGCGCAGACGACAATCT	64	20	59.76	50	no	4	1
Zm00001d020495-R	GTTGCTCATGGTTGTGCTCG		20	60.11	55	no	4	2
EF1-α-F	TGGGCCTACTGGTCTTACTACTGA	135	24	62.11	50	no	4	2
EF1-α-R	ACATACCCACGCTTCAGATCCT		22	61.22	50	no	4	2
